# Supplementary material for: Interleukin-4 modulates type I interferon to augment antitumor immunity
Source: Sci Adv. 2025 May 14;11(20):eadt3618. doi: 10.1126/sciadv.adt3618 (PMC12077506; doi:10.1126/sciadv.adt3618)
Supplement: Supplementary file 2 — Data S1 [file sciadv.adt3618_data_s1.zip]

Archive with 1 entries (1 files):
- adt3618_data_s1.xlsx
