# Supplementary material for: Interleukin-4 modulates type I interferon to augment antitumor immunity
Source: Sci Adv. 2025 May 14;11(20):eadt3618. doi: 10.1126/sciadv.adt3618 (PMC12077506; doi:10.1126/sciadv.adt3618)
Supplement: Supplementary file 2 — Data S1 [file sciadv.adt3618_data_s1.zip › adt3618_data_s1.xlsx]

## Sheet: C01
	p_val	avg_log2FC	pct.1	pct.2	p_val_adj
Lst1	0	3.80246	0.885	0.174	0
Fcgr1	0	3.90175	0.863	0.152	0
Clec4a1	0	3.7289	0.878	0.188	0
Aif1	0	3.94474	0.846	0.171	0
C3ar1	0	4.4366	0.774	0.105	0
Slfn4	0	3.27871	0.827	0.158	0
Ly6c2	0	3.21889	0.88	0.226	0
Ms4a6d	0	3.56398	0.832	0.184	0
Msr1	0	5.43558	0.679	0.038	0
Ms4a6c	0	2.83383	0.959	0.32	0
Mafb	0	4.32712	0.774	0.141	0
Clec4a3	0	3.03876	0.847	0.216	0
Ccl9	0	1.34749	0.864	0.259	0
Fcgr4	0	4.29546	0.683	0.084	0
Tgfbi	0	2.51191	0.869	0.285	0
Ms4a4c	0	2.53144	0.903	0.325	0
Cybb	0	2.3453	0.866	0.289	0
Adgre1	0	3.78408	0.691	0.118	0
Ccl2	0	3.03331	0.864	0.292	0
Alox5ap	0	1.35204	0.889	0.335	0
Ccl12	0	6.48543	0.581	0.028	0
Mpeg1	0	2.12967	0.89	0.351	0
Pou2f2	0	3.10867	0.668	0.135	0
Clec12a	0	3.11795	0.724	0.194	0
Ly86	0	1.96991	0.856	0.332	0
Apobec1	0	2.86736	0.732	0.213	0
Ctsc	0	2.22952	0.901	0.387	0
Ctss	0	2.33933	0.985	0.472	0
Ms4a6b	0	1.8176	0.878	0.367	0
Hck	0	2.73176	0.679	0.174	0
Lrrc25	0	2.95114	0.702	0.2	0
Cd300c2	0	2.82642	0.685	0.183	0
Klra2	0	4.20909	0.588	0.088	0
Itgam	0	1.6285	0.8	0.3	0
Pld4	0	1.67596	0.819	0.319	0
Ccl6	0	0.747159	0.77	0.271	0
Pirb	0	2.18061	0.811	0.313	0
Lilr4b	0	2.17269	0.773	0.277	0
Cd300a	0	2.24987	0.692	0.197	0
Ncf2	0	1.99373	0.776	0.286	0
Lyz2	0	2.13478	0.753	0.265	0
Lair1	0	3.31026	0.565	0.078	0
Fyb	0	2.12554	0.81	0.33	0
Slc15a3	0	2.77152	0.686	0.207	0
Fcgr2b	0	2.00788	0.715	0.237	0
Ccr5	0	2.04552	0.885	0.409	0
Csf1r	0	2.74324	0.628	0.155	0
Plbd1	0	1.15639	0.771	0.299	0
Cd68	0	2.43347	0.737	0.266	0
Slfn1	0	1.76609	0.774	0.304	0
Ms4a7	0	6.56025	0.483	0.019	0
Cd300ld	0	2.88612	0.624	0.161	0
Spi1	0	1.48067	0.801	0.34	0
Sirpb1c	0	4.39628	0.504	0.044	0
Dck	0	2.24637	0.777	0.32	0
Lgmn	0	3.73389	0.913	0.456	0
Ptpn6	0	1.80112	0.823	0.37	0
Tpd52	0	2.16953	0.764	0.312	0
Slc28a2	0	3.72658	0.559	0.112	0
Ptafr	0	2.35073	0.695	0.251	0
Maf	0	2.46558	0.803	0.36	0
Apoe	0	4.2206	0.529	0.093	0
Wfdc17	0	1.64292	0.735	0.299	0
Plin2	0	2.706	0.868	0.433	0
Sirpa	0	2.34044	0.918	0.485	0
Themis2	0	1.98931	0.689	0.258	0
Lyn	0	1.77698	0.812	0.382	0
Lpxn	0	2.54308	0.639	0.209	0
Csf3r	0	2.4931	0.461	0.037	0
Il1rn	0	3.05706	0.542	0.124	0
C5ar1	0	4.02369	0.45	0.034	0
Fcer1g	0	1.67911	0.973	0.559	0
Sdc3	0	1.82116	0.932	0.52	0
Pira2	0	2.49851	0.619	0.207	0
Ccl7	0	3.38504	0.678	0.266	0
Tmem106a	0	2.40436	0.816	0.406	0
Cd180	0	2.12624	0.628	0.219	0
Ccr2	0	1.3905	0.877	0.469	0
Pid1	0	2.07495	0.724	0.318	0
Rgl1	0	2.56294	0.7	0.294	0
Siglec1	0	3.67839	0.473	0.067	0
Ifi207	0	2.08536	0.898	0.493	0
Gpr141	0	2.95613	0.497	0.105	0
Lipg	0	4.14986	0.451	0.06	0
Unc93b1	0	1.60154	0.861	0.47	0
Cd300lf	0	2.222	0.577	0.186	0
Slc11a1	0	3.48706	0.467	0.077	0
Slc7a8	0	2.93536	0.525	0.137	0
Nrros	0	1.51621	0.739	0.351	0
Irf5	0	1.43534	0.713	0.327	0
Cebpb	0	2.18763	0.92	0.535	0
Evi2a	0	1.53101	0.744	0.359	0
Rin2	0	2.77812	0.648	0.264	0
Lgals3	0	1.48949	0.955	0.571	0
Tyrobp	0	0.952776	0.926	0.543	0
Hmox1	0	2.07929	0.622	0.24	0
Rassf4	0	1.48967	0.68	0.3	0
Ifit1bl1	0	2.25121	0.554	0.175	0
Slamf7	0	2.00629	0.646	0.269	0
Lcp2	0	1.72027	0.68	0.305	0
Cd53	0	1.17788	0.922	0.547	0
Clec4a2	0	1.85595	0.554	0.181	0
Fgd4	0	2.91809	0.535	0.163	0
Abcg1	0	1.86351	0.743	0.372	0
Prkcd	0	1.24005	0.832	0.465	0
C1qc	0	3.19246	0.435	0.069	0
Ifi213	0	1.55199	0.717	0.352	0
Ptpro	0	2.61198	0.517	0.155	0
Csf2ra	0	1.32455	0.706	0.344	0
C1qb	0	2.69217	0.456	0.097	0
S100a4	0	1.15921	0.803	0.447	0
Capg	0	1.40746	0.79	0.435	0
Ucp2	0	0.773568	0.837	0.482	0
Cd72	0	2.41765	0.534	0.182	0
Mpp1	0	2.52944	0.565	0.213	0
Bst1	0	3.37917	0.421	0.069	0
Rnf149	0	1.89741	0.708	0.357	0
Atf3	0	1.50202	0.727	0.377	0
Grn	0	2.26923	0.963	0.613	0
Tlr13	0	3.50406	0.419	0.07	0
Rab7b	0	1.91623	0.684	0.336	0
Ccl4	0	1.05289	0.637	0.289	0
Oas3	0	1.74203	0.782	0.436	0
Laptm5	0	0.688255	0.97	0.625	0
Ifi209	0	1.54723	0.842	0.498	0
Cd93	0	4.12473	0.369	0.026	0
Cyth4	0	0.98535	0.748	0.407	0
Fgr	0	1.71516	0.584	0.244	0
Cdkn1a	0	1.31314	0.806	0.467	0
Atp6v1b2	0	1.77888	0.82	0.482	0
Metrnl	0	1.88406	0.805	0.471	0
Frmd4b	0	2.17914	0.536	0.203	0
Dennd1a	0	2.35521	0.573	0.24	0
C1qa	0	3.11245	0.394	0.062	0
Plek	0	1.03128	0.78	0.451	0
Lcp1	0	0.805622	0.93	0.602	0
Acp2	0	2.96022	0.513	0.185	0
Ctsa	0	1.6823	0.782	0.454	0
Synj1	0	1.7299	0.766	0.438	0
Ifi211	0	1.8955	0.791	0.464	0
Slc43a2	0	2.14128	0.51	0.183	0
Hcls1	0	1.20566	0.739	0.412	0
Slamf9	0	1.79559	0.579	0.253	0
Fam26f	0	2.84592	0.447	0.122	0
Itgb2	0	0.978434	0.751	0.426	0
Cd84	0	1.33555	0.577	0.253	0
Ifit2	0	2.30177	0.696	0.373	0
Ifitm6	0	2.02415	0.54	0.218	0
Arhgef10l	0	2.62392	0.477	0.155	0
Lacc1	0	2.67855	0.532	0.212	0
Gla	0	2.13795	0.538	0.219	0
Jarid2	0	1.59797	0.687	0.368	0
Fcgr3	0	1.43752	0.501	0.182	0
Flt1	0	3.36261	0.359	0.044	0
Bach1	0	1.72917	0.75	0.436	0
Il1b	0	0.823283	0.495	0.183	0
Gm34084	0	3.1235	0.39	0.078	0
Cndp2	0	1.92471	0.76	0.448	0
Fam49b	0	1.20755	0.895	0.584	0
Rsad2	0	2.4051	0.779	0.469	0
Epsti1	0	0.93602	0.814	0.504	0
Cstb	0	2.01576	0.881	0.572	0
Ptprc	0	0.229359	0.94	0.631	0
Rasgef1b	0	1.9962	0.45	0.142	0
Sap30	0	1.757	0.544	0.237	0
Nfam1	0	1.26684	0.556	0.253	0
Tlr7	0	2.69797	0.366	0.063	0
Marcksl1	0	0.689088	0.614	0.311	0
Ifi204	0	1.78935	0.925	0.624	0
Acer3	0	1.51698	0.644	0.344	0
Znfx1	0	1.70723	0.715	0.415	0
Zeb2	0	1.83513	0.954	0.654	0
Myo1f	0	1.34245	0.604	0.305	0
Oasl1	0	1.71792	0.655	0.359	0
Tcirg1	0	1.72853	0.644	0.348	0
Ifit3b	0	1.98521	0.502	0.206	0
Slc6a6	0	1.18431	0.797	0.503	0
Tnfrsf11a	0	2.42376	0.429	0.135	0
Ifi206	0	1.33285	0.657	0.366	0
Plxnb2	0	1.73987	0.674	0.383	0
AB124611	0	1.88815	0.48	0.19	0
Ly9	0	1.603	0.477	0.188	0
Trim30b	0	2.20184	0.424	0.135	0
Treml2	0	1.99823	0.427	0.138	0
Msrb1	0	1.9253	0.695	0.406	0
Mthfr	0	2.01111	0.537	0.249	0
Gnpda1	0	2.05627	0.522	0.234	0
Noct	0	2.87652	0.414	0.127	0
P2rx4	0	1.97191	0.617	0.33	0
Cept1	0	1.94951	0.602	0.316	0
Rgs2	0	0.807388	0.762	0.477	0
Ifi208	0	1.28205	0.535	0.25	0
Sat1	0	1.9235	0.919	0.634	0
Anxa4	0	1.59842	0.684	0.402	0
Mefv	0	3.30007	0.331	0.049	0
Ncf1	0	1.05791	0.591	0.309	0
Plekho1	0	1.06138	0.664	0.383	0
Hk3	0	2.72705	0.383	0.102	0
Rtp4	0	1.45137	0.772	0.491	0
Snx2	0	1.64421	0.77	0.489	0
Rnpep	0	1.79448	0.591	0.31	0
Ehd4	0	1.39617	0.725	0.444	0
Oas2	0	1.68865	0.569	0.288	0
Ctsb	0	2.52862	0.985	0.706	0
Camkk2	0	1.80771	0.591	0.312	0
Trib1	0	1.48321	0.596	0.317	0
Ctsz	0	1.2131	0.926	0.648	0
Snx20	0	0.991502	0.614	0.336	0
Coro1a	0	0.409819	0.886	0.609	0
Rap2b	0	1.66623	0.596	0.319	0
B430306N03Rik	0	2.08445	0.419	0.143	0
Phf11d	0	1.5731	0.681	0.406	0
Dok3	0	3.10946	0.334	0.059	0
Vsir	0	1.52286	0.607	0.332	0
Cd52	0	0.394622	0.878	0.604	0
Fgl2	0	1.85384	0.806	0.533	0
Rasa4	0	1.60419	0.495	0.222	0
1600014C10Rik	0	1.86679	0.476	0.204	0
Cmklr1	0	2.93271	0.343	0.072	0
Il18bp	0	2.23342	0.457	0.186	0
Ddx60	0	1.67291	0.602	0.332	0
Daxx	0	1.70439	0.711	0.441	0
Slfn2	0	1.34207	0.911	0.642	0
Rnf130	0	1.56282	0.709	0.44	0
Lrp1	0	0.20562	0.684	0.416	0
Stap1	0	1.95438	0.449	0.181	0
Slc16a10	0	2.99293	0.357	0.089	0
Casp4	0	1.74904	0.635	0.367	0
Tor3a	0	1.64175	0.693	0.425	0
Acod1	0	2.87222	0.289	0.021	0
Ifit3	0	1.50153	0.683	0.416	0
Cyfip1	0	1.6266	0.774	0.507	0
Mx1	0	1.57301	0.665	0.398	0
Folr2	0	3.49255	0.295	0.028	0
Dram2	0	2.05347	0.501	0.235	0
Fam241a	0	2.00188	0.451	0.185	0
Il10rb	0	1.76119	0.624	0.359	0
Ier5	0	1.34728	0.902	0.638	0
Cxcl10	0	2.71719	0.5	0.236	0
Ccr1	0	2.17604	0.391	0.127	0
Arrb2	0	1.52493	0.539	0.275	0
Tnf	0	1.73823	0.409	0.145	0
Gda	0	0.882504	0.734	0.47	0
Srgap2	0	1.86439	0.597	0.333	0
Ier3	0	2.10833	0.601	0.337	0
Clec4e	0	2.78538	0.314	0.051	0
Cd44	0	1.2864	0.819	0.556	0
Plac8	0	1.40439	0.921	0.659	0
Stom	0	2.29296	0.423	0.162	0
Sirpb1b	0	3.06757	0.312	0.051	0
Adap2	0	3.24622	0.324	0.063	0
Gm21188	0	2.01183	0.444	0.183	0
Lamp2	0	1.35976	0.911	0.651	0
Zfp36	0	1.31822	0.857	0.597	0
Coro2a	0	1.06322	0.616	0.358	0
Marcks	0	0.247203	0.908	0.65	0
Vav1	0	1.45702	0.511	0.253	0
Sgk3	0	1.51004	0.536	0.279	0
Plekho2	0	1.38949	0.78	0.523	0
Sema4d	0	1.31182	0.52	0.263	0
Fam105a	0	1.17821	0.522	0.265	0
Skap2	0	0.985992	0.74	0.484	0
Cd48	0	0.959352	0.607	0.352	0
Il6ra	0	1.49089	0.628	0.373	0
Rbm47	0	1.9579	0.441	0.186	0
Fam49a	0	1.55498	0.487	0.232	0
Ogfrl1	0	1.25234	0.466	0.212	0
2310022A10Rik	0	2.26201	0.406	0.152	0
Rab31	0	1.93876	0.462	0.209	0
BC147527	0	1.75428	0.425	0.174	0
Mtss1	0	1.63115	0.486	0.235	0
Ptpn18	0	0.608436	0.698	0.447	0
Fam111a	0	1.48432	0.718	0.467	0
Cd40	0	1.3545	0.396	0.146	0
Pnp	0	1.42952	0.841	0.591	0
Tnfrsf1b	0	1.67351	0.667	0.418	0
Rnf19b	0	1.26491	0.599	0.35	0
Ifi205	0	0.772167	0.656	0.408	0
Ist1	0	1.53026	0.682	0.434	0
Slc37a2	0	2.9269	0.326	0.078	0
Efhd2	0	1.08658	0.919	0.672	0
Lamp1	0	1.32713	0.913	0.667	0
Il10ra	0	0.893844	0.634	0.389	0
Oasl2	0	1.24279	0.85	0.606	0
Casp1	0	1.94276	0.439	0.195	0
Fermt3	0	0.977739	0.611	0.367	0
Cd86	0	1.2598	0.476	0.232	0
Rhog	0	1.39323	0.682	0.439	0
Ms4a8a	0	2.07216	0.349	0.106	0
Arhgap30	0	0.502566	0.77	0.528	0
Atp13a2	0	1.91533	0.413	0.172	0
Morc3	0	1.34879	0.691	0.45	0
Sh3bp2	0	1.65369	0.442	0.202	0
Cyp4f18	0	2.08543	0.356	0.116	0
Snx5	0	1.35054	0.73	0.491	0
Ncf4	0	1.43407	0.47	0.231	0
Ifitm3	0	0.723619	0.964	0.726	0
Slfn8	0	1.13626	0.724	0.486	0
Milr1	0	2.05325	0.379	0.143	0
Ptprj	0	1.44239	0.658	0.423	0
Scimp	0	1.53245	0.446	0.211	0
Trafd1	0	1.46482	0.794	0.559	0
Parp12	0	1.43742	0.599	0.365	0
Aoah	0	1.75272	0.312	0.078	0
Dse	0	1.62177	0.545	0.312	0
Igsf6	0	2.51414	0.332	0.099	0
Wsb1	0	1.4503	0.789	0.556	0
Rufy3	0	1.92769	0.46	0.228	0
Slc29a3	0	1.50768	0.54	0.309	0
Naaa	0	0.555573	0.711	0.48	0
Casp8	0	1.12415	0.677	0.447	0
Soat1	0	1.59127	0.548	0.318	0
Mfsd1	0	1.54849	0.607	0.377	0
Cdk6	0	1.681	0.427	0.197	0
Nampt	0	1.36809	0.779	0.55	0
Cln8	0	2.2808	0.381	0.154	0
Cmpk2	0	2.09195	0.584	0.357	0
Fam46a	0	1.20186	0.799	0.573	0
Atf6	0	1.33346	0.587	0.361	0
Tgm2	0	1.56881	0.393	0.169	0
Cfp	0	0.327845	0.501	0.277	0
Gmfg	0	0.739721	0.585	0.361	0
Irf7	0	1.44754	0.888	0.664	0
Rhbdf2	0	2.02442	0.363	0.139	0
Crybg1	0	1.14321	0.544	0.321	0
Aprt	0	1.42611	0.684	0.461	0
Slc30a1	0	2.1353	0.408	0.185	0
Nupr1	0	1.1625	0.505	0.283	0
Atp6v1a	0	1.54416	0.632	0.41	0
Rap2c	0	1.51294	0.578	0.356	0
Gusb	0	1.28618	0.62	0.398	0
Ctsh	0	0.642839	0.803	0.582	0
D1Ertd622e	0	1.45429	0.465	0.244	0
Vmp1	0	1.42784	0.678	0.457	0
Arap1	0	1.4468	0.598	0.377	0
Gpx1	0	1.29988	0.959	0.738	0
Fndc3a	0	1.54379	0.668	0.448	0
Inpp5d	0	0.684823	0.606	0.386	0
Ifitm2	0	0.361382	0.863	0.643	0
F13a1	0	2.00007	0.316	0.097	0
N4bp1	0	1.42493	0.603	0.384	0
Fam129b	0	1.80031	0.436	0.218	0
Camk2d	0	1.22921	0.619	0.401	0
Dpep2-ENSMUSG00000053687	0	3.0668	0.29	0.072	0
Hmox2	0	1.54215	0.544	0.327	0
Tmem51	0	2.03826	0.361	0.145	0
Ccl3	0	0.957473	0.347	0.131	0
Ube2l6	0	1.17609	0.667	0.452	0
Stx3	0	2.22257	0.369	0.154	0
Tm6sf1	0	0.682336	0.557	0.343	0
Gm5150	0	3.63661	0.239	0.025	0
Oas1g	0	2.14721	0.344	0.13	0
Rasgrp4	0	1.47661	0.407	0.193	0
Osbpl8	0	1.68425	0.588	0.374	0
App	0	0.523899	0.752	0.538	0
Nckap1l	0	0.903577	0.557	0.344	0
Dhx58	0	1.31093	0.581	0.368	0
Sh3bgrl	0	1.11107	0.788	0.576	0
Tlr2	0	2.22921	0.367	0.155	0
Tmem219	0	1.32788	0.6	0.388	0
Ifi47	0	1.39461	0.746	0.534	0
5430427O19Rik	0	1.71463	0.313	0.102	0
5031439G07Rik	0	0.832119	0.602	0.391	0
Ifit1	0	1.08245	0.716	0.505	0
Isg20	0	1.53693	0.466	0.257	0
Sh3bp5	0	1.8687	0.399	0.19	0
Chil3	0	7.95381	0.212	0.003	0
Rapgef2	0	1.63875	0.48	0.271	0
Myd88	0	1.22569	0.65	0.442	0
Tmem86a	0	2.77328	0.294	0.086	0
Ly6i	0	4.21985	0.235	0.028	0
Anxa5	0	0.80249	0.867	0.66	0
Sdcbp	0	1.60256	0.945	0.738	0
Cmpk1	0	1.17824	0.727	0.52	0
Asph	0	1.72957	0.562	0.356	0
Oas1a	0	1.24688	0.542	0.336	0
Trps1	0	1.00713	0.496	0.29	0
Cd300lb	0	2.41588	0.301	0.095	0
Mdfic	0	1.52686	0.567	0.361	0
Cln3	0	1.25427	0.43	0.225	0
Emp3	0	1.01322	0.869	0.664	0
Ifngr2	0	1.37917	0.57	0.365	0
Cers6	0	1.39199	0.556	0.352	0
Pla2g7	0	1.23751	0.315	0.111	0
Ptpn1	0	1.06773	0.694	0.492	0
Grb2	0	0.885177	0.8	0.599	0
Scamp2	0	1.34907	0.611	0.41	0
Stard3	0	1.63878	0.404	0.203	0
Fes	0	1.27918	0.482	0.281	0
Phf11b	0	1.31598	0.741	0.54	0
Atp6ap1	0	1.2294	0.705	0.505	0
Bri3	0	1.15047	0.792	0.593	0
Trim25	0	1.17066	0.772	0.573	0
Clec4d	0	2.17602	0.227	0.028	0
Osm	0	1.85401	0.304	0.105	0
Plaur	0	1.10728	0.429	0.23	0
Bcl2l11	0	0.592426	0.567	0.368	0
Pstpip1	0	1.15151	0.47	0.271	0
Selenop	0	1.19565	0.559	0.361	0
Mdm2	0	1.49056	0.578	0.38	0
Ifi27l2a	0	0.728836	0.951	0.753	0
Atp6v0b	0	1.06062	0.808	0.611	0
Tep1	0	1.01256	0.535	0.338	0
Stat2	0	1.12786	0.747	0.55	0
Adgre5	0	0.776401	0.575	0.378	0
Atp2b1	0	1.36719	0.923	0.727	0
Irgm1	0	1.07316	0.768	0.572	0
Cxcr4	0	0.786811	0.388	0.192	0
Bcl2l1	0	1.89471	0.382	0.186	0
Ralb	0	1.3358	0.544	0.349	0
Parp14	0	1.20281	0.803	0.608	0
Tgfb1	0	0.605132	0.624	0.429	0
Cysltr1	0	0.965913	0.418	0.223	0
Trim30c	0	2.66788	0.269	0.075	0
Nlrp3	0	1.57903	0.297	0.103	0
Rnf34	0	1.61216	0.412	0.218	0
Vamp8	0	0.961868	0.843	0.649	0
Gch1	0	1.58377	0.429	0.236	0
H2-T24	0	1.77944	0.328	0.135	0
Plk2	0	2.05911	0.344	0.152	0
Pmaip1	0	0.612867	0.469	0.277	0
Nr1h3	0	3.94481	0.237	0.046	0
Aldh3b1	0	1.81228	0.368	0.177	0
Xaf1	0	1.05008	0.72	0.529	0
P2rx7	0	2.93032	0.258	0.068	0
Zeb2os	0	2.39475	0.29	0.1	0
Ifih1	0	1.24256	0.688	0.498	0
Ctsd	0	0.981728	0.859	0.669	0
Jun	0	0.96624	0.764	0.575	0
Lmo2	0	1.31822	0.463	0.274	0
Tlr1	0	2.37593	0.258	0.069	0
Pde7b	0	2.55079	0.248	0.059	0
Slfn5	0	0.964715	0.878	0.69	0
Fpr2	0	4.25124	0.195	0.007	0
Dnase2a	0	1.79827	0.418	0.23	0
Ap1s2	0	1.65048	0.399	0.212	0
Thbs1	0	2.29553	0.32	0.133	0
Nadk	0	1.45624	0.604	0.417	0
Pparg	0	2.80316	0.265	0.078	0
Igtp	0	0.875974	0.619	0.432	0
Atp6v1h	0	1.3229	0.588	0.402	0
Rab1a	0	1.10592	0.766	0.581	0
Ly96	0	2.1629	0.325	0.14	0
Mfsd12	0	1.87686	0.37	0.185	0
Phf11a	0	1.28177	0.45	0.265	0
Ninj1	0	1.9002	0.348	0.163	0
Peli1	0	0.765658	0.678	0.494	0
Nceh1	0	1.91947	0.333	0.149	0
Dtx3l	0	1.00365	0.725	0.541	0
Tank	0	1.30923	0.468	0.285	0
Tifa	0	1.61576	0.336	0.153	0
Tdrd7	0	1.29378	0.494	0.311	0
Nfxl1	0	2.33367	0.286	0.103	0
Hip1	0	1.13267	0.442	0.259	0
Arhgap17	0	1.05559	0.64	0.457	0
Vwa5a	0	1.11102	0.615	0.432	0
Irf2	0	1.15438	0.706	0.523	0
Pitpna	0	0.918797	0.836	0.653	0
Atp8a1	0	1.15417	0.422	0.24	0
Kdm7a	0	1.0538	0.625	0.443	0
Gdap10	0	1.07695	0.474	0.292	0
Ddx58	0	0.992629	0.671	0.49	0
Epb41l1	0	2.22544	0.341	0.16	0
Fnip2	0	2.16042	0.32	0.139	0
Zfp710	0	1.44578	0.412	0.231	0
Cyba	0	0.961501	0.947	0.766	0
Gm9733	0	3.9684	0.198	0.018	0
Hacd4	0	1.29106	0.442	0.262	0
Arl8a	0	1.35004	0.581	0.401	0
Trem2	0	4.14251	0.197	0.018	0
Abhd12	0	1.59815	0.449	0.27	0
Fos	0	0.754152	0.731	0.553	0
Necap1	0	1.89564	0.34	0.163	0
Gngt2	0	1.70457	0.406	0.229	0
Batf2	0	2.34487	0.265	0.088	0
2810474O19Rik	0	0.969742	0.811	0.635	0
Psap	0	1.18072	0.99	0.814	0
Slc15a4	0	1.37233	0.452	0.276	0
Plod3	0	1.40374	0.481	0.305	0
Gm36161	0	2.00159	0.3	0.124	0
Rrbp1	0	0.710609	0.866	0.691	0
Dusp3	0	1.27256	0.529	0.354	0
Was	0	1.12181	0.398	0.223	0
Rassf2	0	0.886468	0.557	0.383	0
Susd6	0	1.2212	0.552	0.378	0
Clcn7	0	1.67786	0.383	0.209	0
Atp6ap2	0	0.975049	0.635	0.461	0
BC028528	0	1.10633	0.435	0.261	0
Lat2	0	0.92628	0.488	0.314	0
Lilra6	0	1.77757	0.288	0.114	0
Plcg2	0	1.09014	0.429	0.255	0
Spred1	0	1.11915	0.561	0.388	0
P2ry10b	0	2.06288	0.322	0.149	0
Tppp3	0	1.08472	0.511	0.338	0
Amdhd2	0	1.56923	0.375	0.202	0
Card19	0	1.35135	0.468	0.296	0
Tnfrsf13b	0	1.66424	0.319	0.147	0
Ass1	0	1.26563	0.364	0.192	0
Gm13822	0	2.65219	0.211	0.039	0
2001-03-01	0	1.19976	0.359	0.187	0
Slfn9	0	1.41715	0.357	0.185	0
Ppp1r9b	0	1.0356	0.615	0.443	0
Lgals8	0	1.3198	0.44	0.268	0
Cotl1	0	0.473219	0.826	0.654	0
BC005537	0	1.88742	0.964	0.792	0
Btk	0	1.62808	0.343	0.172	0
Runx1	0	0.672777	0.652	0.481	0
I830077J02Rik	0	2.26157	0.247	0.076	0
Scarf1	0	4.64416	0.185	0.014	0
Pgap2	0	1.11023	0.534	0.364	0
H2-M3	0	1.23578	0.544	0.375	0
Plekhf2	0	1.50031	0.398	0.229	0
Gk	0	2.51357	0.245	0.076	0
Slc8b1	0	1.30442	0.344	0.175	0
Arpc5	0	0.893789	0.929	0.761	0
Fxyd5	0	0.384284	0.874	0.706	0
Arf2	0	1.41275	0.465	0.297	0
Dclre1c	0	1.06663	0.366	0.198	0
Slc3a2	0	0.935421	0.721	0.553	0
Ifi44	0	0.771408	0.542	0.375	0
Hexa	0	0.95369	0.658	0.492	0
Smox	0	1.60347	0.302	0.136	0
Sgpl1	0	1.11995	0.583	0.417	0
Cxcl16	0	1.02705	0.356	0.19	0
Cd14	0	1.98196	0.275	0.11	0
Lilrb4a	0	1.45337	0.313	0.148	0
Ppt1	0	0.727379	0.479	0.314	0
Zbp1	0	1.04822	0.831	0.666	0
Sppl2a	0	1.10112	0.789	0.625	0
Cycs	0	0.723023	0.727	0.563	0
Adssl1	0	1.09262	0.341	0.177	0
Ssfa2	0	1.41449	0.384	0.22	0
Rasa3	0	0.959717	0.395	0.231	0
Ets2	0	1.29166	0.354	0.19	0
Frmd4a	0	0.95643	0.519	0.356	0
Glrx	0	1.10755	0.445	0.282	0
S1pr2	0	1.66422	0.378	0.215	0
Vps26a	0	1.21995	0.482	0.319	0
Dusp6	0	1.40684	0.291	0.128	0
Ftl1-ps1	0	1.49441	0.364	0.201	0
Atp6v1c1	0	1.31722	0.494	0.331	0
Rap1b	0	1.3351	0.924	0.763	0
Nsf	0	1.06135	0.545	0.384	0
Sirpb1a	0	3.19796	0.189	0.028	0
Rab20	0	2.78979	0.214	0.053	0
Neu1	0	1.46993	0.376	0.215	0
Rnh1	0	1.16116	0.659	0.499	0
Frrs1	0	1.54627	0.376	0.216	0
Gbp2	0	1.24625	0.585	0.425	0
Dgkd	0	1.05982	0.384	0.225	0
Serpinb8	0	2.58726	0.226	0.068	0
Rtn4	0	0.859329	0.832	0.674	0
Tsc22d3	0	1.15606	0.553	0.396	0
Nt5c3	0	1.19456	0.532	0.375	0
Hpcal1	0	0.940366	0.559	0.402	0
Mcl1	0	1.11909	0.957	0.8	0
Mapkapk2	0	1.12616	0.627	0.471	0
Arf6	0	0.971572	0.631	0.475	0
Dazap2	0	0.941296	0.893	0.737	0
Psmb9	0	0.599803	0.776	0.62	0
AI504432	0	1.27127	0.303	0.147	0
Gm19951	0	3.01413	0.192	0.036	0
Tifab	0	1.13228	0.359	0.203	0
Tap1	0	0.821304	0.83	0.674	0
Isg15	0	1.21909	0.878	0.723	0
Il15	0	1.73197	0.342	0.187	0
Lyl1	0	2.46738	0.23	0.075	0
Ccdc71l	0	1.63959	0.404	0.249	0
Tle4	0	0.995824	0.406	0.251	0
Hp	0	2.73319	0.18	0.025	0
Dnase1l1	0	1.98693	0.284	0.129	0
Trim30d	0	0.80913	0.682	0.528	0
Zufsp	0	0.941642	0.56	0.406	0
Pttg1	0	1.12074	0.522	0.368	0
Igf2bp2	0	3.19767	0.203	0.049	0
Slc16a3	0	0.960278	0.381	0.227	0
Stx7	0	0.788766	0.599	0.445	0
Zcchc2	0	0.892352	0.435	0.282	0
Stxbp3	0	1.1093	0.541	0.388	0
Kdr	0	1.38941	0.337	0.184	0
Cd300e	0	4.15191	0.169	0.016	0
Zfand5	0	0.902712	0.741	0.588	0
Capza2	0	1.24074	0.94	0.787	0
Akr1a1	0	1.03491	0.856	0.704	0
Rab5c	0	0.914014	0.746	0.594	0
Adrb2	0	1.62316	0.267	0.115	0
Grk2	0	0.734401	0.687	0.535	0
Ogfr	0	1.00622	0.663	0.512	0
Naa25	0	1.31718	0.399	0.248	0
Adam17	0	1.14353	0.579	0.428	0
Nfkbiz	0	0.714104	0.581	0.43	0
Nipa2	0	1.12429	0.548	0.398	0
Irf1	0	0.801234	0.655	0.506	0
Gm5431	0	2.54003	0.212	0.063	0
Nrp1	0	1.28051	0.461	0.313	0
Gpr35	0	1.13234	0.356	0.208	0
Pf4	0	3.22963	0.174	0.026	0
Gpr65	0	1.01868	0.314	0.166	0
Sp140	0	0.841827	0.616	0.468	0
Tor1aip1	0	1.01785	0.839	0.692	0
Hps3	0	1.17828	0.381	0.234	0
Ckb	0	0.822077	0.569	0.422	0
Rnf114	0	0.81713	0.675	0.529	0
Srd5a3	0	1.48718	0.374	0.228	0
Usb1	0	1.58559	0.295	0.149	0
Apbb1ip	0	1.01623	0.704	0.558	0
Slc7a7	0	1.90682	0.268	0.124	0
Gna13	0	0.900865	0.661	0.517	0
C5ar2	0	3.77619	0.153	0.009	0
Actr2	0	0.897714	0.918	0.775	0
Cfb	0	1.09148	0.309	0.166	0
Ppp1r12c	0	1.14419	0.48	0.337	0
Asah1	0	0.989244	0.598	0.455	0
Ikbke	0	1.77832	0.265	0.123	0
Rbms1	0	0.922006	0.891	0.749	0
Atp6v1g1	0	0.67942	0.772	0.63	0
Magohb	0	1.42647	0.396	0.254	0
Havcr2	0	2.20535	0.198	0.056	0
Bcl6	0	1.26016	0.35	0.208	0
Usp18	0	0.97699	0.667	0.526	0
Lgals9	0	0.982334	0.759	0.618	0
Tuba1c	0	1.01598	0.506	0.365	0
Max	0	1.10402	0.585	0.444	0
Cflar	0	0.801006	0.658	0.518	0
Tmem171	0	3.02242	0.171	0.031	0
A630001G21Rik	0	1.56818	0.237	0.097	0
Sh3glb1	0	0.882532	0.829	0.69	0
Npc1	0	1.26431	0.408	0.269	0
Abi1	0	0.991601	0.688	0.549	0
Spop	0	0.789909	0.694	0.555	0
Tfe3	0	1.28986	0.442	0.304	0
Rbpj	0	0.591716	0.757	0.619	0
Atp6v0a1	0	1.60497	0.332	0.194	0
Ccdc86	0	1.21709	0.368	0.23	0
AC160336.1	0	1.15885	0.596	0.458	0
Psmb10	0	0.855073	0.749	0.612	0
Stab1	0	3.73421	0.164	0.027	0
Klf6	0	0.807889	0.935	0.798	0
Lhx2	0	5.42753	0.143	0.006	0
Mertk	0	2.91864	0.178	0.041	0
Samhd1	0	1.08461	0.938	0.801	0
Prkx	0	1.15758	0.486	0.35	0
Alas1	0	1.59079	0.31	0.174	0
Tmem104	0	2.07926	0.23	0.094	0
Ncoa3	0	1.00322	0.483	0.348	0
Hexb	0	1.04083	0.531	0.396	0
Usp25	0	0.884733	0.77	0.635	0
Neat1	0	0.651296	0.864	0.729	0
Snx10	0	0.995406	0.549	0.415	0
Rap1a	0	0.817284	0.783	0.649	0
Ell2	0	1.55949	0.312	0.178	0
Naip2	0	1.55541	0.254	0.12	0
Ly6e	0	1.14076	0.965	0.831	0
Tbc1d13	0	1.35744	0.348	0.214	0
Tlr4	0	1.64421	0.301	0.167	0
Por	0	1.40092	0.395	0.262	0
Arpc4	0	0.67722	0.745	0.612	0
Rhob	0	1.48884	0.433	0.3	0
Slc25a22	0	1.26596	0.364	0.231	0
Nkiras2	0	1.31411	0.345	0.212	0
Phf23	0	1.15155	0.448	0.316	0
Rnf213	0	0.729837	0.836	0.704	0
A530064D06Rik	0	1.59645	0.257	0.125	0
Fam96a	0	0.915677	0.558	0.427	0
Actr3	0	1.02315	0.952	0.821	0
Atp1a1	0	0.602241	0.759	0.628	0
Aftph	0	0.941589	0.656	0.525	0
Cltc	0	0.986727	0.833	0.702	0
Dync1i2	0	1.06421	0.65	0.52	0
Chmp4b	0	0.949757	0.832	0.703	0
Pou3f1	0	3.81333	0.153	0.024	0
M6pr	0	0.715	0.674	0.545	0
Tpp1	0	1.14342	0.48	0.351	0
Cdk14	0	1.17269	0.482	0.354	0
Fam214b	0	1.74494	0.272	0.145	0
Nectin4	0	2.80445	0.161	0.034	0
P2ry6	0	1.98787	0.215	0.088	0
Ifnar2	0	0.927919	0.498	0.371	0
Hdc	0	0.917325	0.171	0.045	0
Npc2	0	0.906872	0.969	0.843	0
Hnrnph2	0	0.978912	0.61	0.485	0
Samd9l	0	0.748187	0.752	0.627	0
Chmp2a	0	0.79332	0.717	0.592	0
Iqgap1	0	0.696387	0.941	0.817	0
Klf2	0	0.762611	0.666	0.542	0
Nfe2l2	0	0.850712	0.588	0.464	0
Clec4n	0	1.74737	0.195	0.072	0
Ankfy1	0	0.936984	0.566	0.443	0
Coro1b	0	0.884443	0.531	0.409	0
Sp110	0	0.751137	0.711	0.589	0
Cnih4	0	1.0438	0.525	0.403	0
Herc6	0	0.692518	0.604	0.482	0
Mob1a	0	0.702114	0.793	0.671	0
Lgals3bp	0	0.471424	0.783	0.661	0
D17Wsu92e	0	0.819599	0.634	0.512	0
Helz2	0	0.830724	0.588	0.466	0
Mndal	0	0.87581	0.868	0.747	0
9930111J21Rik2	0	0.638887	0.627	0.506	0
Ebi3	0	1.59507	0.212	0.091	0
Tmem38b	0	2.02726	0.201	0.081	0
Serp1	0	1.01072	0.798	0.679	0
Taf6l	0	1.05773	0.462	0.343	0
Abi3	0	2.28728	0.166	0.048	0
Serinc3	0	0.71757	0.842	0.724	0
Tpm3	0	0.662166	0.882	0.764	0
Mef2a	0	0.810227	0.656	0.538	0
Atp6v1e1	0	0.603157	0.639	0.522	0
Ostf1	0	0.484308	0.774	0.657	0
Cap1	0	0.715826	0.748	0.632	0
Gdf3	0	5.65005	0.121	0.005	0
Zc3h12d	0	1.64844	0.178	0.062	0
B4galt5	0	0.688395	0.646	0.531	0
Cers2	0	0.904016	0.571	0.456	0
AI839979	0	2.4569	0.161	0.047	0
Ifi35	0	0.741662	0.622	0.508	0
Gm47242	0	2.05218	0.154	0.04	0
Nxpe4	0	2.70362	0.163	0.05	0
Cbr2	0	3.77795	0.126	0.013	0
Ppp1r15b	0	0.892195	0.593	0.48	0
Lamtor1	0	0.824938	0.621	0.508	0
Irf2bp2	0	0.909699	0.64	0.527	0
Arl6ip1	0	0.722909	0.811	0.699	0
Lims1	0	0.76698	0.663	0.551	0
H2-T22	0	0.688542	0.777	0.665	0
Nptn	0	0.667666	0.737	0.627	0
Arpc2	0	0.851484	0.952	0.844	0
Rsrp1	0	0.782864	0.952	0.844	0
Mbnl2	0	0.756551	0.666	0.558	0
Clec5a	0	3.37822	0.123	0.016	0
Il27	0	2.54149	0.123	0.017	0
Trim30a	0	0.641634	0.871	0.765	0
Gabarap	0	0.536302	0.891	0.785	0
Jpt1	0	0.718831	0.823	0.718	0
Dusp1	0	1.07425	0.748	0.643	0
F630028O10Rik	0	2.05872	0.133	0.029	0
Prdx1	0	0.643644	0.881	0.778	0
Il10	0	3.87315	0.111	0.009	0
Msn	0	0.747342	0.897	0.795	0
Tln1	0	0.632184	0.764	0.662	0
Junb	0	0.471168	0.877	0.775	0
Adgre4	0	4.00239	0.118	0.017	0
Txnip	0	0.671208	0.775	0.674	0
Selenot	0	0.770617	0.664	0.564	0
Bst2	0	0.590432	0.94	0.84	0
Fblim1	0	2.90646	0.139	0.04	0
Fam72a	0	3.04519	0.125	0.028	0
Rab7	0	0.585746	0.703	0.606	0
Eif4a1	0	0.478231	0.89	0.793	0
Sp100	0	0.723964	0.88	0.784	0
Cx3cr1	0	2.14128	0.121	0.026	0
Capza1	0	0.582513	0.712	0.618	0
Itm2b	0	1.005	0.956	0.863	0
Snx3	0	0.672934	0.723	0.631	0
Aplnr	0	2.66903	0.109	0.019	0
Clic1	0	0.596026	0.826	0.736	0
Cd177	0	5.77096	0.089	0.001	0
Ch25h	0	3.97248	0.099	0.012	0
Gnb2	0	0.535523	0.882	0.795	0
Pomp	0	0.511421	0.788	0.702	0
Pkm	0	0.213031	0.842	0.756	0
Gm26917	0	0.583707	0.785	0.7	0
Arpc3	0	0.416275	0.835	0.75	0
Ftl1	0	1.0577	0.982	0.897	0
Gnai2	0	0.501603	0.873	0.79	0
Psmb4	0	0.496586	0.811	0.729	0
Clta	0	0.486627	0.793	0.711	0
Stat1	0	0.399477	0.839	0.757	0
Peak1os	0	5.08733	0.086	0.005	0
Capzb	0	0.381062	0.901	0.821	0
Tmbim6	0	0.711501	0.895	0.815	0
Picalm	0	0.526393	0.782	0.703	0
BC049352	0	4.13649	0.089	0.01	0
Ddx4	0	4.10907	0.089	0.01	0
Arpc1b	0	0.508538	0.881	0.802	0
Ms4a14	0	6.32122	0.08	0.002	0
Sem1	0	0.559989	0.916	0.839	0
Gm12589	0	4.25454	0.091	0.014	0
Srsf2	0	0.570792	0.819	0.742	0
Calm2	0	0.696614	0.808	0.732	0
Ptbp3	0	0.42274	0.824	0.748	0
H2-T23	0	0.549993	0.883	0.808	0
Cdc42	0	0.686893	0.949	0.875	0
Tfec	0	4.62707	0.079	0.008	0
H3f3b	0	1.67173	0.988	0.919	0
Ms4a4a	0	4.74733	0.07	0.003	0
Ubc	0	0.506067	0.937	0.875	0
Calm1	0	0.391638	0.963	0.901	0
H3f3a	0	0.38636	0.912	0.852	0
Fth1	0	1.0979	0.985	0.925	0
Cfl1	0	0.388609	0.958	0.9	0
H2-K1	0	0.748237	0.993	0.938	0
Rhoa	0	0.374174	0.914	0.862	0
H2-D1	0	0.643118	0.99	0.94	0
B2m	0	0.919977	0.995	0.965	0
Actb	0	0.45572	0.999	0.992	0
Sell	4.91951e-308	0.586413	0.405	0.223	6.88042e-304
Crlf2	6.064e-308	0.920977	0.433	0.291	8.48111e-304
Sectm1a	7.03679e-308	2.66322	0.144	0.045	9.84166e-304
Dppa3	7.7201e-308	4.83922	0.07	0.005	1.07973e-303
Csk	1.29475e-307	0.690613	0.609	0.487	1.81083e-303
Parp9	1.45358e-306	0.678791	0.622	0.51	2.03297e-302
Flna	1.0838e-303	0.562185	0.73	0.629	1.5158e-299
Slc9a3r1	3.0394e-301	0.869139	0.475	0.346	4.2509e-297
Rnase6	2.22678e-300	0.602343	0.408	0.235	3.11437e-296
Tapbp	1.31625e-299	0.396646	0.865	0.801	1.84091e-295
Padi4	1.42138e-299	2.25776	0.103	0.021	1.98794e-295
Tnfaip8l2	6.72597e-299	1.13755	0.327	0.187	9.40694e-295
Ppp1r18	7.20086e-299	0.642406	0.652	0.536	1.00711e-294
1110008F13Rik	7.85463e-298	0.695334	0.625	0.534	1.09855e-293
Bax	2.46941e-297	0.709861	0.643	0.547	3.45372e-293
4930430E12Rik	1.47806e-296	3.98821	0.081	0.01	2.06721e-292
Ankle2	2.19861e-295	1.12378	0.409	0.284	3.07497e-291
Rb1	1.48207e-294	1.22911	0.344	0.213	2.07282e-290
Scand1	3.71386e-293	0.476492	0.766	0.659	5.19421e-289
Tns3	1.22619e-292	1.54466	0.245	0.121	1.71496e-288
Psmd8	4.34683e-292	0.605382	0.664	0.577	6.07948e-288
Ldlrap1	4.40869e-292	1.33157	0.292	0.162	6.166e-288
Mrc1	4.83967e-291	0.919551	0.337	0.18	6.76877e-287
Litaf	3.53244e-290	0.58448	0.69	0.592	4.94047e-286
Znhit1	4.17708e-290	0.940967	0.472	0.358	5.84206e-286
Kras	1.09704e-289	0.787914	0.544	0.442	1.53432e-285
Gnb1	4.32463e-288	0.43402	0.836	0.774	6.04843e-284
Fabp3	1.46167e-287	3.57604	0.079	0.011	2.04429e-283
Gm12185	1.62085e-287	1.76109	0.168	0.062	2.26692e-283
Papd7	6.09641e-285	1.15402	0.385	0.265	8.52644e-281
Ranbp2	1.24791e-284	0.545462	0.695	0.604	1.74532e-280
Adam9	6.7409e-284	0.924729	0.458	0.33	9.42782e-280
Aim2	1.0912e-283	0.914508	0.391	0.247	1.52615e-279
Cd200r4	2.48612e-283	1.42626	0.203	0.085	3.47709e-279
Pik3ap1	3.05528e-283	1.65949	0.174	0.068	4.27311e-279
Rnf115	1.70969e-281	0.774759	0.466	0.337	2.39117e-277
Vav3	6.99604e-281	1.08826	0.361	0.224	9.78467e-277
Cited2	6.19639e-280	0.883369	0.549	0.437	8.66627e-276
Ptpre	6.84085e-279	0.605123	0.528	0.351	9.56761e-275
Cxcl2	4.47562e-278	0.650609	0.203	0.086	6.2596e-274
Mb21d1	8.15956e-278	1.17955	0.354	0.226	1.1412e-273
Smpdl3a	2.68822e-277	1.28518	0.386	0.266	3.75974e-273
Crybb1	3.63359e-277	3.80059	0.078	0.011	5.08194e-273
Pkn1	1.9497e-276	0.700776	0.529	0.405	2.72685e-272
Vapa	5.5701e-276	0.625173	0.619	0.533	7.79034e-272
Gbp3	5.63789e-275	0.737089	0.501	0.37	7.88516e-271
Snx30	1.95447e-274	1.54393	0.279	0.16	2.73352e-270
Tmem189	2.81674e-274	0.883449	0.513	0.382	3.93949e-270
Gns	5.17522e-273	0.628966	0.642	0.535	7.23806e-269
Gm47336	8.28757e-273	7.50433	0.052	0.001	1.1591e-268
Cd36	1.1186e-271	1.53963	0.216	0.102	1.56447e-267
B3gnt8	1.29769e-271	2.43768	0.109	0.027	1.81496e-267
Creg1	1.45189e-271	0.875324	0.537	0.429	2.03062e-267
Rgs14	4.98094e-271	1.13961	0.305	0.176	6.96635e-267
Arl11	5.2559e-271	2.27039	0.125	0.037	7.35091e-267
Evi2	7.65504e-270	1.24786	0.273	0.148	1.07063e-265
Tnfsf13os	1.62474e-269	4.74309	0.059	0.003	2.27236e-265
Cyb5r1	1.6965e-269	1.81428	0.203	0.094	2.37273e-265
Zcchc6	3.77536e-269	0.478052	0.713	0.636	5.28022e-265
Psme2b	5.07911e-269	0.747427	0.475	0.344	7.10365e-265
Slc12a9	6.9789e-269	1.23318	0.323	0.199	9.76068e-265
Tmed10	1.13051e-268	0.529956	0.741	0.647	1.58114e-264
Lbh	1.88412e-268	0.665035	0.541	0.4	2.63513e-264
Vrk2	7.78569e-268	1.13884	0.368	0.246	1.08891e-263
BC017643	3.06364e-264	0.81392	0.488	0.376	4.2848e-260
Atp6v0d1	3.1971e-264	0.684573	0.574	0.474	4.47147e-260
Lpcat2	1.63616e-263	1.63529	0.133	0.043	2.28833e-259
Dnajc13	2.12716e-263	0.872941	0.472	0.369	2.97505e-259
Gm6377	2.57183e-263	1.1187	0.295	0.164	3.59695e-259
Hpgds	5.63403e-263	2.03099	0.117	0.033	7.87975e-259
Sertad1	1.41393e-262	0.886524	0.452	0.333	1.97753e-258
Slpi	3.20789e-262	1.03965	0.077	0.011	4.48655e-258
Dok2	3.77149e-262	0.430706	0.464	0.274	5.2748e-258
Erp29	9.61705e-262	0.47872	0.721	0.597	1.34504e-257
Tbxas1	7.92064e-261	1.11131	0.306	0.173	1.10778e-256
Nmi	1.45663e-260	0.877922	0.443	0.331	2.03724e-256
Cmtm7	1.70347e-260	0.69148	0.523	0.414	2.38248e-256
Map3k8	2.80124e-260	1.09427	0.362	0.238	3.91782e-256
1110002J07Rik	2.91887e-259	3.27497	0.078	0.012	4.08232e-255
Ube2q1	7.64932e-259	0.717917	0.553	0.458	1.06983e-254
Fgd2	3.31278e-257	0.8605	0.346	0.207	4.63325e-253
Bid	3.95166e-257	1.27208	0.273	0.154	5.5268e-253
Srgn	3.65954e-256	0.348309	0.831	0.663	5.11823e-252
Gbp5	3.88625e-256	1.28271	0.357	0.235	5.4353e-252
Ccnl1	2.19592e-255	0.451279	0.813	0.721	3.07121e-251
Atp7a	2.22714e-255	1.30323	0.316	0.201	3.11488e-251
Cd274	1.11501e-252	0.672845	0.431	0.293	1.55946e-248
Eif2ak2	6.16926e-252	0.621824	0.639	0.562	8.62833e-248
Parp10	2.64334e-250	0.932775	0.403	0.285	3.69697e-246
Psme2	6.70839e-250	0.224914	0.799	0.722	9.38235e-246
Mcub	6.91472e-249	0.338018	0.539	0.38	9.67093e-245
Ncoa1	7.77096e-249	0.959823	0.415	0.303	1.08685e-244
Irgm2	1.80468e-248	0.676463	0.506	0.375	2.52402e-244
Pik3cd	1.24919e-246	0.57021	0.552	0.393	1.74711e-242
Tspan31	2.41031e-246	1.05309	0.448	0.355	3.37106e-242
Tmem55b	3.4954e-245	1.06894	0.405	0.3	4.88867e-241
Rac1	6.33062e-245	0.364702	0.824	0.749	8.85401e-241
Irf2bpl	2.32023e-244	0.927597	0.459	0.346	3.24507e-240
Brd2	3.28925e-243	0.460922	0.759	0.687	4.60035e-239
Cryba4	3.58069e-242	3.03606	0.064	0.007	5.00795e-238
Atf4	4.1741e-242	0.491441	0.806	0.743	5.83789e-238
Nlrc4	1.13657e-241	2.9168	0.082	0.016	1.58961e-237
Rnf144b	1.50347e-241	2.24845	0.158	0.065	2.10276e-237
Tet3	5.05118e-241	0.84309	0.487	0.381	7.06458e-237
Ift22	7.72828e-240	1.44815	0.279	0.171	1.08088e-235
Klf13	8.44089e-240	0.691018	0.545	0.444	1.18054e-235
Gbp7	5.42836e-238	0.679083	0.603	0.506	7.59211e-234
Pilra	3.97135e-237	1.1512	0.237	0.121	5.55433e-233
Cebpa	4.09247e-237	1.50736	0.286	0.176	5.72373e-233
Dhrs3	9.27747e-237	1.2695	0.342	0.23	1.29755e-232
Psma7	1.68592e-236	0.353115	0.822	0.743	2.35792e-232
Tmbim4	4.66249e-236	0.738476	0.505	0.407	6.52096e-232
Grina	1.42879e-235	0.503453	0.581	0.484	1.9983e-231
Setdb2	2.66275e-235	1.30606	0.295	0.183	3.72412e-231
Vim	2.13349e-234	0.344625	0.92	0.828	2.98391e-230
Psme1	3.46986e-234	0.306456	0.845	0.785	4.85294e-230
Gng2	5.90107e-233	0.714058	0.462	0.321	8.25324e-229
Diaph1	3.80186e-232	0.4866	0.726	0.65	5.31728e-228
Diaph2	1.13591e-231	1.00746	0.39	0.287	1.58868e-227
Blvrb	3.44936e-231	0.909811	0.416	0.293	4.82428e-227
Sypl	4.06058e-231	0.885743	0.486	0.392	5.67912e-227
Gga1	1.50679e-230	0.891831	0.429	0.327	2.10739e-226
Neurl3	1.3758e-229	0.363565	0.408	0.256	1.92419e-225
Ep300	3.1482e-229	0.485218	0.644	0.561	4.40307e-225
Gcnt1	7.39643e-229	1.13566	0.195	0.089	1.03447e-224
Fpr1	3.66609e-228	4.1004	0.047	0.002	5.12739e-224
Tmem184b	2.80546e-226	0.860518	0.507	0.424	3.92371e-222
Blvra	1.01441e-225	1.09415	0.349	0.243	1.41875e-221
Rtf2	1.36029e-225	0.757793	0.486	0.389	1.9025e-221
Arl5c	1.67634e-225	0.813709	0.214	0.104	2.34454e-221
Abcc3	1.80966e-225	3.92683	0.062	0.008	2.53099e-221
G3bp2	3.52977e-223	0.563027	0.694	0.633	4.93674e-219
Snrpb2	6.30743e-223	0.743385	0.515	0.424	8.82157e-219
Tmem192	8.63529e-223	1.13058	0.305	0.196	1.20773e-218
Tnfsf10	1.27113e-222	1.21691	0.164	0.069	1.7778e-218
Taok3	2.89211e-222	0.535931	0.657	0.561	4.04491e-218
Nabp1	4.38544e-222	0.366952	0.641	0.5	6.13347e-218
Gpr160	1.87806e-219	1.36612	0.182	0.085	2.62666e-215
Azin1	4.32969e-219	0.925967	0.565	0.49	6.0555e-215
Ptk2b	2.75359e-218	0.665523	0.416	0.29	3.85117e-214
Tet2	2.76472e-217	0.802476	0.499	0.403	3.86673e-213
AC127341.3	4.78026e-217	1.59597	0.151	0.062	6.68567e-213
Azi2	6.7965e-217	0.693391	0.523	0.433	9.50558e-213
Galns	9.72025e-217	1.58794	0.202	0.104	1.35947e-212
Clec10a	2.66207e-215	0.239133	0.288	0.161	3.72317e-211
Fcrl5	2.72346e-214	5.02262	0.049	0.003	3.80903e-210
Ppm1h	3.81564e-214	0.656499	0.381	0.258	5.33655e-210
Basp1	2.02497e-213	0.835214	0.595	0.503	2.83212e-209
Irak2	1.7869e-212	0.824268	0.312	0.193	2.49916e-208
Rab11a	3.38283e-212	0.657467	0.602	0.536	4.73122e-208
Ascc3	4.14753e-212	0.633559	0.549	0.466	5.80073e-208
Itpr1	1.33521e-211	0.621568	0.46	0.329	1.86742e-207
Notch2	1.74693e-211	0.830836	0.479	0.389	2.44326e-207
Cdc42se2	3.16842e-211	0.819934	0.475	0.374	4.43135e-207
Dennd4b	4.12073e-211	0.91306	0.36	0.247	5.76326e-207
Gsdmd	3.84934e-210	0.954787	0.417	0.325	5.38368e-206
Sde2	7.68558e-210	0.921433	0.411	0.313	1.0749e-205
Mknk1	6.3905e-209	1.29761	0.279	0.177	8.93776e-205
Vill	6.43254e-209	1.89474	0.137	0.055	8.99655e-205
Phc2	1.87022e-207	0.802346	0.451	0.355	2.6157e-203
Tspo	3.15181e-206	0.368111	0.86	0.817	4.40812e-202
Cep170	4.92005e-206	0.744568	0.547	0.468	6.88118e-202
Pgap1	7.32763e-206	1.89722	0.13	0.051	1.02484e-201
Pxk	1.24106e-205	0.952384	0.409	0.315	1.73574e-201
Sft2d1	1.2936e-205	1.03575	0.336	0.235	1.80923e-201
Arhgap4	5.19557e-205	0.93796	0.224	0.118	7.26652e-201
Plcl2	1.21445e-204	1.06965	0.275	0.167	1.69852e-200
Slc12a7	2.17335e-204	1.08337	0.182	0.086	3.03965e-200
Map3k1	3.12079e-203	0.561215	0.507	0.384	4.36474e-199
Vcpip1	3.74237e-203	0.684671	0.508	0.417	5.23408e-199
Taldo1	9.23031e-203	0.282418	0.695	0.594	1.29095e-198
4930455G09Rik	9.57661e-202	1.70224	0.157	0.071	1.33938e-197
A630012P03Rik	1.79125e-201	2.47387	0.098	0.03	2.50524e-197
Brox	2.16485e-201	1.00639	0.389	0.298	3.02776e-197
Irf9	5.62192e-201	0.607377	0.611	0.54	7.86282e-197
Hnrnpf	7.30286e-201	0.337725	0.88	0.817	1.02138e-196
Dgkz	9.87306e-201	0.809557	0.353	0.242	1.38085e-196
Dopey2	1.49533e-200	1.09512	0.309	0.207	2.09137e-196
Srsf5	1.25013e-199	0.34874	0.852	0.801	1.74843e-195
Spon1	4.32659e-199	0.87455	0.351	0.237	6.05118e-195
Skil	4.37598e-199	0.554232	0.544	0.433	6.12025e-195
Zfand2a	2.23533e-198	1.60526	0.219	0.124	3.12633e-194
Ddit3	2.32987e-197	0.904942	0.385	0.285	3.25856e-193
Pla2g15	6.6352e-197	1.64898	0.234	0.141	9.28e-193
Bak1	7.73942e-197	0.611607	0.537	0.441	1.08244e-192
F11r	1.38732e-196	1.96791	0.105	0.035	1.9403e-192
Xbp1	1.78772e-194	0.503776	0.679	0.59	2.5003e-190
Tbc1d1	2.72081e-194	0.742388	0.39	0.282	3.80532e-190
Rgs19	2.79063e-194	0.939924	0.386	0.29	3.90297e-190
Tnfrsf21	1.23902e-193	1.38309	0.231	0.134	1.73289e-189
Rbm8a	1.38728e-193	0.499957	0.646	0.575	1.94025e-189
Inppl1	1.09083e-192	1.25365	0.292	0.198	1.52564e-188
Smpdl3b	1.48124e-192	3.26164	0.068	0.014	2.07166e-188
Gm26797	2.8695e-192	3.32363	0.059	0.01	4.01328e-188
Hspa1a	3.53626e-192	0.679197	0.596	0.482	4.94582e-188
Tgif1	1.26932e-191	0.725997	0.364	0.246	1.77528e-187
Il18	1.96238e-190	1.02229	0.333	0.235	2.74459e-186
Bbip1	2.928e-190	0.961241	0.368	0.272	4.0951e-186
Tpst2	1.37493e-188	0.796573	0.395	0.296	1.92297e-184
Arf1	1.5379e-188	0.355074	0.786	0.729	2.15091e-184
Coa5	1.28441e-187	0.696444	0.512	0.432	1.79637e-183
Epb41l2	1.69406e-187	0.649471	0.616	0.519	2.36931e-183
Pdcd6ip	2.7543e-187	0.457623	0.735	0.68	3.85217e-183
Ccl8	3.43696e-187	0.633002	0.086	0.191	4.80694e-183
Mtpn	1.87234e-186	0.442016	0.702	0.636	2.61865e-182
Adar	3.15047e-186	0.611558	0.518	0.437	4.40625e-182
Tmem26	3.3961e-186	4.11052	0.053	0.007	4.74979e-182
Tctex1d2	3.52334e-186	1.14282	0.257	0.159	4.92774e-182
Cox17	6.9784e-186	0.498799	0.6	0.505	9.75999e-182
Trappc2l	1.24342e-185	0.79832	0.449	0.37	1.73905e-181
Tlr6	4.8737e-185	1.85278	0.103	0.036	6.81636e-181
AC139671.1	3.70646e-184	1.85207	0.104	0.036	5.18385e-180
Cd2ap	5.15478e-184	0.628497	0.518	0.433	7.20948e-180
Tcof1	2.02649e-183	0.781674	0.427	0.332	2.83425e-179
Plekhm2	1.05863e-182	1.13423	0.328	0.235	1.4806e-178
Map7d1	1.2539e-181	0.661196	0.537	0.466	1.75371e-177
Ywhae	1.4438e-181	0.224995	0.856	0.793	2.01929e-177
Ensa	1.655e-181	0.62575	0.518	0.444	2.31469e-177
Ppp1r10	3.50203e-180	0.759732	0.472	0.387	4.89794e-176
P2ry12	4.79525e-180	2.75134	0.069	0.016	6.70663e-176
Slamf8	1.6538e-179	0.915833	0.293	0.184	2.313e-175
Zfp36l2	1.6682e-179	0.131272	0.78	0.72	2.33314e-175
2310031A07Rik	8.23086e-179	2.32192	0.074	0.019	1.15117e-174
Pcbp1	1.86377e-178	0.335181	0.806	0.743	2.60668e-174
Ptger4	2.70388e-178	0.688798	0.303	0.19	3.78165e-174
Pias1	7.41282e-178	0.715351	0.478	0.396	1.03676e-173
Cnppd1	7.76254e-178	0.608489	0.497	0.411	1.08567e-173
Tnfrsf1a	1.33304e-177	0.67073	0.512	0.43	1.86439e-173
Cdk9	2.27215e-177	0.571904	0.538	0.462	3.17783e-173
Twf2	2.34257e-177	0.456037	0.55	0.421	3.27632e-173
Epn1	5.6449e-177	0.679709	0.494	0.42	7.89496e-173
Agps	1.5699e-176	0.77674	0.427	0.338	2.19566e-172
Psmb8	2.27045e-176	0.270833	0.812	0.722	3.17545e-172
Mmp13	3.14568e-176	2.99718	0.039	0.002	4.39955e-172
Tbc1d14	3.21811e-176	0.896163	0.367	0.275	4.50085e-172
Gbp9	4.04091e-176	0.66707	0.364	0.261	5.65162e-172
Nmt1	1.08113e-175	0.928733	0.407	0.326	1.51206e-171
Atp1b3	3.09722e-175	0.430132	0.68	0.606	4.33177e-171
Mmp8	3.33834e-175	2.95041	0.038	0.002	4.669e-171
Gdpd3	5.50071e-175	2.24252	0.084	0.025	7.69329e-171
Rp2	5.8671e-174	0.844439	0.404	0.312	8.20572e-170
Edem1	8.16659e-174	0.628169	0.573	0.506	1.14218e-169
Syk	1.20245e-173	0.610646	0.499	0.396	1.68175e-169
Rreb1	1.33576e-173	1.04821	0.293	0.198	1.8682e-169
Kansl1l	1.8765e-173	1.11871	0.248	0.155	2.62448e-169
Rara	5.50544e-173	0.769742	0.436	0.346	7.69991e-169
Zfp992	1.15629e-172	1.39375	0.242	0.154	1.61719e-168
Papd4	1.68656e-172	0.853391	0.431	0.351	2.35883e-168
A530040E14Rik	9.26785e-172	1.13858	0.233	0.139	1.2962e-167
Flcn	1.75455e-171	1.28503	0.226	0.136	2.45392e-167
Nab1	2.20002e-171	0.620764	0.483	0.396	3.07694e-167
Ifi203	3.33984e-171	0.412131	0.799	0.735	4.6711e-167
Stard8	6.79088e-171	1.65738	0.174	0.092	9.49772e-167
Hpse	1.7051e-170	1.24563	0.282	0.196	2.38475e-166
Gm46224	2.91851e-170	2.03467	0.106	0.04	4.08182e-166
F10	4.99181e-170	1.4373	0.162	0.079	6.98155e-166
Ift172	5.3184e-170	1.64151	0.166	0.086	7.43831e-166
Rel	5.77052e-170	0.102065	0.558	0.406	8.07065e-166
Sp3	2.19258e-169	0.710588	0.531	0.464	3.06655e-165
2900093K20Rik	1.49618e-168	1.54013	0.134	0.059	2.09256e-164
Plekhm3	2.29373e-168	0.823863	0.338	0.237	3.20801e-164
Fnip1	4.03325e-167	0.915813	0.408	0.331	5.6409e-163
Fam53c	1.30868e-166	0.994877	0.34	0.253	1.83032e-162
Pqlc2	1.3614e-166	1.82633	0.145	0.07	1.90406e-162
Fhod1	4.98348e-166	1.31391	0.176	0.092	6.96989e-162
Pdcd10	9.09696e-166	0.545198	0.569	0.502	1.2723e-161
Fam213b	6.89979e-165	1.87342	0.145	0.07	9.65005e-161
Pltp	8.29668e-165	0.673398	0.37	0.252	1.16037e-160
Ppt2	8.65775e-165	1.13457	0.215	0.128	1.21087e-160
Eps8	2.07404e-164	0.380098	0.506	0.383	2.90075e-160
Aff1	2.86287e-164	0.756097	0.456	0.377	4.004e-160
Tlr8	1.35151e-163	2.98593	0.066	0.016	1.89022e-159
Aup1	1.45853e-163	0.69888	0.472	0.401	2.0399e-159
Uap1l1	1.55237e-163	1.13034	0.295	0.208	2.17114e-159
Parp11	5.39546e-163	0.702937	0.422	0.331	7.5461e-159
Naip5	2.06839e-162	1.11133	0.183	0.099	2.89285e-158
Dbnl	8.73404e-162	0.521709	0.627	0.554	1.22154e-157
Tax1bp1	4.28427e-161	0.425008	0.744	0.707	5.99199e-157
Slc31a2	4.52947e-161	1.37954	0.313	0.234	6.33492e-157
Stx4a	2.54869e-160	0.649314	0.552	0.492	3.5646e-156
C1galt1c1	3.39788e-160	1.69438	0.239	0.157	4.75227e-156
Aldh1b1	3.50999e-160	1.79533	0.153	0.078	4.90907e-156
Trim34a	8.33786e-160	0.606099	0.422	0.326	1.16613e-155
Nod1	1.02985e-159	1.11708	0.262	0.174	1.44035e-155
Mbd2	2.07822e-159	0.472815	0.618	0.569	2.90659e-155
Gpat3	2.26633e-159	2.97496	0.052	0.009	3.1697e-155
Ap2s1	7.96039e-159	0.528877	0.603	0.547	1.11334e-154
Xrn2	1.10384e-158	0.4263	0.597	0.532	1.54384e-154
Gba	1.35442e-158	0.995655	0.353	0.274	1.89429e-154
Elk3	9.82172e-157	0.806825	0.373	0.284	1.37367e-152
Rhox8	2.50462e-156	1.6003	0.08	0.025	3.50296e-152
Myof	1.21923e-155	0.640936	0.457	0.359	1.70521e-151
Etf1	2.14462e-155	0.508002	0.599	0.542	2.99947e-151
Inpp5j	1.08279e-154	5.56993	0.031	0.001	1.51438e-150
Arhgdib	1.37497e-154	0.2283	0.787	0.592	1.92303e-150
Ticam2	2.15486e-154	2.24246	0.108	0.045	3.01379e-150
Ube2d2a	3.60027e-154	0.44642	0.667	0.617	5.03534e-150
Vps33a	4.39598e-154	1.13588	0.239	0.155	6.14822e-150
Ywhag	4.87634e-154	0.458377	0.644	0.578	6.82005e-150
Scarb1	1.06879e-153	1.21304	0.2	0.118	1.4948e-149
Gm7160	2.29911e-153	1.6924	0.1	0.038	3.21553e-149
Tpcn2	3.12755e-153	1.80316	0.169	0.094	4.3742e-149
Psma6	4.34011e-153	0.429671	0.632	0.565	6.07007e-149
Mlkl	5.62083e-153	1.09147	0.251	0.168	7.8613e-149
Plekhm1	1.17087e-152	1.29035	0.229	0.145	1.63758e-148
Pdxk	1.28238e-152	1.07324	0.343	0.266	1.79354e-148
Tmem185b	5.8241e-152	1.32663	0.247	0.164	8.14559e-148
Tnfaip2	2.19895e-151	0.867294	0.323	0.232	3.07546e-147
Ndst2	3.08751e-151	1.28786	0.258	0.178	4.3182e-147
Gm15448	4.14634e-151	2.01886	0.103	0.041	5.79907e-147
Pi4k2a	7.95295e-151	1.04855	0.358	0.285	1.1123e-146
Ceacam19	2.20771e-150	3.1995	0.043	0.006	3.08771e-146
Slc23a2	2.49448e-150	1.26871	0.253	0.171	3.48877e-146
Cnp	5.00129e-150	0.588263	0.424	0.328	6.9948e-146
Mxd1	6.20815e-150	0.306003	0.481	0.368	8.68272e-146
Pqlc3	2.10999e-149	0.920811	0.335	0.248	2.95103e-145
Mafg	2.15029e-149	0.759809	0.468	0.403	3.0074e-145
Trem3	3.05529e-149	1.80278	0.038	0.004	4.27313e-145
Naip6	4.00463e-149	1.59029	0.144	0.072	5.60088e-145
Mkrn1	2.21301e-148	0.473932	0.541	0.453	3.09511e-144
Rubcnl	2.26608e-148	1.19548	0.181	0.1	3.16935e-144
Ubap2l	3.53405e-148	0.465166	0.648	0.605	4.94272e-144
Sh2b2	6.43513e-148	2.06316	0.103	0.042	9.00017e-144
Snx1	6.50581e-148	0.805995	0.43	0.364	9.09903e-144
Atp6v0e	7.07542e-148	0.334344	0.77	0.697	9.89568e-144
Slc25a45	7.63246e-148	1.19881	0.234	0.15	1.06748e-143
Slc27a1	2.48598e-147	2.32817	0.123	0.058	3.47689e-143
Slc16a7	5.64023e-147	1.8542	0.106	0.044	7.88842e-143
Tkt	9.51102e-147	0.394448	0.69	0.609	1.33021e-142
Xdh	2.75064e-146	0.419463	0.532	0.425	3.84705e-142
Fnbp1l	2.89066e-146	1.1146	0.273	0.188	4.04288e-142
Wdfy3	3.39618e-146	1.22641	0.291	0.216	4.7499e-142
Ocrl	1.28162e-145	1.23772	0.273	0.195	1.79247e-141
Ube2l3	1.96249e-145	0.363299	0.675	0.624	2.74474e-141
Ppp1r21	1.37859e-144	0.867164	0.341	0.257	1.92809e-140
Dcp2	6.05014e-144	0.761221	0.445	0.378	8.46173e-140
Sh3kbp1	6.13405e-144	0.515875	0.466	0.371	8.57908e-140
Nxpe5	8.75476e-144	2.61882	0.06	0.015	1.22444e-139
Crlf3	1.58731e-143	0.426298	0.469	0.376	2.22001e-139
Mcemp1	1.30456e-142	1.07508	0.129	0.06	1.82456e-138
Ttc7	2.52739e-142	0.566098	0.45	0.357	3.53481e-138
Ubl3	2.75135e-142	0.298607	0.691	0.615	3.84803e-138
Mia2	1.09475e-141	0.566715	0.526	0.456	1.53111e-137
Tiparp	1.16109e-141	0.794154	0.422	0.341	1.62391e-137
Riok3	1.4596e-141	0.62521	0.506	0.44	2.0414e-137
Dhx34	3.62479e-141	1.36231	0.154	0.082	5.06964e-137
Ggh	5.07535e-141	0.827065	0.398	0.327	7.09839e-137
Tgtp2	6.1078e-141	1.1044	0.152	0.079	8.54237e-137
Zfp263	7.21114e-141	0.935859	0.307	0.223	1.00855e-136
Ppp2r5a	9.64556e-141	0.506779	0.587	0.539	1.34903e-136
Sass6	9.18135e-140	1.40383	0.223	0.145	1.2841e-135
Mgrn1	1.01488e-139	0.878918	0.366	0.296	1.41942e-135
Eloa	2.24204e-139	0.7326	0.424	0.356	3.13572e-135
Tec	4.56675e-139	0.984017	0.255	0.168	6.38706e-135
Mfsd11	1.9225e-138	1.28835	0.256	0.181	2.68881e-134
Sestd1	3.78252e-138	1.13299	0.29	0.214	5.29023e-134
Trim56	3.88241e-138	0.500135	0.458	0.377	5.42994e-134
Vipas39	5.4083e-138	1.32172	0.214	0.138	7.56406e-134
Ankrd66	8.94214e-138	3.64344	0.045	0.008	1.25065e-133
Kdm6b	1.08568e-137	0.480348	0.563	0.483	1.51844e-133
Psme4	5.28476e-137	0.63626	0.469	0.409	7.39127e-133
Washc2	5.38385e-137	0.731428	0.426	0.36	7.52985e-133
Tmem51os1	7.43859e-136	2.92449	0.05	0.011	1.04036e-131
Prune2	7.47009e-136	2.44267	0.063	0.018	1.04477e-131
Ndufc2	1.41507e-135	0.412931	0.623	0.583	1.97911e-131
Il2rg	1.45025e-135	0.244515	0.483	0.355	2.02832e-131
Angpt2	9.18533e-135	3.26367	0.035	0.004	1.28466e-130
Pepd	2.14182e-134	0.827514	0.372	0.291	2.99554e-130
Sumo3	3.66192e-134	0.651138	0.535	0.484	5.12157e-130
Man2b1	3.67398e-134	0.423569	0.542	0.466	5.13844e-130
Mtus1	4.59531e-134	2.03079	0.088	0.034	6.427e-130
Renbp	1.23889e-133	1.17733	0.235	0.159	1.7327e-129
Hmgcl	1.6768e-133	0.885303	0.339	0.263	2.34517e-129
Nod2	2.12721e-133	1.51361	0.129	0.064	2.97512e-129
Sowahc	3.14271e-133	1.10771	0.279	0.196	4.3954e-129
Gm13713	1.04563e-132	1.85392	0.069	0.022	1.46242e-128
Casp3	1.2089e-132	0.706252	0.412	0.335	1.69077e-128
Ube2n	1.2902e-132	0.41729	0.619	0.566	1.80448e-128
Snx8	2.03387e-132	1.19665	0.256	0.18	2.84458e-128
Itga5	3.61897e-132	1.05617	0.314	0.24	5.06149e-128
Arhgdia	1.37135e-131	0.250555	0.848	0.78	1.91797e-127
Slc16a6	1.78366e-131	0.65039	0.203	0.119	2.49462e-127
Zfp821	3.03752e-130	1.53009	0.129	0.065	4.24827e-126
Sbno2	4.01236e-130	0.502649	0.556	0.489	5.61169e-126
Gdf15	7.87296e-130	3.88287	0.048	0.01	1.10111e-125
Katna1	1.23392e-129	0.837075	0.361	0.289	1.72576e-125
Ehbp1l1	1.43887e-129	0.525872	0.54	0.474	2.0124e-125
Clec2d	1.55757e-129	0.343952	0.733	0.674	2.17842e-125
Wtap	5.44632e-129	0.730991	0.411	0.347	7.61723e-125
Kctd12	6.41829e-129	0.281154	0.624	0.505	8.97662e-125
Ube2a	6.74151e-129	0.730837	0.381	0.315	9.42867e-125
Slc26a11	8.79923e-129	1.21076	0.121	0.058	1.23066e-124
Hhex	1.32885e-128	0.823717	0.263	0.174	1.85852e-124
Mtm1	2.63593e-128	1.07983	0.257	0.18	3.68661e-124
Esd	4.37156e-128	0.460426	0.611	0.556	6.11407e-124
Atp6v1d	4.98892e-128	0.53598	0.456	0.388	6.9775e-124
Wdr41	9.63742e-128	1.29195	0.213	0.14	1.34789e-123
Rala	1.04778e-127	0.656937	0.521	0.464	1.46542e-123
Tmem50a	1.02118e-126	0.336086	0.76	0.701	1.42822e-122
2310001H17Rik	1.28302e-126	0.679419	0.193	0.115	1.79443e-122
Tbk1	2.66081e-126	0.757743	0.333	0.258	3.72142e-122
Pnpt1	4.0099e-126	0.912803	0.281	0.205	5.60825e-122
Slc38a7	4.03119e-126	1.53432	0.147	0.081	5.63802e-122
Ccdc180	1.10428e-125	1.97416	0.086	0.034	1.54445e-121
Mak	1.21835e-125	6.64791	0.024	0	1.70399e-121
Gm8369	1.47583e-125	0.474795	0.12	0.055	2.0641e-121
Snap23	2.65668e-125	0.624743	0.475	0.419	3.71564e-121
Gtf2h1	2.88623e-125	0.561668	0.449	0.387	4.03668e-121
Smcr8	4.04857e-125	1.00121	0.258	0.182	5.66234e-121
Pde8b	1.03093e-124	3.55137	0.039	0.007	1.44185e-120
Snx6	1.10198e-124	0.648429	0.472	0.424	1.54123e-120
Brpf1	2.05354e-124	0.918569	0.292	0.215	2.87208e-120
Map3k11	5.29335e-124	0.763712	0.303	0.223	7.40327e-120
Adap1	1.81185e-123	0.645126	0.272	0.185	2.53406e-119
Swap70	2.05654e-123	0.398291	0.407	0.327	2.87628e-119
Ikbkb	3.19012e-123	0.337241	0.58	0.502	4.4617e-119
Trim21	3.81767e-123	0.972691	0.27	0.195	5.33939e-119
Apaf1	4.90602e-123	0.669294	0.432	0.368	6.86156e-119
Dgkg	9.99758e-123	1.91743	0.069	0.023	1.39826e-118
Pfn1	1.50319e-122	0.171921	0.977	0.941	2.10236e-118
Arhgef37	1.95355e-122	5.9992	0.024	0.001	2.73223e-118
Gm35154	2.52676e-122	2.4495	0.067	0.022	3.53393e-118
Siglece	2.70403e-122	2.3205	0.058	0.017	3.78185e-118
Lamtor5	2.88868e-122	0.503982	0.501	0.45	4.04011e-118
Psma1	5.13318e-122	0.407393	0.62	0.575	7.17927e-118
Med8	6.00811e-122	0.844902	0.356	0.293	8.40295e-118
Psma4	2.50866e-121	0.306198	0.696	0.623	3.50861e-117
Stx11	3.43404e-121	0.762887	0.31	0.23	4.80285e-117
Prm1	3.71268e-121	3.00727	0.037	0.006	5.19255e-117
Tcf7l2	4.90313e-121	1.26632	0.282	0.212	6.85752e-117
Cttnbp2nl	5.11407e-121	1.00709	0.27	0.195	7.15254e-117
Keap1	1.36108e-120	0.625166	0.472	0.419	1.90361e-116
Hcar2	2.01633e-120	0.756953	0.15	0.083	2.82004e-116
Mitd1	2.10868e-120	0.639936	0.378	0.302	2.94919e-116
Usp15	3.53829e-120	0.553429	0.474	0.414	4.94865e-116
Parvb	5.00925e-120	0.649547	0.252	0.165	7.00593e-116
Larp4b	5.41485e-120	0.473295	0.579	0.524	7.57322e-116
Polr2k	6.54534e-120	0.652776	0.464	0.415	9.15431e-116
Rap1gap2	6.95526e-120	1.08712	0.144	0.077	9.72762e-116
Stxbp2	9.08589e-120	0.669606	0.339	0.253	1.27075e-115
Abr	1.75852e-119	0.712238	0.29	0.207	2.45947e-115
Pik3r5	1.23895e-118	0.650809	0.339	0.251	1.7328e-114
Psma2	1.89658e-118	0.324774	0.705	0.656	2.65256e-114
Csrnp1	4.6769e-118	0.542658	0.437	0.348	6.54111e-114
Nmral1	6.07566e-118	1.42577	0.159	0.093	8.49741e-114
Rab8b	7.71236e-118	0.286789	0.612	0.558	1.07865e-113
Fam84b	1.24869e-117	1.15432	0.088	0.036	1.74642e-113
Usp8	1.75844e-117	0.659374	0.438	0.385	2.45935e-113
Cklf	6.89496e-117	0.810143	0.305	0.231	9.64329e-113
Atg3	1.29619e-116	0.543654	0.497	0.441	1.81285e-112
Prpf40a	1.71285e-116	0.377755	0.615	0.568	2.39559e-112
Ppp4c	2.27519e-116	0.422736	0.574	0.521	3.18208e-112
Uba7	1.50949e-115	0.579643	0.412	0.342	2.11118e-111
Lrrc8d	3.60378e-115	0.787518	0.338	0.268	5.04025e-111
Trpm2	6.38304e-115	1.82355	0.072	0.027	8.92732e-111
Platr17	6.39729e-115	1.84117	0.075	0.029	8.94725e-111
Rbx1	7.02724e-115	0.265825	0.724	0.681	9.8283e-111
Pim1	9.53109e-115	0.242623	0.774	0.692	1.33302e-110
Slc25a37	1.91108e-114	1.31743	0.211	0.142	2.67284e-110
Pfkfb4	3.9787e-114	1.30951	0.175	0.109	5.56462e-110
Osbpl11	4.0399e-114	1.15402	0.247	0.18	5.6502e-110
Brk1	6.27548e-114	0.304577	0.69	0.635	8.77689e-110
Mrps18c	9.10471e-114	0.641534	0.41	0.357	1.27339e-109
Tmem229b	9.24948e-114	0.736683	0.292	0.213	1.29363e-109
2510039O18Rik	3.67395e-113	0.708352	0.387	0.324	5.13839e-109
Pycard	1.29258e-112	0.298483	0.596	0.495	1.8078e-108
Necap2	1.52244e-112	0.456729	0.468	0.389	2.12928e-108
Xiap	1.53833e-112	0.45637	0.568	0.523	2.15151e-108
2010013B24Rik	2.02974e-112	2.8512	0.036	0.006	2.83879e-108
A230028O05Rik	2.19785e-112	3.92683	0.033	0.005	3.07391e-108
Zfp703	1.53443e-111	0.841152	0.381	0.314	2.14605e-107
Sphk2	1.70876e-111	0.856985	0.272	0.2	2.38987e-107
Adipor1	1.78482e-111	0.640127	0.429	0.377	2.49626e-107
Tlr9	4.81418e-111	2.59492	0.05	0.013	6.73311e-107
Wdr26	6.00747e-111	0.301531	0.703	0.664	8.40204e-107
Ethe1	9.21887e-111	1.23115	0.204	0.139	1.28935e-106
Tmem37	9.9926e-111	1.58489	0.089	0.039	1.39756e-106
Nlrc5	1.04306e-110	0.403067	0.451	0.369	1.45882e-106
1700016G22Rik	1.58889e-110	2.15607	0.061	0.02	2.22222e-106
Sh2b3	4.7074e-110	0.703602	0.315	0.239	6.58377e-106
Slc26a2	9.0896e-110	0.813141	0.336	0.27	1.27127e-105
Fggy	2.77108e-109	2.2444	0.067	0.024	3.87563e-105
Daglb	2.7926e-109	0.599954	0.368	0.29	3.90573e-105
Ngdn	9.47787e-109	0.828444	0.341	0.277	1.32558e-104
Ube2d3	1.77226e-108	0.144598	0.889	0.861	2.47868e-104
Ldlr	2.93479e-108	0.809778	0.359	0.288	4.1046e-104
Lepr	3.7085e-108	3.63359	0.052	0.016	5.1867e-104
Gm26740	5.13336e-108	0.280318	0.291	0.201	7.17952e-104
Znrd1	1.81666e-107	0.719809	0.377	0.318	2.54078e-103
Pkig	6.67545e-107	0.849125	0.327	0.264	9.33628e-103
Ednrb	6.97459e-107	1.95556	0.057	0.018	9.75467e-103
Psmd2	7.70783e-107	0.436608	0.613	0.57	1.07802e-102
Tmem164	2.30254e-106	0.915323	0.278	0.21	3.22034e-102
Slc35f6	3.2633e-106	1.14484	0.24	0.176	4.56405e-102
St6galnac4	3.37433e-106	1.10501	0.232	0.164	4.71934e-102
Bnip2	3.60863e-106	0.482399	0.558	0.514	5.04703e-102
Aatk	4.25393e-106	2.08845	0.027	0.003	5.94955e-102
Washc4	4.44824e-106	0.594325	0.441	0.391	6.2213e-102
3110043O21Rik	5.23896e-106	1.16724	0.198	0.131	7.32721e-102
Reep3	2.1897e-105	0.44849	0.611	0.556	3.06251e-101
Arid3a	8.25851e-105	1.0589	0.185	0.12	1.15504e-100
Med15	8.62888e-105	0.704959	0.388	0.333	1.20683e-100
Hist3h2a	1.11357e-104	0.844694	0.237	0.166	1.55744e-100
Rilpl1	1.15772e-104	1.70637	0.134	0.077	1.61918e-100
Dhx38	1.58223e-104	0.709277	0.335	0.271	2.2129e-100
Usf1	4.32596e-104	0.820756	0.324	0.258	6.05028e-100
Lamtor3	4.57968e-104	0.664595	0.455	0.409	6.40514e-100
Ubald2	5.8596e-104	0.240067	0.551	0.474	8.19524e-100
Pfkfb3	1.02984e-103	0.513297	0.256	0.179	1.44033e-99
Zc3hav1	1.68914e-103	0.180546	0.711	0.679	2.36242e-99
Elmo1	1.90259e-103	0.455121	0.432	0.358	2.66096e-99
P2ry13	3.38498e-103	1.90653	0.039	0.009	4.73423e-99
Abcc5	4.51123e-103	1.32195	0.207	0.144	6.3094e-99
Gm16192	5.02059e-103	4.54243	0.025	0.002	7.0218e-99
Nat9	5.61624e-103	1.33266	0.193	0.131	7.85488e-99
Dmac1	7.49402e-103	0.831292	0.363	0.31	1.04811e-98
Gng5	1.63261e-102	0.231671	0.811	0.767	2.28336e-98
Stra6l	2.10144e-102	3.52536	0.029	0.004	2.93908e-98
Fry	2.66472e-102	1.08812	0.16	0.097	3.72687e-98
Acap2	3.74452e-102	0.635288	0.454	0.408	5.23708e-98
Ncstn	5.90279e-102	0.671243	0.429	0.383	8.25564e-98
Entpd7	1.45357e-101	1.27172	0.188	0.125	2.03296e-97
Tsc22d4	1.98551e-101	0.428398	0.53	0.487	2.77694e-97
Dnaja2	2.98985e-101	0.45719	0.562	0.528	4.18161e-97
Ssr3	6.92636e-101	0.340244	0.74	0.667	9.68721e-97
Fanca	1.57977e-100	1.6915	0.09	0.042	2.20946e-96
Susd3	4.76114e-100	1.28764	0.16	0.099	6.65893e-96
Oser1	7.90105e-100	0.753977	0.36	0.299	1.10504e-95
Coq2	8.39264e-100	1.11352	0.27	0.21	1.1738e-95
Ccnb1ip1	8.60648e-100	0.547006	0.2	0.131	1.2037e-95
Ubash3b	1.68039e-99	0.315829	0.414	0.316	2.35019e-95
Eapp	1.27824e-98	0.710849	0.383	0.329	1.78774e-94
Pwwp2b	2.52829e-98	1.69908	0.103	0.053	3.53606e-94
Prcp	3.67996e-98	0.300212	0.605	0.503	5.14679e-94
Chic1	4.03426e-98	1.12757	0.133	0.076	5.64231e-94
Fis1	4.90294e-98	0.358676	0.625	0.586	6.85725e-94
Rnf111	6.5478e-98	0.632178	0.395	0.338	9.15775e-94
D730003I15Rik	6.27913e-97	1.44919	0.12	0.066	8.78199e-93
Elmo2	6.70574e-97	0.542648	0.422	0.358	9.37864e-93
Myo9b	9.97621e-97	0.545263	0.477	0.431	1.39527e-92
Map3k15	3.23898e-96	1.85609	0.064	0.025	4.53003e-92
Zfp991	6.30735e-96	1.36081	0.161	0.102	8.82146e-92
Mov10	7.54773e-96	0.636401	0.294	0.226	1.05563e-91
Mapk6	1.6136e-95	0.63769	0.357	0.296	2.25678e-91
Fgd6	1.74695e-95	1.41382	0.147	0.09	2.44328e-91
Zranb3	1.82379e-95	2.28195	0.068	0.027	2.55075e-91
Id1	6.44934e-95	1.53113	0.093	0.046	9.02004e-91
Wdfy2	8.65256e-95	0.948471	0.303	0.248	1.21015e-90
Alpk1	1.05215e-94	1.63667	0.117	0.065	1.47154e-90
Dnm2	1.74399e-94	0.45128	0.494	0.447	2.43915e-90
Gripap1	2.82685e-94	0.75727	0.309	0.249	3.95364e-90
Tmem14c	4.63808e-94	0.4569	0.555	0.515	6.48682e-90
Gm15987	7.19606e-94	1.24213	0.191	0.129	1.00644e-89
Arg1	1.1082e-93	2.26209	0.063	0.024	1.54993e-89
Cpeb2	1.66152e-93	1.06847	0.22	0.157	2.3238e-89
Apobr	1.73557e-93	0.654798	0.264	0.193	2.42737e-89
AW011738	1.82841e-93	0.91725	0.158	0.098	2.55721e-89
Pilrb1	2.28942e-93	1.43954	0.135	0.079	3.20199e-89
Vps35	3.55259e-93	0.499575	0.516	0.483	4.96865e-89
Tarm1	3.67511e-93	1.95499	0.09	0.044	5.14e-89
Dhx40	4.64097e-93	0.670826	0.3	0.235	6.49086e-89
Ceacam1	4.78855e-93	1.51965	0.111	0.06	6.69727e-89
2610001J05Rik	7.09416e-93	0.719112	0.412	0.372	9.92189e-89
Tlk2	7.67738e-93	0.683701	0.368	0.314	1.07376e-88
Stard9	1.02448e-92	1.10642	0.233	0.171	1.43284e-88
Fam174a	1.05913e-92	0.794972	0.384	0.34	1.4813e-88
Fxr1	2.4421e-92	0.455898	0.482	0.437	3.41552e-88
Upp1	4.22765e-92	1.93366	0.041	0.011	5.91279e-88
Gm14548	5.5003e-92	1.43387	0.12	0.068	7.69272e-88
Degs1	6.08174e-92	0.600557	0.521	0.487	8.50592e-88
Gm43660	6.26048e-91	2.1652	0.042	0.012	8.7559e-87
Psmb7	1.378e-90	0.376909	0.551	0.509	1.92727e-86
H2-Q7	1.8044e-90	0.120072	0.761	0.684	2.52363e-86
Qk	3.36937e-90	0.387785	0.617	0.586	4.7124e-86
Slc17a5	4.178e-90	1.30335	0.145	0.09	5.84334e-86
Brd7	5.47223e-90	0.678383	0.382	0.332	7.65346e-86
Fbxl5	8.43668e-90	0.77141	0.356	0.305	1.17995e-85
Atp1a3	9.97139e-90	0.971607	0.157	0.097	1.3946e-85
Psmd4	2.67615e-89	0.409868	0.564	0.529	3.74287e-85
Ccdc115	3.20574e-89	0.829722	0.298	0.239	4.48354e-85
Washc5	4.05812e-89	1.04655	0.249	0.192	5.67569e-85
Arg2	8.45104e-89	1.03468	0.039	0.01	1.18196e-84
Lrp12	1.14707e-88	1.61185	0.195	0.138	1.60429e-84
Ralgds	2.61955e-88	1.21901	0.171	0.114	3.6637e-84
Rab14	3.60064e-88	0.309374	0.69	0.659	5.03586e-84
Atxn7l1	7.04163e-88	0.575269	0.367	0.306	9.84843e-84
Hrh2	1.66543e-87	0.993007	0.114	0.062	2.32927e-83
Szrd1	2.27135e-87	0.53501	0.404	0.36	3.17672e-83
Mtmr6	8.64398e-87	0.709308	0.356	0.306	1.20895e-82
Msra	8.81289e-87	1.24301	0.134	0.08	1.23257e-82
Olfr56	1.06873e-86	1.34152	0.1	0.053	1.49472e-82
Enox2	2.0463e-86	1.33353	0.176	0.119	2.86196e-82
Hlx	2.1622e-86	1.20553	0.129	0.076	3.02406e-82
Mob3c	2.28125e-86	0.905206	0.254	0.193	3.19056e-82
Stx16	2.52803e-86	0.533393	0.459	0.413	3.5357e-82
Snrpc	3.13646e-86	0.388128	0.53	0.495	4.38666e-82
Eloc	5.69402e-86	0.34558	0.591	0.562	7.96366e-82
Cox6a1	6.02023e-86	0.266128	0.751	0.702	8.41989e-82
Etv6	6.25338e-86	0.478074	0.404	0.339	8.74598e-82
Gpr146	7.13962e-86	0.919994	0.195	0.134	9.98547e-82
Atf7ip	8.16793e-86	0.292859	0.575	0.531	1.14237e-81
AI413582	9.96801e-86	0.881512	0.284	0.229	1.39413e-81
Gbp2b	2.20721e-85	1.53053	0.072	0.032	3.08701e-81
Treml4	2.31433e-85	2.9407	0.03	0.006	3.23682e-81
Mvp	2.96536e-85	0.423741	0.493	0.447	4.14736e-81
Scpep1	3.51561e-85	0.600115	0.42	0.369	4.91693e-81
Haus8	3.81677e-85	0.802146	0.264	0.201	5.33813e-81
Reep5	6.57933e-85	0.292934	0.758	0.715	9.20185e-81
Gm15856	7.25155e-85	2.74878	0.029	0.006	1.0142e-80
Cd5l	1.58881e-84	2.14815	0.045	0.015	2.22211e-80
Syne3	1.71239e-84	1.0115	0.122	0.07	2.39495e-80
Gm32089	2.28467e-84	3.3796	0.03	0.006	3.19533e-80
BC037034	2.53592e-84	0.876308	0.227	0.165	3.54674e-80
Camk1	4.67007e-84	0.893622	0.265	0.211	6.53156e-80
Galc	6.88078e-84	1.04206	0.148	0.093	9.62346e-80
Gmip	2.08772e-83	0.595124	0.325	0.264	2.91988e-79
Psmd13	2.70056e-83	0.419025	0.585	0.546	3.777e-79
Raf1	5.79964e-83	0.542655	0.399	0.353	8.11138e-79
Dock8	1.00991e-82	0.265532	0.522	0.432	1.41246e-78
Taf7	3.5868e-82	0.677836	0.295	0.234	5.01649e-78
Eif5b	3.63436e-82	0.405668	0.606	0.58	5.08302e-78
Gas7	4.80533e-82	0.26575	0.471	0.396	6.72073e-78
Otulin	1.34916e-81	0.588236	0.392	0.341	1.88694e-77
Flii	1.55723e-81	0.512214	0.447	0.411	2.17795e-77
Rybp	2.55301e-81	0.794498	0.291	0.234	3.57064e-77
Hsd17b12	3.06154e-81	0.69924	0.38	0.339	4.28187e-77
Psmb3	3.1187e-81	0.305604	0.672	0.641	4.36182e-77
Gtsf1	5.63918e-81	4.12033	0.023	0.003	7.88695e-77
Adap2os	6.55377e-81	3.64592	0.023	0.003	9.1661e-77
Pik3r6	6.91398e-81	1.04598	0.189	0.13	9.66989e-77
Ifnar1	7.19236e-81	0.483327	0.434	0.388	1.00592e-76
Rhov	8.67972e-81	3.10705	0.021	0.002	1.21395e-76
Tmed5	8.93141e-81	0.277931	0.656	0.621	1.24915e-76
1700017B05Rik	1.05179e-80	1.09578	0.178	0.122	1.47104e-76
Gtpbp2	1.33786e-80	0.67488	0.377	0.323	1.87113e-76
Plod1	1.38607e-80	0.858156	0.266	0.21	1.93856e-76
Son	1.54424e-80	0.207415	0.795	0.77	2.15977e-76
Pikfyve	2.32888e-80	0.863149	0.295	0.242	3.25717e-76
Myadm	2.42433e-80	0.262682	0.602	0.521	3.39067e-76
Plagl2	3.46014e-80	0.868049	0.238	0.18	4.83935e-76
Zbtb7b	4.617e-80	0.7571	0.284	0.228	6.45734e-76
Cyp4f16	5.5422e-80	0.995887	0.223	0.168	7.75132e-76
Stat6	6.28995e-80	0.528013	0.421	0.379	8.79713e-76
Ighm	9.46654e-80	0.149512	0.277	0.2	1.32399e-75
Iigp1	1.08034e-79	0.432591	0.427	0.352	1.51097e-75
E2f2	1.28598e-79	1.06917	0.129	0.077	1.79858e-75
Plekhg3	1.44981e-79	1.25891	0.21	0.156	2.02771e-75
Pak2	1.45697e-79	0.236798	0.671	0.625	2.03771e-75
Luc7l3	2.73539e-79	0.40551	0.573	0.542	3.82571e-75
Alcam	4.59167e-79	0.429483	0.369	0.287	6.4219e-75
Itgav	8.40881e-79	0.856433	0.39	0.348	1.17606e-74
Sgk1	8.5029e-79	0.703019	0.217	0.155	1.18922e-74
Psmb6	1.58736e-78	0.324736	0.616	0.586	2.22008e-74
Aph1a	1.59336e-78	0.507977	0.481	0.449	2.22848e-74
Fkbp1b	3.4451e-78	1.84187	0.094	0.05	4.81831e-74
Rbbp8	4.26588e-78	0.761944	0.276	0.219	5.96626e-74
Ywhah	5.86306e-78	0.3313	0.717	0.654	8.20008e-74
Cux1	6.55814e-78	0.43342	0.441	0.384	9.17222e-74
Eed	7.12367e-78	0.774753	0.323	0.272	9.96316e-74
Kat6a	9.21289e-78	0.423444	0.462	0.421	1.28852e-73
Zfp516	9.51473e-78	0.657747	0.358	0.302	1.33073e-73
Rgs10	1.29088e-77	0.135308	0.366	0.291	1.80543e-73
Camta2	1.7209e-77	0.820013	0.286	0.233	2.40685e-73
Klf10	2.05715e-77	0.781196	0.297	0.243	2.87713e-73
Sash1	2.23907e-77	0.420777	0.33	0.255	3.13157e-73
Tesk1	2.91672e-77	0.82332	0.26	0.207	4.07932e-73
Ctbs	3.46514e-77	1.23533	0.202	0.15	4.84635e-73
Eif4e	3.59549e-77	0.500248	0.461	0.428	5.02865e-73
Slc25a5	5.1874e-77	0.120755	0.733	0.682	7.2551e-73
Golga7	6.11595e-77	0.541286	0.422	0.384	8.55376e-73
Khdrbs1	6.11793e-77	0.292523	0.676	0.652	8.55654e-73
Csf2rb	8.43768e-77	0.100154	0.415	0.308	1.18009e-72
H2afy	1.14057e-76	0.115659	0.761	0.704	1.59521e-72
Dvl2	2.81566e-76	0.928554	0.222	0.168	3.93798e-72
Lypla2	3.1593e-76	0.51209	0.431	0.382	4.4186e-72
Ifi214	4.05946e-76	0.306878	0.276	0.201	5.67757e-72
Mier3	4.38379e-76	1.05081	0.256	0.205	6.13117e-72
Nfe2	6.3124e-76	1.5742	0.043	0.015	8.82852e-72
Hspa1l	8.22218e-76	2.76973	0.034	0.009	1.14995e-71
Ewsr1	1.41608e-75	0.284732	0.657	0.634	1.98053e-71
Spdl1	1.49475e-75	1.8551	0.096	0.053	2.09056e-71
Fmnl1	3.51864e-75	0.275847	0.448	0.368	4.92117e-71
Chka	5.93732e-75	0.712852	0.383	0.331	8.30394e-71
9130230L23Rik	6.32051e-75	1.93938	0.059	0.025	8.83987e-71
Slc36a1	1.13363e-74	1.14406	0.2	0.148	1.5855e-70
Gm8953	1.15336e-74	1.9623	0.042	0.014	1.61309e-70
Wwp2	1.86925e-74	0.495619	0.318	0.258	2.61433e-70
Stard5	2.06142e-74	1.25328	0.15	0.1	2.88311e-70
Tmem206	2.3507e-74	1.61033	0.075	0.037	3.28769e-70
Glmp	2.9601e-74	0.530759	0.422	0.386	4.14e-70
Acvrl1	3.27605e-74	0.771732	0.347	0.3	4.58188e-70
Actn4	5.18282e-74	0.497711	0.554	0.526	7.24869e-70
Zfp91	7.69034e-74	0.348953	0.565	0.534	1.07557e-69
A130077B15Rik	1.53191e-73	4.04646	0.017	0.001	2.14253e-69
Chmp5	1.84302e-73	0.455773	0.528	0.505	2.57765e-69
Tctex1d4	1.85232e-73	3.48252	0.024	0.004	2.59065e-69
Vps4b	1.56119e-72	0.447736	0.506	0.48	2.18348e-68
Bbc3	2.53858e-72	1.10353	0.168	0.115	3.55045e-68
Dpp7	2.90921e-72	1.19266	0.19	0.139	4.06882e-68
Tap2	3.52741e-72	0.292158	0.597	0.556	4.93344e-68
Cd47	1.23893e-71	0.162701	0.898	0.851	1.73276e-67
Pqlc1	1.37161e-71	0.782278	0.286	0.232	1.91833e-67
Ap5b1	3.53723e-71	1.5951	0.07	0.034	4.94717e-67
Pfdn2	3.9603e-71	0.454518	0.493	0.464	5.53888e-67
Gm15964	4.13e-71	2.52526	0.037	0.011	5.77621e-67
Dglucy	4.69939e-71	1.5291	0.119	0.074	6.57256e-67
Filip1l	4.79687e-71	0.726512	0.347	0.302	6.7089e-67
Tbcb	5.15379e-71	0.393816	0.56	0.536	7.2081e-67
Gm28875	1.09355e-70	0.585146	0.216	0.156	1.52943e-66
Osbpl9	1.11286e-70	0.550859	0.418	0.384	1.55645e-66
Fcrl1	2.10838e-70	2.36407	0.028	0.006	2.94877e-66
Glud1	2.3408e-70	0.269396	0.725	0.685	3.27384e-66
Grsf1	3.65207e-70	0.705242	0.256	0.204	5.10778e-66
Psenen	5.04725e-70	0.349059	0.563	0.54	7.05909e-66
2310011J03Rik	7.19154e-70	0.673303	0.362	0.324	1.00581e-65
Gm47792	9.15087e-70	3.60228	0.022	0.004	1.27984e-65
1600010M07Rik	8.38555e-69	1.40567	0.089	0.049	1.1728e-64
Rap1gds1	9.61696e-69	0.478803	0.38	0.336	1.34503e-64
Gca	1.13988e-68	1.00151	0.107	0.062	1.59424e-64
Myo5a	1.88572e-68	0.638967	0.287	0.235	2.63736e-64
Sin3b	2.26915e-68	0.420784	0.518	0.493	3.17364e-64
Ikzf1	3.37261e-68	0.127073	0.5	0.407	4.71693e-64
Ier3ip1	5.79847e-68	0.417576	0.532	0.507	8.10974e-64
Elf4	1.05644e-67	0.486063	0.418	0.379	1.47754e-63
Bcl10	1.24405e-67	0.507527	0.425	0.387	1.73992e-63
Dennd1b	1.90935e-67	0.352346	0.513	0.471	2.67042e-63
Slc31a1	3.0134e-67	1.06012	0.236	0.191	4.21454e-63
Copz1	4.26746e-67	0.405431	0.526	0.499	5.96847e-63
Mid1	4.40251e-67	1.20129	0.151	0.103	6.15736e-63
4632404H12Rik	5.11222e-67	1.25182	0.069	0.034	7.14995e-63
Homer1	1.3737e-66	0.747976	0.256	0.201	1.92125e-62
Tgs1	1.38374e-66	0.705283	0.338	0.295	1.93529e-62
Entpd1	1.51556e-66	0.719992	0.263	0.211	2.11966e-62
2005-03-01	3.49158e-66	0.779211	0.377	0.346	4.88333e-62
Rnf135	4.40525e-66	1.25898	0.131	0.086	6.16118e-62
Gm47507	5.16477e-66	4.34997	0.021	0.003	7.22344e-62
Ythdf3	5.34049e-66	0.432936	0.451	0.421	7.46921e-62
Rab24	6.75978e-66	0.581575	0.362	0.321	9.45423e-62
Prdx5	6.8831e-66	0.35247	0.673	0.612	9.62671e-62
Tmem230	7.44974e-66	0.791721	0.296	0.252	1.04192e-61
Baz1a	9.94868e-66	0.229317	0.559	0.503	1.39142e-61
Tex14	2.06863e-65	2.16007	0.05	0.021	2.89318e-61
Itgb7	9.40253e-65	0.124878	0.375	0.289	1.31504e-60
Ppp2ca	1.09579e-64	0.26896	0.691	0.672	1.53257e-60
Fli1	1.57137e-64	0.352442	0.353	0.285	2.19771e-60
Atg4c	2.79575e-64	1.5058	0.118	0.076	3.91013e-60
Prpf38a	3.09548e-64	0.612075	0.334	0.292	4.32933e-60
Fcf1	3.86593e-64	0.577025	0.349	0.311	5.40688e-60
Dot1l	3.89074e-64	0.739101	0.312	0.265	5.44159e-60
Gm49339	5.95293e-64	2.34647	0.03	0.008	8.32577e-60
Gm15056	6.76723e-64	6.42224	0.013	0.001	9.46465e-60
Gsap	7.12709e-64	0.415884	0.262	0.202	9.96795e-60
Hes1	8.86369e-64	0.108867	0.111	0.174	1.23968e-59
Ltbr	1.01574e-63	0.818735	0.292	0.254	1.42062e-59
Cds1	1.14846e-63	1.35203	0.117	0.074	1.60624e-59
Hilpda	1.25143e-63	0.184848	0.071	0.123	1.75025e-59
Tom1	2.21692e-63	1.01625	0.151	0.105	3.10059e-59
Psen2	2.92276e-63	0.743771	0.26	0.21	4.08777e-59
1700034H15Rik	3.41476e-63	2.77453	0.028	0.008	4.77588e-59
Map4k3	3.59596e-63	1.20062	0.132	0.088	5.02931e-59
Ocel1	4.32046e-63	1.14544	0.154	0.107	6.04259e-59
9030624J02Rik	4.54398e-63	0.752187	0.323	0.286	6.35521e-59
Kcnab1	5.77112e-63	3.05489	0.022	0.005	8.07149e-59
Nfkbia	9.68198e-63	0.293963	0.635	0.585	1.35412e-58
Ccdc125	1.89777e-62	1.0093	0.039	0.014	2.65422e-58
Anp32a	2.34182e-62	0.282967	0.543	0.515	3.27527e-58
Snrpb	2.56483e-62	0.264761	0.689	0.661	3.58718e-58
Plekhb2	3.4579e-62	0.381833	0.434	0.383	4.83622e-58
Vps18	4.95307e-62	0.77612	0.222	0.172	6.92737e-58
Cdc42se1	5.23494e-62	0.323427	0.557	0.532	7.32158e-58
Gak	1.28033e-61	0.56012	0.347	0.31	1.79066e-57
Pilrb2	1.85541e-61	1.25673	0.118	0.076	2.59497e-57
Ppig	1.86607e-61	0.310784	0.574	0.556	2.60988e-57
Mafk	2.08183e-61	0.800242	0.253	0.205	2.91165e-57
Rad9a	2.1123e-61	0.892305	0.166	0.118	2.95426e-57
Nt5dc2	2.68975e-61	1.10065	0.101	0.061	3.76189e-57
Cdc42ep4	5.5039e-61	1.28427	0.161	0.117	7.69776e-57
Mlx	6.93431e-61	0.77698	0.247	0.202	9.69832e-57
Stard3nl	7.1703e-61	0.634572	0.403	0.381	1.00284e-56
Mfsd5	9.7625e-61	0.641725	0.332	0.295	1.36538e-56
Hprt	1.03012e-60	0.406897	0.44	0.41	1.44072e-56
Stk40	1.11495e-60	0.549459	0.388	0.35	1.55937e-56
Psmc1	3.69811e-60	0.472785	0.432	0.408	5.17217e-56
Arhgap27	6.95747e-60	0.956303	0.128	0.084	9.73072e-56
B4galt6	1.59794e-59	0.982032	0.234	0.189	2.23488e-55
Bin2	1.7601e-59	0.405481	0.294	0.232	2.46168e-55
Arel1	1.89717e-59	0.684727	0.206	0.156	2.65338e-55
Trim41	1.97066e-59	0.807837	0.262	0.217	2.75617e-55
Tbc1d9	5.37782e-59	0.737841	0.208	0.156	7.52142e-55
Tmem68	6.78471e-59	1.06022	0.187	0.142	9.4891e-55
A930007I19Rik	7.4948e-59	1.6057	0.043	0.017	1.04822e-54
Socs1	1.04338e-58	0.833112	0.31	0.265	1.45927e-54
Bcar3	1.17665e-58	1.84768	0.089	0.052	1.64566e-54
1810037I17Rik	1.24991e-58	0.208884	0.723	0.688	1.74812e-54
Krcc1	1.34933e-58	0.424272	0.493	0.472	1.88717e-54
Ndel1	1.42085e-58	0.400637	0.502	0.48	1.9872e-54
Ltb4r1	1.64806e-58	0.459267	0.206	0.147	2.30498e-54
Furin	1.79837e-58	0.403455	0.394	0.349	2.51521e-54
Wfdc18	2.15434e-58	1.28293	0.046	0.019	3.01306e-54
Jmjd1c	2.33052e-58	0.374291	0.54	0.523	3.25947e-54
Tmem2	2.49531e-58	0.572311	0.162	0.112	3.48994e-54
Ppfia4	2.55036e-58	0.5873	0.186	0.134	3.56693e-54
Snx24	2.86261e-58	1.65769	0.095	0.058	4.00365e-54
Nhlrc3	3.05548e-58	0.99187	0.186	0.142	4.2734e-54
Snw1	3.108e-58	0.370431	0.486	0.466	4.34684e-54
Wdr1	3.75223e-58	0.149801	0.741	0.69	5.24787e-54
Kcnj2	4.46887e-58	2.56271	0.021	0.005	6.25017e-54
Fbxw11	7.47183e-58	0.605048	0.356	0.321	1.04501e-53
Txndc9	9.6239e-58	0.479296	0.43	0.408	1.346e-53
Pik3c2a	1.05106e-57	0.70638	0.274	0.231	1.47002e-53
Apof	1.11929e-57	1.52808	0.056	0.026	1.56543e-53
Atp6v0c	1.71069e-57	1.15335	0.083	0.047	2.39257e-53
Gm37800	2.37877e-57	2.20202	0.027	0.007	3.32695e-53
Nfkbib	3.12743e-57	0.515303	0.297	0.249	4.37403e-53
Bco2	4.51246e-57	1.80108	0.061	0.031	6.31112e-53
Pla2g4a	5.42223e-57	0.867668	0.258	0.217	7.58353e-53
Mcmbp	7.75221e-57	0.447895	0.415	0.38	1.08422e-52
Gm14010	8.82326e-57	2.81973	0.017	0.003	1.23402e-52
Osgin2	1.56463e-56	1.0908	0.173	0.127	2.18829e-52
Pip4k2a	1.74533e-56	0.191261	0.568	0.487	2.44101e-52
Tmem128	2.42661e-56	0.540142	0.375	0.345	3.39386e-52
Sgcb	3.60926e-56	0.95298	0.205	0.161	5.04791e-52
Ppp4r1	6.76273e-56	0.805302	0.236	0.193	9.45835e-52
Cox14	8.36081e-56	0.272228	0.517	0.496	1.16934e-51
Inpp5k	1.02967e-55	0.603866	0.287	0.241	1.44009e-51
Utp3	1.04996e-55	0.518058	0.37	0.336	1.46847e-51
Ripk3	1.11955e-55	1.02848	0.188	0.145	1.5658e-51
Lmbrd1	1.14565e-55	0.616444	0.347	0.314	1.6023e-51
Dennd1c	1.15204e-55	0.402067	0.23	0.175	1.61125e-51
9530068E07Rik	1.5116e-55	0.345881	0.572	0.537	2.11413e-51
Tmcc3	1.74634e-55	0.471212	0.316	0.27	2.44243e-51
Dab2	1.96797e-55	0.885389	0.359	0.331	2.75241e-51
Flrt3	2.25435e-55	1.03771	0.117	0.076	3.15293e-51
Lrp4	2.39833e-55	1.75883	0.063	0.032	3.3543e-51
Pgs1	2.47627e-55	0.711459	0.321	0.286	3.46332e-51
Tmem156	3.06754e-55	0.846872	0.091	0.054	4.29027e-51
Vdac2	3.48744e-55	0.205645	0.623	0.576	4.87753e-51
Bcl3	3.81932e-55	0.613742	0.337	0.3	5.3417e-51
Tmed7	3.99964e-55	0.369084	0.53	0.51	5.5939e-51
Noc2l	4.09211e-55	0.62314	0.342	0.304	5.72322e-51
Gm20703	6.22748e-55	2.52607	0.03	0.01	8.70976e-51
Foxred1	7.54165e-55	0.908351	0.174	0.13	1.05478e-50
Tmem50b	8.17974e-55	0.819255	0.248	0.206	1.14402e-50
Psmd11	1.08196e-54	0.374983	0.547	0.533	1.51324e-50
Map3k12	1.09634e-54	0.975741	0.042	0.08	1.53334e-50
Ctbp2	1.14793e-54	0.961653	0.199	0.157	1.60549e-50
Mapk3	1.3964e-54	0.46803	0.43	0.401	1.95301e-50
D5Ertd579e	1.96949e-54	0.56171	0.361	0.328	2.75452e-50
Tmem67	3.12423e-54	1.44966	0.098	0.061	4.36955e-50
Gm13479	3.52268e-54	5.09169	0.013	0.001	4.92682e-50
Slc39a1	3.61271e-54	0.386398	0.498	0.458	5.05274e-50
Cdc42ep3	5.76422e-54	0.224321	0.299	0.238	8.06184e-50
Zfp384	7.32034e-54	0.726578	0.266	0.226	1.02382e-49
Hs1bp3	9.62713e-54	1.39208	0.104	0.067	1.34645e-49
Ip6k3	1.09934e-53	3.31761	0.017	0.003	1.53753e-49
Arrdc1	1.59423e-53	0.524955	0.313	0.267	2.22968e-49
Abraxas2	2.11364e-53	0.721503	0.279	0.242	2.95614e-49
Tiam1	2.94722e-53	0.565062	0.368	0.33	4.12198e-49
Gpatch3	3.07176e-53	1.35942	0.092	0.056	4.29616e-49
Psmd14	6.52865e-53	0.427517	0.477	0.456	9.13098e-49
Trip12	9.17919e-53	0.2559	0.651	0.644	1.2838e-48
4933434E20Rik	1.15068e-52	0.417828	0.436	0.411	1.60934e-48
Tox4	1.16836e-52	0.373461	0.435	0.403	1.63406e-48
Tgtp1	1.40641e-52	0.900516	0.058	0.029	1.967e-48
Pstpip2	1.7642e-52	2.27455	0.03	0.01	2.46742e-48
Mtmr10	1.95796e-52	1.13069	0.152	0.11	2.7384e-48
Pabpc1l	2.91893e-52	2.43437	0.025	0.007	4.08242e-48
Espl1	3.21228e-52	1.24119	0.117	0.078	4.4927e-48
Mitf	3.35809e-52	0.298563	0.236	0.191	4.69662e-48
Gtf2f1	3.97189e-52	0.67788	0.318	0.287	5.55509e-48
Tbkbp1	4.01064e-52	1.09057	0.111	0.073	5.60928e-48
Psma5	7.76388e-52	0.355484	0.53	0.51	1.08586e-47
Lnpep	9.20746e-52	0.212225	0.694	0.693	1.28776e-47
Fbrsl1	1.05565e-51	0.543783	0.306	0.26	1.47643e-47
Atp5f1	1.65037e-51	0.141992	0.786	0.746	2.30821e-47
Plekha2	2.00945e-51	0.331711	0.487	0.463	2.81041e-47
Gm5086	2.25155e-51	2.29534	0.021	0.005	3.14902e-47
Sirt7	2.75026e-51	0.507006	0.336	0.295	3.84651e-47
Ythdf1	3.75486e-51	0.611782	0.399	0.379	5.25154e-47
Cops9	3.95307e-51	0.25214	0.622	0.604	5.52877e-47
Zbtb7a	4.03922e-51	0.339859	0.555	0.539	5.64925e-47
Rgs1	5.25188e-51	0.417911	0.348	0.286	7.34528e-47
Atg7	7.53839e-51	0.918274	0.19	0.149	1.05432e-46
Cacul1	8.13221e-51	0.655044	0.289	0.251	1.13737e-46
Gapvd1	9.07478e-51	0.353457	0.452	0.429	1.2692e-46
Icam2	1.11024e-50	0.572801	0.096	0.058	1.55278e-46
Dynll1	1.53925e-50	0.204525	0.812	0.789	2.15279e-46
B230307C23Rik	2.31659e-50	0.752779	0.181	0.138	3.23998e-46
Dnajc15	2.38791e-50	0.243565	0.452	0.404	3.33973e-46
Pafah1b1	2.42183e-50	0.236701	0.682	0.663	3.38717e-46
Tsga10	2.4927e-50	1.17698	0.125	0.086	3.4863e-46
Sdc4	3.12685e-50	0.932478	0.361	0.337	4.37321e-46
Rassf1	3.44019e-50	0.453555	0.443	0.421	4.81144e-46
Ndufb8	4.99376e-50	0.215709	0.559	0.533	6.98428e-46
1110035H17Rik	8.37911e-50	1.34037	0.046	0.021	1.1719e-45
Letm2	1.18007e-49	0.645163	0.131	0.089	1.65045e-45
Sod2	1.22508e-49	0.637168	0.396	0.373	1.7134e-45
Sfxn5	2.30749e-49	1.45802	0.06	0.032	3.22726e-45
Stam2	4.10192e-49	0.727439	0.271	0.235	5.73695e-45
Akap10	6.13465e-49	0.676855	0.218	0.175	8.57992e-45
Vps13c	1.01462e-48	0.836269	0.242	0.204	1.41905e-44
Abca1	1.18368e-48	0.769731	0.311	0.271	1.65549e-44
Thoc6	2.12033e-48	0.937667	0.222	0.184	2.9655e-44
Card9	2.25299e-48	1.43691	0.084	0.052	3.15104e-44
Eif4h	2.41815e-48	0.221961	0.657	0.632	3.38202e-44
Rragc	4.59995e-48	0.531441	0.396	0.378	6.43349e-44
Phyh	5.07821e-48	0.645544	0.292	0.257	7.10239e-44
Pram1	6.10462e-48	1.26574	0.028	0.01	8.53792e-44
Eif4ebp1	7.60338e-48	0.47783	0.36	0.325	1.06341e-43
Nfkbie	7.67616e-48	0.450712	0.294	0.244	1.07359e-43
Gpr137b	9.0338e-48	0.641093	0.238	0.194	1.26347e-43
9930111J21Rik1	2.04106e-47	1.30503	0.059	0.031	2.85463e-43
Gab2	2.77616e-47	1.09957	0.178	0.139	3.88274e-43
Ube2f	2.82605e-47	0.564296	0.365	0.337	3.95252e-43
C130050O18Rik	5.53765e-47	1.61554	0.063	0.035	7.74496e-43
Uvrag	6.6955e-47	0.218452	0.43	0.378	9.36433e-43
Tnfrsf14	1.03025e-46	1.86997	0.035	0.014	1.44091e-42
Lipa	1.46879e-46	0.636072	0.369	0.344	2.05425e-42
Mpdu1	1.55104e-46	0.580512	0.31	0.277	2.16929e-42
Mcmdc2	1.6931e-46	1.51181	0.042	0.019	2.36797e-42
Mpi	2.75735e-46	1.04245	0.115	0.08	3.85644e-42
Misp	5.34971e-46	2.49892	0.023	0.007	7.4821e-42
Srcin1	6.5782e-46	4.0862	0.014	0.002	9.20028e-42
Rnf141	1.44295e-45	0.743137	0.26	0.221	2.01811e-41
Ppp3ca	1.7081e-45	0.196726	0.568	0.549	2.38894e-41
Capn2	2.35721e-45	0.301565	0.54	0.508	3.2968e-41
Zfp281	2.97405e-45	0.548857	0.266	0.224	4.1595e-41
Gm13212	3.52063e-45	0.85357	0.178	0.138	4.92396e-41
AC152827.1	3.58071e-45	1.78556	0.03	0.011	5.00799e-41
1700041G16Rik	4.69584e-45	1.55543	0.034	0.014	6.5676e-41
Dusp7	5.01501e-45	0.826511	0.194	0.157	7.01399e-41
Sqstm1	9.37304e-45	0.472003	0.529	0.525	1.31091e-40
Fam50a	1.06301e-44	0.634495	0.29	0.26	1.48672e-40
Met	1.4938e-44	0.319016	0.115	0.078	2.08923e-40
Armc3	1.67429e-44	1.47334	0.039	0.018	2.34166e-40
Tmpo	1.92106e-44	0.488485	0.444	0.417	2.68679e-40
Tmem209	1.96581e-44	0.720837	0.231	0.192	2.74938e-40
Gm48065	2.34294e-44	2.09308	0.027	0.01	3.27684e-40
Wnt6	3.96676e-44	2.38273	0.02	0.006	5.54791e-40
Etv5	4.58546e-44	1.1883	0.135	0.099	6.41323e-40
Prdm1	4.89084e-44	0.20638	0.108	0.069	6.84033e-40
Lipe	5.69013e-44	0.735183	0.198	0.157	7.95821e-40
Adgrb1	5.87468e-44	3.0264	0.01	0.001	8.21633e-40
Exoc1	7.76276e-44	0.788386	0.259	0.227	1.0857e-39
Mcm9	7.87256e-44	0.762279	0.158	0.118	1.10106e-39
Sesn1	1.11252e-43	0.753227	0.152	0.113	1.55597e-39
Trir	1.11761e-43	0.246048	0.6	0.584	1.56309e-39
Fbxw4	1.86465e-43	0.783361	0.18	0.142	2.6079e-39
Pcna	2.19033e-43	0.299834	0.368	0.325	3.0634e-39
Slc2a9	2.59633e-43	1.25337	0.045	0.022	3.63123e-39
Coa4	2.69307e-43	1.21919	0.12	0.085	3.76653e-39
Serpinf2	3.26686e-43	1.26234	0.038	0.017	4.56904e-39
Gdpd1	3.94968e-43	1.57995	0.031	0.012	5.52403e-39
Rnf128	4.61829e-43	1.34878	0.029	0.011	6.45914e-39
Galnt7	6.04046e-43	0.740341	0.271	0.233	8.44819e-39
Zcrb1	6.32881e-43	0.325766	0.469	0.46	8.85147e-39
Copg2	8.43291e-43	0.569237	0.245	0.207	1.17943e-38
Rbm7	9.12298e-43	0.451037	0.378	0.357	1.27594e-38
Kcnk6	1.4534e-42	0.65197	0.212	0.171	2.03273e-38
Tnfrsf8	1.47031e-42	3.1948	0.014	0.003	2.05638e-38
Cwc15	1.8071e-42	0.292495	0.54	0.527	2.52741e-38
Med11	2.15551e-42	0.721789	0.205	0.165	3.0147e-38
Gm44751	2.27868e-42	1.34355	0.057	0.031	3.18696e-38
Commd8	2.30604e-42	0.377127	0.452	0.429	3.22523e-38
Adrm1	3.37132e-42	0.476511	0.354	0.332	4.71512e-38
Adam15	3.53764e-42	0.435446	0.378	0.338	4.94775e-38
Ophn1	3.72452e-42	1.27611	0.1	0.067	5.20911e-38
Gm33994	4.43356e-42	4.10916	0.01	0.001	6.20078e-38
Prpf38b	6.43125e-42	0.197563	0.634	0.612	8.99475e-38
Gltp	9.40025e-42	0.238061	0.554	0.501	1.31472e-37
Nagpa	1.08226e-41	0.893204	0.182	0.146	1.51365e-37
Patl1	1.95274e-41	0.70214	0.216	0.178	2.7311e-37
Acaa1a	2.80843e-41	0.464285	0.386	0.366	3.92787e-37
Nfu1	3.3802e-41	0.49057	0.367	0.347	4.72755e-37
Smagp	3.67856e-41	0.973067	0.047	0.024	5.14483e-37
Hdac5	6.16417e-41	0.765686	0.209	0.172	8.6212e-37
Anxa7	8.44776e-41	0.355769	0.528	0.519	1.1815e-36
Gm31718	8.7761e-41	1.14878	0.043	0.021	1.22743e-36
Hk2	9.0394e-41	0.622189	0.288	0.253	1.26425e-36
Art3	1.32692e-40	1.37567	0.053	0.029	1.85584e-36
Pisd	1.92641e-40	0.842537	0.208	0.174	2.69428e-36
Snx13	2.04066e-40	0.713851	0.211	0.177	2.85407e-36
Ripk2	2.58732e-40	0.906541	0.174	0.138	3.61862e-36
Srsf9	3.24369e-40	0.285264	0.529	0.512	4.53663e-36
Sptlc2	4.71918e-40	0.44034	0.38	0.36	6.60025e-36
Cln6	5.65642e-40	1.14223	0.148	0.114	7.91107e-36
Specc1	5.82267e-40	0.495156	0.146	0.107	8.14359e-36
Lamtor4	7.5139e-40	0.350281	0.488	0.468	1.05089e-35
Tnrc18	7.59454e-40	0.450585	0.448	0.435	1.06217e-35
Pbx2	7.79924e-40	0.719279	0.24	0.206	1.0908e-35
Ap3b1	8.84766e-40	0.465557	0.384	0.367	1.23743e-35
Inpp4a	1.0691e-39	0.694367	0.236	0.2	1.49524e-35
Tmem131	1.10925e-39	0.457313	0.393	0.372	1.5514e-35
Ap5z1	1.5715e-39	0.962904	0.13	0.095	2.1979e-35
Apoc1	1.80543e-39	2.94302	0.014	0.003	2.52508e-35
Pxn	2.10108e-39	0.316235	0.464	0.451	2.93857e-35
Piezo1	2.46361e-39	0.613554	0.318	0.289	3.44561e-35
Zfp467	2.72421e-39	1.01371	0.106	0.073	3.81008e-35
Dok1	2.77479e-39	0.455677	0.283	0.248	3.88082e-35
Exoc6	2.78168e-39	0.554124	0.139	0.101	3.89046e-35
Slc35c2	3.50977e-39	0.447222	0.332	0.295	4.90876e-35
St8sia1	3.83881e-39	0.69429	0.096	0.063	5.36895e-35
Pet100	4.5641e-39	0.40436	0.39	0.366	6.38336e-35
Med7	5.55466e-39	0.788806	0.192	0.158	7.76874e-35
Arhgap25	6.52928e-39	0.212321	0.267	0.215	9.13185e-35
Macrod2	6.63621e-39	1.83645	0.057	0.033	9.2814e-35
Cox7a1	8.27477e-39	1.37929	0.048	0.025	1.15731e-34
Mgat5	9.0062e-39	0.212294	0.186	0.142	1.25961e-34
Fhad1	9.4495e-39	2.53401	0.016	0.004	1.32161e-34
Gm26698	1.91641e-38	1.58383	0.021	0.007	2.68029e-34
Sdhc	2.75207e-38	0.388518	0.434	0.423	3.84905e-34
Gm48066	2.79273e-38	2.90084	0.017	0.004	3.90592e-34
Fkbp15	3.00729e-38	0.619946	0.292	0.265	4.206e-34
Mob4	6.06954e-38	0.37778	0.426	0.406	8.48886e-34
Mfsd7a	7.01448e-38	1.27378	0.133	0.101	9.81045e-34
Lpar6	8.47735e-38	0.918951	0.102	0.07	1.18564e-33
Ripk1	1.98926e-37	0.44415	0.415	0.402	2.78218e-33
Sh3bp1	2.28762e-37	0.460728	0.342	0.309	3.19946e-33
Gm45606	2.33599e-37	1.85049	0.029	0.012	3.26712e-33
Rbfa	2.65061e-37	0.666489	0.256	0.227	3.70714e-33
Fem1c	4.08694e-37	0.443513	0.361	0.328	5.716e-33
Skint3	4.83655e-37	1.10115	0.115	0.083	6.7644e-33
Txn1	4.99251e-37	0.124344	0.816	0.778	6.98252e-33
Catip	7.06226e-37	2.69238	0.02	0.007	9.87728e-33
Usp4	1.23044e-36	0.45263	0.422	0.412	1.7209e-32
Gpsm3	1.3347e-36	0.195994	0.51	0.478	1.86671e-32
AC154646.1	1.38783e-36	2.66573	0.013	0.003	1.94101e-32
BC031181	1.55023e-36	0.41725	0.449	0.443	2.16815e-32
Esrra	1.59017e-36	0.706633	0.228	0.197	2.22401e-32
Dpep3	1.78672e-36	2.63921	0.019	0.006	2.49891e-32
Kpna4	1.96233e-36	0.251417	0.552	0.544	2.74452e-32
Impact	3.15682e-36	0.606879	0.38	0.368	4.41513e-32
A530013C23Rik	4.18617e-36	1.40636	0.048	0.026	5.85477e-32
Eef1akmt2	4.32252e-36	0.126621	0.1	0.147	6.04547e-32
Uba1	4.332e-36	0.238129	0.569	0.561	6.05873e-32
Anxa2	4.37421e-36	0.143524	0.88	0.844	6.11777e-32
Cnr2	4.90643e-36	1.26265	0.081	0.053	6.86213e-32
Hexim1	5.93063e-36	0.455465	0.344	0.313	8.29457e-32
Ccdc9	6.95446e-36	0.721685	0.224	0.192	9.72651e-32
Ostm1	8.10293e-36	0.637587	0.271	0.245	1.13328e-31
Zdhhc13	1.12499e-35	1.01304	0.15	0.118	1.57341e-31
Tm2d1	1.9153e-35	0.669704	0.314	0.297	2.67873e-31
Itga6	2.08075e-35	0.355708	0.099	0.066	2.91014e-31
Rbm43	2.14057e-35	0.643792	0.225	0.193	2.9938e-31
Guca1a	2.77067e-35	0.986678	0.133	0.102	3.87506e-31
Senp2	2.81781e-35	0.353399	0.38	0.358	3.941e-31
Maml3	3.16595e-35	1.12313	0.089	0.061	4.4279e-31
Zfp608	3.52421e-35	0.117253	0.121	0.173	4.92896e-31
Fuca2	4.31283e-35	0.525804	0.253	0.217	6.03192e-31
Lpin2	4.88126e-35	0.512813	0.269	0.236	6.82692e-31
Gas2l3	5.37795e-35	1.00924	0.132	0.099	7.52161e-31
Ubtd1	5.7324e-35	0.923601	0.169	0.138	8.01734e-31
Tcea1	1.13319e-34	0.41329	0.48	0.478	1.58488e-30
Ppp1r13b	1.22885e-34	0.562607	0.129	0.095	1.71867e-30
Hnrnpd	1.42296e-34	0.164714	0.611	0.593	1.99015e-30
Cpne2	1.44553e-34	0.519867	0.266	0.236	2.02172e-30
Dync1h1	1.80237e-34	0.226865	0.638	0.608	2.52079e-30
Tpcn1	1.99204e-34	1.01913	0.139	0.108	2.78607e-30
Ddx28	2.38988e-34	0.954438	0.099	0.069	3.34249e-30
Vta1	2.42132e-34	0.614725	0.282	0.258	3.38646e-30
Tomm70a	2.55974e-34	0.373247	0.458	0.45	3.58005e-30
Derl1	3.03424e-34	0.391385	0.478	0.474	4.24369e-30
Ap1b1	3.62197e-34	0.701754	0.311	0.289	5.06568e-30
Sys1	5.15454e-34	0.332585	0.454	0.446	7.20915e-30
Eepd1	5.55437e-34	0.80203	0.148	0.115	7.76834e-30
Gm5547	5.68433e-34	0.573273	0.104	0.073	7.9501e-30
Nlrp1b	6.32536e-34	1.5252	0.055	0.032	8.84665e-30
Gm29367	8.7826e-34	1.62754	0.044	0.024	1.22833e-29
AC125149.3	9.0831e-34	1.00159	0.077	0.05	1.27036e-29
Bahd1	1.02167e-33	0.724644	0.203	0.17	1.42891e-29
St18	1.02637e-33	3.15709	0.01	0.002	1.43548e-29
Bud31	1.13371e-33	0.337787	0.456	0.445	1.5856e-29
Fam43a	1.20842e-33	1.00032	0.102	0.072	1.6901e-29
Rmi1	1.6265e-33	0.8126	0.173	0.14	2.27482e-29
Trak1	1.91677e-33	0.725128	0.256	0.231	2.68079e-29
Tlr3	2.28598e-33	0.588896	0.202	0.168	3.19717e-29
Tpst1	2.40084e-33	0.739336	0.28	0.258	3.35781e-29
Gm15859	2.85364e-33	1.28804	0.036	0.018	3.9911e-29
Wdr37	4.84633e-33	0.567735	0.313	0.289	6.77808e-29
Paox	5.78013e-33	1.33557	0.099	0.071	8.0841e-29
Tor1aip2	6.17966e-33	0.304067	0.528	0.518	8.64287e-29
0610040J01Rik	6.58647e-33	1.95573	0.02	0.007	9.21184e-29
Map10	7.15535e-33	1.78532	0.031	0.015	1.00075e-28
Retreg3	7.73657e-33	0.533257	0.293	0.268	1.08204e-28
Cd33	8.99677e-33	0.244087	0.038	0.019	1.25829e-28
Cdt1	1.04227e-32	0.435926	0.157	0.119	1.45772e-28
1810011H11Rik	1.06575e-32	1.47459	0.028	0.012	1.49055e-28
Tceanc2	1.37155e-32	0.708343	0.2	0.169	1.91825e-28
Irak4	1.44661e-32	0.63736	0.247	0.22	2.02323e-28
Morf4l1	1.87916e-32	0.140741	0.824	0.794	2.6282e-28
Sertad3	2.32442e-32	0.910818	0.165	0.133	3.25094e-28
Zranb2	2.35933e-32	0.446323	0.386	0.374	3.29976e-28
Llph	3.4323e-32	0.216637	0.525	0.509	4.80042e-28
Larp1	3.59248e-32	0.336202	0.534	0.531	5.02444e-28
Btaf1	3.79698e-32	0.513742	0.272	0.244	5.31045e-28
Rnf214	3.89353e-32	0.736914	0.168	0.137	5.44549e-28
Ap2a2	4.10789e-32	0.439153	0.479	0.469	5.74529e-28
Tnnt1	6.74525e-32	1.98695	0.033	0.016	9.43391e-28
Cpeb4	7.13918e-32	0.507398	0.311	0.287	9.98485e-28
Nlrp1a	7.98665e-32	1.92407	0.029	0.013	1.11701e-27
Mid1ip1	9.7638e-32	0.798316	0.157	0.125	1.36557e-27
Eps15	1.01594e-31	0.429606	0.402	0.392	1.4209e-27
Snrnp27	1.16057e-31	0.357315	0.379	0.368	1.62317e-27
Kif3b	1.55693e-31	0.611148	0.277	0.253	2.17752e-27
D630023F18Rik	1.57213e-31	3.30161	0.013	0.003	2.19879e-27
Rspo1	2.51262e-31	2.70092	0.012	0.003	3.51416e-27
Psmc6	2.61621e-31	0.287873	0.505	0.504	3.65903e-27
Ppp2r5c	3.12181e-31	0.219348	0.568	0.559	4.36616e-27
Atp13a3	3.12765e-31	0.391901	0.421	0.407	4.37434e-27
Pdlim4	3.94229e-31	0.754052	0.179	0.148	5.51368e-27
Mif4gd	4.06031e-31	0.576058	0.286	0.259	5.67874e-27
Cracr2b	4.41992e-31	1.20997	0.021	0.008	6.1817e-27
Yae1d1	4.89693e-31	0.762668	0.097	0.14	6.84885e-27
Tmem144	5.54463e-31	1.54797	0.027	0.012	7.75472e-27
Dgat2	6.59637e-31	1.31668	0.041	0.022	9.22569e-27
Nat8l	9.11799e-31	2.70504	0.012	0.003	1.27524e-26
Mrpl33	1.05219e-30	0.17612	0.66	0.636	1.4716e-26
Exosc2	1.05992e-30	0.420405	0.093	0.133	1.48241e-26
Hsd17b11	1.30181e-30	0.517725	0.339	0.323	1.82071e-26
Mxi1	1.47682e-30	0.166678	0.126	0.173	2.06548e-26
Cnnm4	1.98614e-30	0.956574	0.13	0.101	2.77782e-26
Sf3b6	1.99184e-30	0.205605	0.597	0.593	2.78579e-26
Npl	2.00265e-30	1.69879	0.021	0.008	2.80091e-26
Metap1	2.13973e-30	0.105589	0.158	0.214	2.99263e-26
Arid5b	2.26424e-30	0.419473	0.29	0.259	3.16677e-26
Lrp5	2.66313e-30	1.11	0.074	0.049	3.72466e-26
Ap1g1	2.94513e-30	0.451936	0.358	0.344	4.11906e-26
Ik	3.31739e-30	0.382777	0.412	0.409	4.63971e-26
Gpatch2l	4.99019e-30	0.639866	0.18	0.15	6.97928e-26
Rab29	5.41384e-30	0.802531	0.189	0.16	7.5718e-26
Tbc1d10b	5.67301e-30	0.578544	0.322	0.305	7.93427e-26
Abtb2	5.80644e-30	0.654608	0.101	0.072	8.12088e-26
Kbtbd7	6.98572e-30	1.03587	0.073	0.049	9.77022e-26
Ints12	1.08777e-29	0.763566	0.163	0.134	1.52136e-25
Birc3	1.18233e-29	0.293846	0.372	0.347	1.6536e-25
Fbxo7	1.26017e-29	0.642197	0.166	0.136	1.76247e-25
Coro1c	1.47266e-29	0.295458	0.444	0.429	2.05966e-25
Acp5	1.81882e-29	1.1135	0.1	0.073	2.54381e-25
Galnt6	1.99346e-29	0.28429	0.159	0.123	2.78806e-25
Celf1	2.04618e-29	0.258678	0.574	0.58	2.86178e-25
Slc25a12	2.11581e-29	0.567296	0.304	0.287	2.95917e-25
Acsl1	2.48902e-29	0.686789	0.158	0.128	3.48114e-25
Smg1	2.58839e-29	0.209812	0.537	0.537	3.62012e-25
Mrpl32	3.44813e-29	0.516129	0.349	0.337	4.82256e-25
Spic	3.55922e-29	2.88025	0.013	0.004	4.97793e-25
Lsr	4.54106e-29	0.772718	0.182	0.15	6.35112e-25
Armc5	8.00542e-29	1.11443	0.142	0.115	1.11964e-24
Stk10	9.30581e-29	0.314602	0.286	0.247	1.30151e-24
Tmem120a	1.18722e-28	0.797904	0.218	0.193	1.66044e-24
Lonrf1	1.26297e-28	1.55554	0.041	0.023	1.76639e-24
Ndufb3	1.29665e-28	0.205322	0.529	0.532	1.8135e-24
Scp2	1.42573e-28	0.255515	0.513	0.514	1.99403e-24
Tfeb	1.55951e-28	0.601561	0.177	0.147	2.18113e-24
Adprh	1.65782e-28	0.412323	0.398	0.392	2.31863e-24
Fads6	1.67166e-28	1.67387	0.037	0.02	2.33799e-24
Cript	1.99072e-28	0.326084	0.432	0.427	2.78422e-24
Gm5617	2.05799e-28	0.771808	0.12	0.092	2.87831e-24
Rpf2	3.04757e-28	0.614071	0.224	0.199	4.26233e-24
Cpt1a	3.04761e-28	0.553798	0.295	0.276	4.26238e-24
Aga	4.08713e-28	0.239944	0.15	0.204	5.71626e-24
Sumf1	4.81953e-28	0.706015	0.239	0.217	6.74059e-24
Ypel5	5.39433e-28	0.546876	0.321	0.305	7.54451e-24
Clip1	6.21108e-28	0.363409	0.421	0.401	8.68681e-24
Bicra	6.93648e-28	0.582799	0.161	0.131	9.70136e-24
9230111E07Rik	7.62869e-28	1.59447	0.019	0.007	1.06695e-23
Cdk19	8.02241e-28	0.495572	0.245	0.218	1.12201e-23
Arid4a	1.0641e-27	0.246254	0.443	0.421	1.48825e-23
Gm29994	1.11013e-27	0.561272	0.073	0.049	1.55262e-23
Ttc1	1.26166e-27	0.660694	0.245	0.223	1.76455e-23
Sdhb	1.64169e-27	0.137792	0.443	0.437	2.29607e-23
Ids	1.66396e-27	0.553194	0.329	0.317	2.32722e-23
Ccrl2	2.1034e-27	0.418038	0.173	0.14	2.94181e-23
Zmat2	2.61943e-27	0.347701	0.423	0.419	3.66353e-23
Secisbp2l	2.68004e-27	0.419796	0.319	0.302	3.7483e-23
Pak1ip1	3.29149e-27	0.4564	0.336	0.324	4.60348e-23
Dmxl1	3.91296e-27	0.566455	0.313	0.299	5.47267e-23
Papola	4.35537e-27	0.189589	0.558	0.557	6.09142e-23
Mocos	5.06562e-27	1.39069	0.071	0.049	7.08477e-23
Ccz1	5.57809e-27	0.534966	0.311	0.298	7.80152e-23
Ntpcr	6.77503e-27	0.803872	0.149	0.123	9.47556e-23
Rad23a	7.69715e-27	0.521636	0.362	0.358	1.07652e-22
Cggbp1	8.07513e-27	0.250757	0.525	0.529	1.12939e-22
Atp13a1	8.33835e-27	0.530914	0.316	0.302	1.1662e-22
Rgl2	9.29213e-27	0.528864	0.218	0.189	1.2996e-22
Psmb2	9.48569e-27	0.246115	0.548	0.54	1.32667e-22
Sipa1l2	1.12621e-26	0.862653	0.077	0.053	1.57511e-22
Aip	1.16081e-26	0.436989	0.317	0.303	1.62351e-22
Ndufs4	1.46955e-26	0.294636	0.434	0.433	2.05531e-22
Arf5	1.49311e-26	0.130474	0.871	0.826	2.08826e-22
Cela1	1.57715e-26	0.759548	0.034	0.018	2.20581e-22
Wbp4	2.08162e-26	0.491898	0.32	0.305	2.91135e-22
2210016F16Rik	2.24734e-26	0.51255	0.311	0.298	3.14313e-22
Rufy1	2.60821e-26	0.758173	0.186	0.161	3.64785e-22
4930599N23Rik	6.42747e-26	1.35734	0.052	0.033	8.98946e-22
Dapp1	6.47387e-26	0.237345	0.335	0.3	9.05436e-22
Gmppa	7.07563e-26	0.101508	0.175	0.232	9.89598e-22
Dnttip2	1.1067e-25	0.397794	0.325	0.31	1.54783e-21
Cpsf2	1.19526e-25	0.340826	0.377	0.371	1.6717e-21
Gm49368	1.25594e-25	0.901203	0.065	0.043	1.75656e-21
Idua	1.30454e-25	0.999353	0.108	0.083	1.82453e-21
Spsb2	1.48508e-25	0.854967	0.14	0.115	2.07704e-21
St3gal5	1.90958e-25	0.137911	0.214	0.275	2.67073e-21
Anks1	2.37986e-25	0.719903	0.207	0.183	3.32847e-21
AC168220.3	2.38643e-25	1.68855	0.012	0.003	3.33767e-21
[truncated: 1,842 more rows]

## Sheet: C02
	p_val	avg_log2FC	pct.1	pct.2	p_val_adj
Gzma	0	6.02185	0.933	0.029	0
Il2rb	0	5.10286	0.945	0.053	0
Nkg7	0	5.36342	0.889	0.037	0
Gzmb	0	5.42672	0.863	0.034	0
Klre1	0	5.63371	0.828	0.031	0
Prf1	0	6.01348	0.803	0.02	0
Satb1	0	4.83692	0.82	0.062	0
Gimap4	0	4.61478	0.798	0.046	0
Klrd1	0	4.411	0.831	0.082	0
Ccl5	0	2.83117	0.861	0.147	0
Ets1	0	3.48348	0.8	0.105	0
Klrb1c	0	6.31988	0.709	0.017	0
Ctsw	0	5.19389	0.716	0.03	0
Trbc1	0	4.22472	0.718	0.038	0
Ms4a4b	0	3.67956	0.944	0.264	0
Itgal	0	3.24018	0.88	0.214	0
Txk	0	5.10001	0.714	0.053	0
Gimap6	0	4.41671	0.692	0.047	0
Eomes	0	5.79912	0.65	0.02	0
Sh2d2a	0	5.12605	0.65	0.031	0
Gimap3	0	3.99041	0.66	0.045	0
Serpinb9	0	3.27804	0.771	0.187	0
Il18rap	0	4.38744	0.663	0.08	0
Ctla2a	0	4.50605	0.618	0.035	0
Ptprcap	0	3.84877	0.643	0.06	0
Serpinb6b	0	3.04948	0.642	0.075	0
Klra7	0	5.3443	0.585	0.021	0
Ncr1	0	6.21528	0.566	0.014	0
Skap1	0	4.12693	0.588	0.039	0
Lck	0	4.09221	0.586	0.041	0
Nr4a2	0	2.94363	0.748	0.216	0
Spry2	0	4.24158	0.65	0.118	0
Tbx21	0	5.19297	0.545	0.026	0
Klrk1	0	2.97329	0.831	0.312	0
Gimap1	0	4.16783	0.553	0.038	0
Gimap8	0	4.64021	0.543	0.031	0
Vps37b	0	2.91147	0.839	0.339	0
Irf8	0	2.6423	0.918	0.419	0
Il18r1	0	4.40072	0.532	0.034	0
Hcst	0	3.25923	0.667	0.17	0
Klra8	0	6.3954	0.507	0.013	0
2001-09-01	0	4.03915	0.553	0.061	0
AW112010	0	3.75008	0.946	0.456	0
Arl4d	0	4.30587	0.588	0.107	0
Gimap5	0	4.5326	0.507	0.028	0
Dennd4a	0	2.75515	0.884	0.405	0
Sell	0	2.07246	0.736	0.262	0
Arsb	0	3.57637	0.676	0.207	0
Ifng	0	5.13872	0.488	0.02	0
Nup210	0	3.22357	0.609	0.142	0
Ptpn22	0	2.92175	0.715	0.252	0
Klra4	0	6.16398	0.469	0.011	0
Klri2	0	5.65449	0.484	0.027	0
Klrc2	0	5.46051	0.473	0.017	0
Dusp2	0	2.73725	0.602	0.165	0
Bcl2	0	3.68367	0.553	0.119	0
Gimap9	0	4.22965	0.465	0.04	0
Pik3r1	0	2.79406	0.799	0.376	0
Id2	0	2.16666	0.872	0.449	0
Gem	0	4.28433	0.507	0.086	0
Ablim1	0	2.56191	0.588	0.169	0
Fasl	0	5.56153	0.433	0.016	0
Malt1	0	2.49465	0.757	0.343	0
Cd28	0	3.53219	0.454	0.043	0
Dusp5	0	2.24979	0.68	0.27	0
Ccdc88c	0	3.24062	0.517	0.108	0
Car2	0	4.89876	0.431	0.022	0
Bhlhe40	0	2.39789	0.692	0.288	0
Klrb1f	0	5.24308	0.425	0.023	0
Cst7	0	4.48668	0.44	0.041	0
Ugcg	0	2.85486	0.924	0.525	0
Spn	0	2.94591	0.527	0.128	0
Myb	0	4.63729	0.418	0.026	0
Atp1b1	0	3.83923	0.437	0.047	0
Xcl1	0	5.86453	0.401	0.013	0
Vgll4	0	3.35018	0.527	0.14	0
Klra9	0	6.06786	0.392	0.009	0
Adamts14	0	4.9131	0.425	0.044	0
Cd2	0	3.40356	0.456	0.076	0
Ppp1r16b	0	3.56848	0.44	0.065	0
Samd3	0	5.35527	0.387	0.015	0
Cd27	0	4.17783	0.399	0.03	0
Pitpnc1	0	3.0958	0.515	0.146	0
Runx3	0	2.49764	0.669	0.302	0
Tnfrsf9	0	4.08987	0.398	0.033	0
Arap2	0	3.45979	0.452	0.088	0
Zap70	0	4.28554	0.39	0.027	0
Prkcq	0	3.94692	0.397	0.034	0
Itga2	0	4.76441	0.412	0.051	0
Styk1	0	6.33836	0.368	0.011	0
Osbpl3	0	3.34111	0.472	0.117	0
Cd69	0	1.99083	0.597	0.246	0
Gata3	0	3.14112	0.383	0.033	0
Cyfip2	0	2.54586	0.516	0.168	0
Ikzf3	0	4.07845	0.375	0.027	0
Mctp2	0	4.42156	0.369	0.022	0
Gpr174	0	4.44488	0.369	0.023	0
Klrb1b	0	4.21243	0.399	0.057	0
Sh2d1a	0	4.66876	0.36	0.019	0
Tbc1d10c	0	3.42019	0.408	0.07	0
D16Ertd472e	0	2.72636	0.507	0.173	0
Stk17b	0	1.85542	0.827	0.494	0
Lpin1	0	3.78866	0.426	0.097	0
Klrc1	0	5.40931	0.338	0.012	0
Itk	0	3.0773	0.363	0.037	0
Ankrd44	0	2.07731	0.709	0.383	0
Zcchc11	0	2.35051	0.73	0.404	0
Chsy1	0	3.20261	0.481	0.157	0
Stat4	0	2.58635	0.386	0.066	0
Ifngr1	0	2.40402	0.862	0.542	0
2006-09-01	0	2.77916	0.453	0.136	0
Gimap7	0	4.23882	0.338	0.022	0
Fryl	0	2.47356	0.603	0.289	0
H2-Q6	0	1.47013	0.828	0.514	0
Cd244	0	2.69638	0.459	0.148	0
Adora2a	0	2.98471	0.406	0.102	0
B4galnt1	0	2.15303	0.651	0.347	0
Ppp3cc	0	3.97689	0.357	0.057	0
Pde3b	0	3.1456	0.402	0.103	0
Spata13	0	3.32188	0.361	0.062	0
Gpr171	0	2.69361	0.399	0.103	0
Fam107b	0	2.26019	0.497	0.201	0
Lax1	0	4.83447	0.311	0.018	0
Pdcd4	0	2.82554	0.45	0.16	0
Pglyrp1	0	3.24614	0.34	0.053	0
Sytl3	0	5.18826	0.299	0.015	0
Nfatc1	0	2.58138	0.526	0.243	0
Serpina3g	0	2.30606	0.41	0.127	0
Padi2	0	3.21485	0.37	0.088	0
Tnfaip3	0	1.82685	0.62	0.343	0
Tnik	0	3.73592	0.325	0.049	0
Rinl	0	2.43906	0.492	0.216	0
Sytl2	0	3.28994	0.361	0.089	0
Cblb	0	2.09398	0.54	0.27	0
Ripor2	0	2.76165	0.375	0.107	0
Atp8b4	0	2.11125	0.59	0.327	0
Selplg	0	1.49739	0.868	0.608	0
Smad7	0	2.40416	0.44	0.183	0
Ttc39b	0	2.53699	0.461	0.205	0
Gm19585	0	4.81342	0.266	0.014	0
Atp2b4	0	2.61794	0.373	0.122	0
Gm2682	0	4.37117	0.265	0.015	0
Ptprc	0	1.71567	0.995	0.747	0
Cd82	0	2.54452	0.354	0.106	0
Dock2	0	1.63963	0.844	0.596	0
Arhgap45	0	1.96297	0.641	0.394	0
Crim1	0	3.14325	0.355	0.109	0
Cnot6l	0	2.02434	0.681	0.437	0
Itpkb	0	1.88147	0.694	0.451	0
Tecpr1	0	2.30957	0.408	0.168	0
Cd247	0	3.45157	0.264	0.025	0
Zdhhc18	0	2.34204	0.435	0.197	0
H2-Q7	0	1.33156	0.934	0.698	0
Slc38a2	0	1.89114	0.789	0.553	0
Tes	0	1.7357	0.476	0.244	0
Esyt2	0	2.15483	0.534	0.303	0
P2ry10	0	2.04326	0.363	0.132	0
Pim2	0	4.00162	0.266	0.037	0
Fam102a	0	2.68755	0.336	0.109	0
Acap1	0	3.52416	0.274	0.047	0
Mxd1	0	1.44705	0.625	0.398	0
Klrb1a	0	5.38148	0.245	0.019	0
Ccnd2	0	1.11296	0.84	0.614	0
Arhgef1	0	1.94399	0.626	0.4	0
Jakmip1-ENSMUSG00000063646	0	4.23266	0.242	0.018	0
Rnf157	0	3.05087	0.302	0.079	0
Evl	0	1.72141	0.606	0.383	0
Slc38a1	0	1.66524	0.575	0.352	0
Lamb3	0	4.34527	0.252	0.03	0
Dgat1	0	2.59722	0.368	0.147	0
Itgax	0	2.23145	0.36	0.139	0
Slc2a3	0	3.38361	0.264	0.044	0
Rbl2	0	2.53395	0.406	0.189	0
Ikzf1	0	1.57685	0.646	0.429	0
Atp2a3	0	2.91457	0.311	0.095	0
Il12rb2	0	4.07682	0.245	0.03	0
Prkch	0	2.3241	0.383	0.168	0
Tcf7	0	2.75679	0.245	0.031	0
Cd7	0	2.92055	0.252	0.038	0
Rac2	0	1.40919	0.752	0.539	0
Ptpn7	0	1.98785	0.465	0.253	0
Trdc	0	3.41713	0.223	0.011	0
F2r	0	4.0506	0.235	0.024	0
Apobec3	0	1.28185	0.754	0.543	0
Rasal3	0	3.19218	0.268	0.062	0
Kmt2a	0	2.07622	0.558	0.353	0
Tnfrsf18	0	2.42706	0.273	0.068	0
Hip1r	0	3.72493	0.242	0.038	0
Rnf125	0	3.25497	0.234	0.033	0
Ipcef1	0	2.82607	0.277	0.078	0
Pecam1	0	2.54121	0.27	0.072	0
Fyn	0	1.68189	0.625	0.428	0
Trbc2	0	1.95598	0.234	0.039	0
Bach2	0	3.14932	0.268	0.075	0
Pear1	0	4.33266	0.209	0.019	0
Rsbn1l	0	1.96992	0.524	0.334	0
Bcl2l11	0	1.62695	0.629	0.44	0
Stk26	0	3.72769	0.219	0.03	0
Nlrc3	0	3.8386	0.21	0.024	0
Herc3	0	2.83741	0.261	0.077	0
Ptpn18	0	1.16651	0.723	0.543	0
Klra3	0	4.90011	0.193	0.018	0
Runx2	0	1.95532	0.248	0.073	0
Tnrc6b	0	1.82797	0.569	0.397	0
Mirt1	0	3.13967	0.204	0.033	0
Fhl2	0	4.07361	0.192	0.026	0
Rhof	0	3.45918	0.197	0.033	0
Gfod1	0	3.35311	0.214	0.051	0
Sidt1	0	3.61437	0.181	0.018	0
Pdgfb	0	2.80647	0.226	0.064	0
Setbp1	0	3.89563	0.208	0.046	0
AC163354.1	0	3.61718	0.205	0.045	0
Sh2d3c	0	2.97106	0.207	0.048	0
Lef1	0	3.65635	0.174	0.015	0
Zfp36l2	0	1.67861	0.891	0.733	0
Klra1	0	4.59488	0.165	0.008	0
Serpinb9b	0	4.05229	0.194	0.037	0
Khdc1a	0	6.26249	0.161	0.005	0
Scml4	0	3.40987	0.187	0.035	0
Gm33104	0	4.49129	0.16	0.01	0
Ubald2	0	1.47262	0.644	0.495	0
Il12rb1	0	2.93847	0.191	0.044	0
Cers4	0	2.82869	0.174	0.031	0
Tox	0	3.2954	0.161	0.02	0
Clnk	0	5.67755	0.147	0.007	0
Jak1	0	1.55126	0.821	0.681	0
Cobll1	0	3.86967	0.152	0.015	0
Sh2d1b2	0	5.75669	0.143	0.006	0
Dapk2	0	5.71758	0.142	0.006	0
Abcb9	0	3.47579	0.161	0.027	0
Cited4	0	4.99201	0.141	0.007	0
Slc14a1	0	3.43247	0.159	0.029	0
Gm37387	0	4.21683	0.144	0.014	0
Shisa5	0	1.8697	0.935	0.806	0
Ncald	0	3.56602	0.149	0.02	0
S1pr4	0	3.10128	0.153	0.025	0
Cd96	0	3.89302	0.138	0.012	0
Mbnl1	0	1.33543	0.936	0.811	0
Znrf3	0	3.83118	0.145	0.021	0
Sla2	0	3.38762	0.14	0.017	0
Rab37	0	4.05621	0.136	0.013	0
mt-Nd3	0	0.984072	0.845	0.722	0
Klrg1	0	3.88992	0.132	0.01	0
Gfi1	0	4.75092	0.126	0.008	0
Phactr3	0	6.60276	0.12	0.003	0
Cma1	0	6.24212	0.119	0.003	0
Rgs16	0	3.84278	0.129	0.014	0
Macf1	0	1.42708	0.71	0.595	0
Nrgn	0	3.97108	0.123	0.011	0
A930024E05Rik	0	3.66692	0.129	0.018	0
Gm14029	0	4.95738	0.118	0.007	0
Eya1	0	4.10785	0.117	0.008	0
Emid1	0	5.49215	0.114	0.005	0
Clk1	0	1.21565	0.783	0.674	0
Btg1	0	0.979195	0.87	0.762	0
Baiap3	0	4.65718	0.114	0.007	0
Ifitm10	0	4.32137	0.117	0.011	0
Wdr95	0	5.43998	0.112	0.006	0
Rnf43	0	4.49121	0.109	0.008	0
Zcchc18	0	4.97165	0.107	0.006	0
Ppm1j	0	5.04224	0.108	0.007	0
Wipf1	0	1.29602	0.709	0.614	0
Nrarp	0	4.22075	0.101	0.008	0
Gprin3	0	3.60128	0.106	0.014	0
4833403J16Rik	0	4.25812	0.097	0.006	0
Pde2a	0	4.60023	0.099	0.008	0
Bspry	0	4.75819	0.096	0.006	0
Luc7l2	0	1.30728	0.792	0.704	0
Nsd3	0	1.25277	0.718	0.632	0
Kcnip3	0	4.85501	0.093	0.009	0
Gm26551	0	3.94709	0.091	0.008	0
Zfp831	0	3.72016	0.088	0.008	0
Celf2	0	1.17655	0.821	0.741	0
mt-Nd4	0	0.759043	0.99	0.91	0
Cd160	0	4.09464	0.084	0.005	0
Tra2b	0	1.24525	0.811	0.737	0
Tmem163	0	4.82012	0.078	0.005	0
Gzmc	0	4.70008	0.079	0.006	0
Malat1	0	0.65834	1	0.927	0
Sult2b1	0	5.73646	0.076	0.004	0
Jund	0	0.91171	0.917	0.849	0
Arhgef5	0	5.05474	0.068	0.004	0
Hnrnph1	0	1.11393	0.794	0.733	0
Qrfp	0	5.05848	0.064	0.003	0
Ctla2b	0	4.91477	0.063	0.004	0
Rsrp1	0	0.718233	0.943	0.887	0
Rbm39	0	0.981643	0.855	0.805	0
Srrm2	0	0.992839	0.806	0.757	0
Dnaja1	0	1.07163	0.843	0.801	0
Pabpc1	0	0.857234	0.92	0.888	0
Rps27	0	0.869704	0.904	0.926	0
mt-Atp6	0	0.725397	0.999	0.983	0
mt-Co3	0	0.780304	1	0.984	0
mt-Co2	0	0.786638	1	0.987	0
Rps24	0	0.516421	0.961	0.971	0
Rpl38	0	0.824017	0.949	0.957	0
Rps21	0	0.706747	0.932	0.94	0
Rplp2	0	0.518836	0.956	0.963	0
mt-Co1	0	0.864139	0.999	0.992	0
Rpl37a	0	0.914002	0.971	0.973	0
Rpl36	0	0.66504	0.915	0.917	0
Rcsd1	2.89107e-304	2.16805	0.376	0.17	4.04344e-300
Atp11b	1.1782e-303	1.69898	0.57	0.392	1.64782e-299
mt-Cytb	4.1566e-303	0.595714	0.985	0.934	5.81342e-299
Ogt	1.37678e-301	1.50617	0.636	0.499	1.92557e-297
Peak1	6.40713e-300	1.89825	0.499	0.303	8.96101e-296
Nr4a3	1.26862e-298	1.46082	0.393	0.17	1.77429e-294
Prkcb	1.66821e-298	2.26131	0.348	0.149	2.33316e-294
Clcf1	1.02192e-296	3.5024	0.148	0.03	1.42926e-292
Gm43647	1.61086e-292	5.77774	0.045	0.001	2.25294e-288
Lzts1	1.53161e-290	4.32179	0.076	0.007	2.14211e-286
Il2rg	5.25332e-290	1.39795	0.584	0.395	7.34729e-286
Rps15	2.79807e-289	0.535514	0.931	0.931	3.91338e-285
Lnpep	9.15722e-289	1.10745	0.744	0.689	1.28073e-284
Ddx5	2.53469e-287	0.56743	0.943	0.915	3.54502e-283
Chd7	2.33112e-286	1.91419	0.455	0.252	3.2603e-282
Lbr	5.43932e-285	1.77489	0.509	0.32	7.60743e-281
Ankrd11	6.56873e-285	1.47152	0.65	0.534	9.18703e-281
Fam184a	5.45743e-284	5.3264	0.066	0.005	7.63277e-280
Tob2	8.27048e-283	1.51189	0.642	0.522	1.15671e-278
Rps14	1.16651e-282	0.498636	0.95	0.96	1.63149e-278
Nabp1	2.58622e-279	1.27734	0.693	0.551	3.61709e-275
Rpl18a	4.3659e-279	0.618688	0.923	0.919	6.10614e-275
Hsd11b1	9.77939e-278	2.35253	0.24	0.077	1.36774e-273
mt-Nd2	2.45921e-276	0.6324	0.97	0.888	3.43946e-272
H2-K1	1.10943e-275	0.387743	0.997	0.959	1.55165e-271
Isy1	8.60572e-275	1.8	0.514	0.34	1.2036e-270
Rps15a	1.82357e-273	0.641977	0.91	0.919	2.55045e-269
Rasl12	4.98541e-273	5.55589	0.059	0.004	6.9726e-269
Kmt2e	1.51324e-272	1.21995	0.69	0.616	2.11642e-268
Ezr	6.02194e-272	1.19561	0.66	0.494	8.42229e-268
Nfatc3	1.98895e-271	1.76263	0.529	0.367	2.78175e-267
Pde7a	5.47302e-271	2.24749	0.349	0.16	7.65456e-267
Rabgap1l	3.40702e-270	1.90253	0.412	0.213	4.76506e-266
Cysltr2	1.13095e-268	2.79865	0.178	0.046	1.58174e-264
Arap3	8.7185e-268	3.09317	0.135	0.027	1.21937e-263
mt-Nd1	6.5128e-267	0.595592	0.983	0.919	9.10881e-263
Btg2	7.9695e-267	0.77682	0.809	0.644	1.11461e-262
Itga4	2.54587e-266	1.28289	0.642	0.472	3.56066e-262
Zfp512	2.72558e-265	2.74625	0.304	0.128	3.812e-261
Rad54l2	2.63592e-264	2.82252	0.266	0.101	3.6866e-260
Ptpn4	7.62693e-264	2.85963	0.223	0.072	1.0667e-259
Ppp1r12a	1.69365e-262	1.30642	0.652	0.571	2.36874e-258
Eya2	1.85965e-262	4.15735	0.063	0.005	2.60091e-258
Nedd9	7.48474e-261	2.29152	0.326	0.144	1.04682e-256
Traf3ip3	5.60556e-258	2.47562	0.271	0.104	7.83993e-254
Pglyrp2	8.94944e-258	3.93108	0.065	0.006	1.25167e-253
Cd37	1.00426e-256	1.77531	0.426	0.231	1.40455e-252
Tespa1	8.49758e-256	2.7899	0.176	0.047	1.18847e-251
Slain1	1.54216e-255	2.94186	0.102	0.016	2.15686e-251
Rbpms	1.07942e-254	2.01998	0.417	0.229	1.50967e-250
Sub1	2.14722e-253	0.89476	0.784	0.757	3.00311e-249
Lfng	1.0024e-252	1.66076	0.53	0.36	1.40196e-248
Serinc3	2.41287e-252	0.806169	0.827	0.772	3.37464e-248
Neurl3	5.09355e-251	1.5942	0.496	0.307	7.12383e-247
Anxa6	5.20711e-250	1.34564	0.614	0.501	7.28266e-246
AC149090.1	3.42927e-249	2.0932	0.492	0.329	4.79618e-245
Fosl2	1.64406e-248	1.48348	0.622	0.5	2.29939e-244
Rpl41	4.94894e-248	0.443626	0.965	0.976	6.92159e-244
Gm15518	8.25663e-247	5.66098	0.046	0.002	1.15477e-242
Stat1	1.1982e-244	0.818103	0.847	0.789	1.6758e-240
Rplp1	6.51005e-244	0.417536	0.96	0.972	9.10495e-240
Tmsb15a	3.3266e-242	5.14881	0.048	0.003	4.65258e-238
Gm20069	9.11755e-242	4.57859	0.049	0.003	1.27518e-237
S1pr5	1.41232e-240	4.10695	0.064	0.006	1.97526e-236
Trim12c	9.17806e-240	1.47408	0.608	0.488	1.28364e-235
Utrn	3.28872e-238	1.82627	0.477	0.315	4.59961e-234
Adgre5	1.24515e-236	1.17899	0.625	0.451	1.74147e-232
Prrc2c	6.03431e-236	0.956817	0.738	0.705	8.43959e-232
Zfp292	1.86863e-235	1.63739	0.546	0.41	2.61347e-231
Rpl27a	8.9401e-235	0.490026	0.941	0.958	1.25036e-230
Khdc1c	8.62105e-233	5.06642	0.041	0.002	1.20574e-228
Rpl34	2.71848e-232	0.552035	0.911	0.921	3.80207e-228
mt-Nd5	1.40648e-231	0.80036	0.843	0.757	1.9671e-227
Crtam	3.21646e-229	4.09447	0.072	0.009	4.49854e-225
Ltb	1.12436e-228	1.3671	0.191	0.055	1.57254e-224
Thy1	1.63321e-226	0.94349	0.436	0.201	2.28421e-222
Tab2	1.58667e-224	1.18167	0.663	0.611	2.21912e-220
AI847159	3.34196e-224	4.77889	0.044	0.002	4.67407e-220
Agap2	1.89034e-222	3.56864	0.095	0.016	2.64383e-218
Nr4a1	1.08478e-221	1.14572	0.587	0.399	1.51718e-217
Gpc1	1.44745e-220	2.98135	0.178	0.054	2.0244e-216
Akna	4.43236e-220	1.83451	0.42	0.25	6.19909e-216
Mphosph9	3.01208e-218	3.15244	0.15	0.04	4.21269e-214
Gm28347	4.59002e-217	4.40583	0.056	0.005	6.4196e-213
Fau	1.76964e-216	0.396409	0.962	0.977	2.47503e-212
Riok1	1.21447e-213	2.02558	0.438	0.287	1.69855e-209
Hnrnpa2b1	1.41318e-213	0.574401	0.907	0.915	1.97647e-209
Prkacb	1.68107e-213	1.92154	0.441	0.289	2.35115e-209
Dyrk2	1.4527e-212	1.88689	0.457	0.307	2.03175e-208
Zfpm1	4.37519e-212	3.13952	0.16	0.046	6.11914e-208
Icos	8.40012e-212	1.60436	0.121	0.026	1.17484e-207
Mef2d	1.90526e-211	1.46542	0.559	0.443	2.66469e-207
Rasa1	2.10285e-210	1.93401	0.411	0.255	2.94104e-206
Ube2d3	1.18857e-209	0.687637	0.877	0.873	1.66233e-205
Gm45716	4.45957e-209	3.01009	0.137	0.034	6.23715e-205
Kif21b	1.75379e-208	2.18354	0.287	0.129	2.45285e-204
Tapbpl	9.57282e-208	1.89402	0.405	0.243	1.33886e-203
Tnk2	1.26e-207	2.70758	0.184	0.059	1.76223e-203
Rundc3b	4.46655e-207	3.5728	0.074	0.01	6.24692e-203
Zfp36l1	2.5033e-205	0.963308	0.652	0.49	3.50112e-201
Rpsa	3.72876e-205	0.493186	0.96	0.957	5.21504e-201
Dennd2d	8.00752e-204	3.37248	0.109	0.023	1.11993e-199
Elf1	1.36484e-203	1.12828	0.664	0.61	1.90887e-199
Mmd	1.57727e-203	2.33117	0.25	0.103	2.20597e-199
D5Ertd615e	5.14805e-203	6.36083	0.032	0.001	7.20006e-199
Dedd2	2.39285e-202	2.38053	0.207	0.074	3.34664e-198
Gm17745	6.84093e-200	3.85821	0.066	0.008	9.56772e-196
Gbp4	1.28066e-199	1.28842	0.517	0.351	1.79113e-195
Camk2n1	1.27372e-198	2.28273	0.26	0.111	1.78143e-194
Ncor1	9.94915e-198	1.14409	0.65	0.607	1.39149e-193
Arhgap9	2.16376e-194	1.46085	0.505	0.368	3.02624e-190
Prdm1	5.38146e-193	2.35139	0.205	0.075	7.52652e-189
St8sia4	2.87971e-192	1.4358	0.423	0.249	4.02756e-188
Apol7e	1.76472e-190	4.685	0.037	0.002	2.46814e-186
Rpl37	2.15262e-190	0.492878	0.897	0.933	3.01066e-186
Cd9	3.74401e-190	1.40344	0.35	0.181	5.23637e-186
Rpl3	7.22607e-190	0.574624	0.874	0.848	1.01064e-185
Aak1	2.95757e-188	2.01073	0.368	0.216	4.13645e-184
Klhl30	1.28605e-187	3.30122	0.05	0.005	1.79867e-183
Gse1	3.15024e-187	2.02113	0.378	0.227	4.40592e-183
Limd2	5.13481e-187	1.49697	0.462	0.314	7.18155e-183
Prag1	4.82337e-185	3.58286	0.069	0.01	6.74596e-181
Bptf	6.13154e-185	1.37359	0.568	0.486	8.57557e-181
Uqcrh	2.75084e-184	0.722234	0.766	0.762	3.84733e-180
Sf3b1	1.20683e-183	0.781452	0.762	0.77	1.68787e-179
Rpl39	2.92168e-183	0.513496	0.901	0.933	4.08626e-179
Hsp90aa1	1.26029e-182	0.460461	0.925	0.926	1.76264e-178
Stat3	2.38482e-182	1.10515	0.71	0.716	3.33541e-178
Cnn2	1.00444e-181	0.992867	0.614	0.507	1.40481e-177
Nsmaf	5.01108e-181	1.97873	0.4	0.258	7.00849e-177
Cuedc1	1.465e-180	2.5689	0.219	0.089	2.04894e-176
Mllt3	2.86009e-180	2.32938	0.26	0.119	4.00012e-176
Cracr2a	1.08706e-179	3.43791	0.094	0.019	1.52037e-175
Gm29243	9.33298e-179	3.86194	0.047	0.004	1.30531e-174
Agpat3	3.60357e-178	2.28323	0.298	0.154	5.03996e-174
Chrne	5.29673e-178	5.22619	0.034	0.002	7.408e-174
Zc3hav1	7.20704e-178	0.883114	0.712	0.692	1.00798e-173
Fchsd2	1.14465e-176	1.88359	0.333	0.18	1.6009e-172
A430078G23Rik	8.51618e-176	3.79288	0.058	0.007	1.19107e-171
Gramd4	6.96644e-174	1.78637	0.398	0.256	9.74327e-170
Sigirr	2.69399e-173	2.76449	0.151	0.047	3.76782e-169
4932438A13Rik	4.34214e-173	1.57193	0.493	0.376	6.07291e-169
Nbeal2	2.39868e-172	2.27587	0.239	0.105	3.35479e-168
Camk2b	6.75936e-172	3.98924	0.067	0.01	9.45364e-168
Dock10	1.87087e-171	0.892645	0.667	0.571	2.61659e-167
Sipa1l1	1.74772e-170	1.70003	0.395	0.249	2.44435e-166
Sp4	1.38803e-169	2.43914	0.196	0.075	1.94129e-165
Pld3	2.34257e-169	1.5273	0.429	0.287	3.27632e-165
Dnajb4	1.52072e-168	2.36067	0.278	0.14	2.12688e-164
Sfpq	6.04799e-168	0.78481	0.754	0.766	8.45871e-164
Pou6f1	3.04351e-167	3.1938	0.11	0.027	4.25665e-163
Rapgef6	2.134e-166	1.51528	0.463	0.338	2.98461e-162
Rps23	1.58532e-165	0.405285	0.925	0.944	2.21723e-161
Stk24	1.87779e-165	1.46556	0.49	0.382	2.62628e-161
Grap	3.15854e-164	2.19663	0.172	0.061	4.41753e-160
Khdc1b	5.34112e-163	4.90769	0.031	0.002	7.47008e-159
Saraf	1.91377e-162	1.50728	0.508	0.421	2.67659e-158
Pfn1	4.25013e-162	0.373709	0.958	0.957	5.94423e-158
Spin2c	5.02149e-162	4.61676	0.05	0.006	7.02305e-158
Gramd1a	1.29609e-161	2.16292	0.317	0.18	1.81271e-157
Rps16	5.18237e-161	0.44156	0.927	0.934	7.24806e-157
Smpd5	6.87749e-160	4.13161	0.046	0.005	9.61885e-156
Hectd1	2.10566e-158	1.20823	0.578	0.527	2.94497e-154
Igsf5	1.08819e-156	3.84961	0.037	0.003	1.52194e-152
Ptk2b	7.33882e-156	1.35211	0.465	0.335	1.02641e-151
Cables1	8.41606e-156	3.21996	0.108	0.028	1.17707e-151
Enpp4	1.32953e-155	2.35897	0.196	0.079	1.85948e-151
St3gal6	2.58586e-154	1.93598	0.254	0.121	3.61658e-150
Pla2g16	3.25367e-154	1.60478	0.388	0.254	4.55058e-150
Myh9	5.26241e-154	0.844027	0.69	0.67	7.36e-150
Cxcr3	1.2009e-152	2.35734	0.106	0.027	1.67958e-148
Kdm2a	2.41541e-152	1.22921	0.578	0.534	3.37819e-148
Rpl23a	1.09424e-149	0.457547	0.873	0.904	1.5304e-145
Pgm2l1	1.75206e-148	2.54872	0.17	0.064	2.45043e-144
Rfx7	2.88854e-148	1.96511	0.33	0.197	4.03991e-144
Pag1	1.16167e-146	1.93671	0.241	0.113	1.62471e-142
Rps10	1.20514e-145	0.385429	0.93	0.942	1.6855e-141
Git2	1.81263e-145	1.43333	0.512	0.431	2.53514e-141
Sh2d1b1	1.15322e-144	1.98961	0.249	0.122	1.61289e-140
Heca	8.50545e-144	1.90312	0.359	0.232	1.18957e-139
Card6	1.49936e-143	2.63604	0.125	0.038	2.097e-139
Eif4a2	6.73711e-143	0.921201	0.662	0.655	9.42252e-139
Kcnq5	6.83097e-143	4.4892	0.041	0.004	9.55379e-139
Klhl6	1.2686e-142	2.34241	0.211	0.095	1.77426e-138
Sema4a	2.32808e-142	1.35693	0.47	0.353	3.25606e-138
Fus	1.57642e-141	0.636998	0.834	0.842	2.20478e-137
Arhgap15	4.05204e-140	1.25932	0.484	0.365	5.66718e-136
Sesn3	7.72508e-140	2.00897	0.264	0.137	1.08043e-135
Mycbp2	5.43817e-139	0.895303	0.656	0.624	7.60582e-135
Myo6	1.12738e-138	2.82575	0.142	0.049	1.57676e-134
Hopx	1.18262e-138	1.55605	0.343	0.207	1.65401e-134
Slc20a1	4.07336e-137	1.60527	0.355	0.222	5.697e-133
Mllt6	2.36833e-136	1.63264	0.369	0.238	3.31234e-132
Lag3	2.66204e-136	2.08381	0.128	0.041	3.72313e-132
Lpcat4	4.30311e-136	2.53902	0.158	0.06	6.01833e-132
Smchd1	8.71167e-136	0.939104	0.688	0.668	1.21841e-131
Ptbp3	1.215e-135	0.666986	0.777	0.782	1.6993e-131
Notch1	3.99871e-135	1.59837	0.38	0.252	5.5926e-131
Rgs2	5.48608e-134	0.700557	0.708	0.595	7.67283e-130
Arid4b	7.99088e-134	1.50171	0.462	0.37	1.1176e-129
Rbm5	1.07334e-133	1.15819	0.579	0.546	1.50117e-129
Sp100	1.09154e-133	0.502992	0.86	0.824	1.52663e-129
Itpr2	1.17586e-133	1.87366	0.31	0.185	1.64456e-129
Arhgef18	1.74672e-133	2.4548	0.182	0.076	2.44296e-129
Spp1	4.98175e-133	2.03217	0.248	0.122	6.96748e-129
Cnbp	9.29008e-133	0.73877	0.682	0.675	1.29931e-128
Atp8b2	1.14804e-132	1.76253	0.379	0.267	1.60564e-128
Sbno1	2.1834e-132	1.20194	0.548	0.497	3.05371e-128
Sun2	5.35193e-132	1.63889	0.392	0.276	7.4852e-128
Ifi214	8.16183e-132	1.53611	0.357	0.223	1.14151e-127
Asxl2	2.4977e-131	1.59721	0.429	0.327	3.49328e-127
Abcb1a	2.6548e-131	2.29467	0.149	0.055	3.713e-127
Dab2ip	3.61937e-131	2.87898	0.134	0.046	5.06205e-127
Kcnq1ot1	7.30723e-131	1.51023	0.382	0.242	1.02199e-126
Fcho1	3.52099e-130	2.39697	0.168	0.067	4.92446e-126
Prrc2b	8.92323e-130	1.55798	0.389	0.274	1.248e-125
Fli1	1.01012e-129	1.36412	0.422	0.305	1.41276e-125
Cdk17	1.08981e-129	1.72395	0.327	0.201	1.52421e-125
Tigit	2.57358e-129	5.0909	0.025	0.001	3.59941e-125
Sla	4.82298e-128	1.43164	0.393	0.268	6.74541e-124
Vasp	3.30132e-127	1.03058	0.588	0.553	4.61722e-123
Hnrnpl	8.31553e-127	1.20176	0.556	0.523	1.16301e-122
Chka	9.81644e-127	1.07297	0.475	0.343	1.37293e-122
Mgst2	2.81723e-125	3.02115	0.072	0.016	3.94017e-121
Phip	1.37991e-124	1.1219	0.592	0.564	1.92994e-120
Itgb1	1.80215e-124	0.764039	0.71	0.693	2.52049e-120
Serbp1	4.97913e-122	0.618482	0.725	0.756	6.96381e-118
Tra2a	1.21215e-121	0.816771	0.683	0.677	1.69531e-117
Atrx	2.36625e-121	0.891377	0.634	0.616	3.30944e-117
Ddx24	3.18915e-121	1.05538	0.585	0.567	4.46034e-117
Hs3st3b1	3.35448e-121	3.44723	0.083	0.021	4.69158e-117
Ddx6	3.85652e-121	0.784927	0.678	0.685	5.39373e-117
Snrnp70	5.27927e-121	0.894517	0.649	0.666	7.38359e-117
Hdhd5	4.80926e-120	2.76042	0.103	0.031	6.72623e-116
Gm28935	5.69106e-119	3.43177	0.05	0.008	7.95952e-115
Chd4	3.16217e-118	0.949591	0.61	0.597	4.4226e-114
Rpl23	7.10292e-117	0.360273	0.935	0.951	9.93414e-113
Rpl27	1.66941e-116	0.662638	0.686	0.719	2.33483e-112
Vps13a	2.60353e-116	1.81691	0.346	0.237	3.6413e-112
Nufip2	4.4323e-116	1.06594	0.571	0.544	6.19901e-112
Tmsb10	7.68189e-116	0.223073	0.945	0.932	1.07439e-111
Bclaf1	1.12244e-115	1.05385	0.592	0.575	1.56984e-111
Gm42418	1.95345e-115	1.17178	0.996	0.992	2.73209e-111
2004-09-01	3.3052e-115	3.39162	0.04	0.005	4.62266e-111
Rpl7	3.51326e-115	0.333337	0.914	0.937	4.91365e-111
Suco	6.08765e-115	1.80703	0.35	0.245	8.51419e-111
Lrrfip1	1.88432e-114	1.05809	0.518	0.442	2.63541e-110
Rpl30	1.90242e-114	0.358357	0.9	0.926	2.66072e-110
Cdca7l	6.8827e-114	2.30487	0.114	0.038	9.62615e-110
Phf3	1.53221e-113	1.3543	0.478	0.414	2.14295e-109
Hmgb2	4.3549e-112	0.530532	0.612	0.539	6.09076e-108
Slc39a4	8.8775e-112	3.50547	0.035	0.004	1.24161e-107
Zbtb20	9.27521e-112	0.476323	0.503	0.328	1.29723e-107
Marveld2	3.3947e-111	3.42959	0.064	0.014	4.74782e-107
Cytip	4.05113e-111	0.665818	0.514	0.377	5.66591e-107
Tspan13	1.09087e-110	1.26353	0.337	0.212	1.52569e-106
Ago2	2.68558e-110	1.16892	0.539	0.509	3.75606e-106
Osbpl5	2.78697e-110	2.40546	0.177	0.081	3.89786e-106
Dgka	4.29563e-110	2.20125	0.139	0.053	6.00786e-106
Eef1a1	8.26685e-110	0.267797	0.959	0.98	1.1562e-105
Cd52	9.64689e-110	0.387059	0.884	0.711	1.34921e-105
Kcnk10	4.93179e-109	4.34267	0.029	0.003	6.8976e-105
Pnrc1	1.3594e-108	0.894108	0.608	0.578	1.90126e-104
Epb41	1.61929e-107	1.70453	0.306	0.192	2.26474e-103
Ube2h	4.5341e-107	1.48535	0.392	0.297	6.34139e-103
Mgat5	9.74155e-107	1.86827	0.262	0.152	1.36245e-102
Slco4a1	1.13142e-106	2.19641	0.055	0.011	1.5824e-102
Srsf3	1.56741e-106	0.53241	0.801	0.827	2.19218e-102
Ier2	1.18923e-105	0.695981	0.662	0.601	1.66325e-101
Rpl22l1	1.23847e-104	0.666467	0.634	0.58	1.73213e-100
Eef2	3.2173e-104	0.446471	0.817	0.836	4.49971e-100
Fzd5	6.11734e-104	2.5805	0.123	0.046	8.55572e-100
Rab27b	9.42296e-104	3.79375	0.055	0.011	1.31789e-99
Hid1	1.39061e-103	3.31916	0.039	0.006	1.94491e-99
Arhgdib	1.56253e-103	0.518534	0.765	0.671	2.18535e-99
Tanc1	1.95581e-103	2.475	0.133	0.053	2.7354e-99
2011-09-01	2.54363e-103	1.01031	0.494	0.41	3.55752e-99
Rgs3	3.62438e-103	1.70741	0.281	0.172	5.06906e-99
Trp53inp1	4.58338e-103	1.75687	0.225	0.119	6.41032e-99
Gabbr1	4.85086e-103	2.60375	0.138	0.056	6.78441e-99
Crem	8.0825e-103	1.7207	0.319	0.21	1.13042e-98
Chd2	1.10191e-102	1.55099	0.403	0.314	1.54113e-98
Coro1a	5.35763e-102	0.39129	0.876	0.719	7.49318e-98
Trp53	5.41232e-102	1.57892	0.404	0.325	7.56967e-98
Psd4	6.08743e-102	1.61973	0.329	0.225	8.51388e-98
Trim30a	1.37538e-101	0.49697	0.821	0.812	1.92361e-97
Plekha5	3.54869e-101	2.16632	0.187	0.091	4.9632e-97
Klra6	5.70464e-101	3.20692	0.032	0.004	7.97851e-97
Slc1a5	6.62695e-101	1.48889	0.398	0.307	9.26846e-97
Ddx43	1.01596e-100	4.07419	0.039	0.006	1.42093e-96
Nktr	1.20174e-100	0.920727	0.615	0.622	1.68075e-96
Nmb	1.36924e-100	3.06261	0.066	0.016	1.91501e-96
Esyt1	3.20007e-100	1.23798	0.51	0.48	4.47561e-96
Tmed5	3.60777e-100	0.846789	0.626	0.637	5.04583e-96
Jade2	5.8573e-100	2.48858	0.132	0.053	8.19202e-96
Tsc22d2	8.75222e-100	1.66811	0.39	0.305	1.22409e-95
Rps13	1.65356e-99	0.374038	0.884	0.925	2.31267e-95
Sema4c	1.8046e-98	2.54878	0.162	0.074	2.52392e-94
Ikzf2	1.01942e-97	1.26165	0.175	0.081	1.42576e-93
Ide	2.5492e-97	1.41088	0.42	0.345	3.56531e-93
Bbs9	2.17403e-95	3.04881	0.069	0.018	3.0406e-91
Kif13b	6.0132e-95	2.17778	0.228	0.13	8.41006e-91
Ncl	7.09255e-95	0.649507	0.699	0.727	9.91963e-91
Sorl1	2.88078e-94	1.21541	0.287	0.175	4.02905e-90
Cab39	9.35567e-94	1.14493	0.494	0.456	1.30848e-89
Vezf1	1.31364e-93	1.49302	0.402	0.328	1.83725e-89
Mosmo	1.99231e-93	2.10913	0.246	0.148	2.78644e-89
Rasgrp1	2.86364e-93	1.56242	0.275	0.169	4.00509e-89
Ssh2	4.73675e-93	1.43991	0.4	0.317	6.62482e-89
Sptbn1	5.19615e-93	0.461686	0.575	0.452	7.26733e-89
Cd47	2.16377e-92	0.38366	0.883	0.871	3.02624e-88
Rpl17	7.40967e-92	0.300222	0.928	0.946	1.03632e-87
4930570N18Rik	8.47478e-92	4.29667	0.028	0.003	1.18528e-87
Trdv4	1.92219e-91	2.93468	0.034	0.005	2.68837e-87
Kdm5a	4.2546e-91	1.35354	0.45	0.398	5.95048e-87
Msi2	3.86449e-90	1.71882	0.279	0.178	5.40487e-86
Dock8	4.41474e-90	1.01653	0.517	0.468	6.17445e-86
Faah	2.41874e-89	2.15874	0.06	0.015	3.38285e-85
A630072M18Rik	3.9776e-89	2.68367	0.124	0.051	5.56307e-85
Dnmt3b	1.65262e-88	3.05739	0.066	0.018	2.31136e-84
Btbd11	4.83794e-88	3.31576	0.055	0.013	6.76634e-84
Rnf167	6.55234e-88	1.91137	0.236	0.14	9.1641e-84
Mtmr12	6.88766e-88	1.94691	0.233	0.138	9.63308e-84
Stard10	1.29929e-87	2.82374	0.072	0.021	1.81719e-83
Rpl22	1.38541e-87	0.357136	0.851	0.894	1.93763e-83
Usp38	2.49509e-87	1.64642	0.332	0.243	3.48964e-83
Lrmp	5.12931e-87	1.56443	0.333	0.24	7.17385e-83
Trp53i11	5.54111e-87	1.92449	0.093	0.032	7.7498e-83
Snx18	8.34083e-87	1.13584	0.45	0.373	1.16655e-82
Matr3	1.56041e-86	1.02544	0.553	0.553	2.18239e-82
Rgs1	1.67457e-86	0.439693	0.444	0.301	2.34205e-82
Cbx7	2.52231e-86	2.18604	0.115	0.045	3.5277e-82
Rab27a	3.41727e-86	1.58704	0.194	0.101	4.77939e-82
Kdm2b	1.102e-85	1.66621	0.325	0.235	1.54125e-81
Atf7ip	2.81685e-85	0.967536	0.562	0.55	3.93965e-81
Hspa8	1.2883e-84	0.256201	0.951	0.95	1.80181e-80
Vegfc	3.15313e-84	3.49157	0.044	0.009	4.40997e-80
Tiam2	1.91546e-83	3.06476	0.072	0.021	2.67896e-79
Slbp	1.92327e-83	1.10733	0.473	0.425	2.68989e-79
Ptp4a3	4.19314e-83	2.05334	0.212	0.121	5.86452e-79
Dock9	1.18618e-82	2.37221	0.081	0.026	1.65899e-78
Tuba8	2.44628e-82	3.53033	0.033	0.005	3.42137e-78
Sipa1	2.91976e-82	1.55955	0.355	0.275	4.08357e-78
Lat	5.02238e-82	1.45519	0.089	0.03	7.0243e-78
Ywhaq	1.11848e-81	0.871918	0.549	0.543	1.5643e-77
Strbp	1.44901e-81	2.03737	0.162	0.08	2.02659e-77
Rps11	1.5036e-81	0.33815	0.887	0.907	2.10293e-77
Il10ra	1.64639e-81	0.774419	0.559	0.493	2.30264e-77
Pbxip1	2.58713e-81	1.33971	0.415	0.349	3.61835e-77
Tuba4a	2.68681e-81	1.66757	0.225	0.131	3.75778e-77
Plscr1	5.55646e-81	1.63174	0.284	0.192	7.77126e-77
Srsf5	1.07888e-80	0.483894	0.788	0.827	1.50892e-76
Hspa1b	2.38712e-80	0.316766	0.619	0.528	3.33863e-76
Zdhhc20	2.59528e-79	1.41044	0.414	0.359	3.62976e-75
Gm42722	3.80641e-79	3.17616	0.03	0.004	5.32364e-75
Rps28	5.47088e-79	0.33854	0.884	0.931	7.65158e-75
Srpk2	8.03889e-78	1.60916	0.325	0.243	1.12432e-73
Hsph1	1.38864e-77	1.26362	0.393	0.317	1.94216e-73
mt-Nd4l	2.90496e-77	0.664719	0.626	0.583	4.06288e-73
Dennd3	4.34704e-77	2.6995	0.054	0.014	6.07976e-73
Tyrobp	5.47421e-77	0.37296	0.847	0.701	7.65623e-73
Rpl12	1.22995e-76	0.391786	0.833	0.838	1.7202e-72
Rpl9	1.28038e-76	0.316304	0.895	0.923	1.79073e-72
Gm30054	2.80902e-76	2.95557	0.026	0.003	3.9287e-72
Pde4d	2.9205e-76	1.94215	0.08	0.027	4.08461e-72
Trim12a	3.84103e-76	1.11032	0.506	0.476	5.37207e-72
Zcchc6	7.15951e-76	0.701405	0.648	0.673	1.00133e-71
Fxyd5	7.76288e-76	0.330942	0.822	0.777	1.08572e-71
Ccnd3	8.84399e-76	1.07893	0.489	0.456	1.23692e-71
Myc	1.00267e-75	2.29631	0.184	0.102	1.40234e-71
Prpf4b	1.88746e-75	1.3287	0.444	0.411	2.6398e-71
Tacc1	2.27726e-75	0.949784	0.557	0.562	3.18497e-71
Laptm5	2.61399e-75	0.319552	0.949	0.763	3.65593e-71
Kdm5b	3.27905e-75	1.70603	0.257	0.168	4.58608e-71
Xist	1.60984e-74	0.525836	0.794	0.8	2.25152e-70
Rps12	2.122e-74	0.261847	0.921	0.95	2.96783e-70
Znrf2	5.55949e-74	1.1074	0.467	0.43	7.7755e-70
Wnk1	8.51542e-74	0.409235	0.793	0.817	1.19097e-69
Rps18	1.78111e-73	0.427093	0.842	0.868	2.49106e-69
Ptma	2.38067e-73	0.242865	0.932	0.947	3.3296e-69
Cntrl	5.17991e-73	1.44442	0.355	0.281	7.24462e-69
AU020206	2.60079e-72	1.60153	0.211	0.124	3.63746e-68
Leprotl1	2.72887e-72	1.0856	0.496	0.485	3.81659e-68
Tgoln1	4.22443e-72	0.916857	0.568	0.597	5.90828e-68
Rps7	6.66549e-72	0.354573	0.86	0.89	9.32236e-68
Trim59	1.64428e-71	1.88935	0.152	0.076	2.29969e-67
Top2b	2.27333e-71	1.20868	0.423	0.374	3.17947e-67
Gramd1b	2.37068e-71	2.00143	0.183	0.102	3.31563e-67
Lrrc8c	4.13823e-71	1.38445	0.377	0.315	5.78773e-67
Dhx9	1.03858e-70	1.17652	0.463	0.434	1.45256e-66
Gm45353	1.82511e-70	3.84667	0.027	0.004	2.5526e-66
Wscd2	2.78105e-70	3.77108	0.021	0.002	3.88958e-66
Rps3	8.76938e-70	0.375027	0.876	0.902	1.22649e-65
AC163032.1	2.60954e-69	2.95255	0.059	0.018	3.6497e-65
Phf1	3.67153e-69	2.00949	0.202	0.121	5.135e-65
Zbtb1	3.94412e-69	1.83085	0.276	0.195	5.51625e-65
4933406I18Rik	1.17324e-68	3.4286	0.027	0.004	1.6409e-64
Tbc1d30	2.15837e-68	2.85149	0.037	0.008	3.0187e-64
Il27ra	3.05066e-68	2.31149	0.109	0.047	4.26666e-64
Swt1	5.52397e-68	1.56197	0.329	0.258	7.72582e-64
Dennd1b	6.08538e-68	0.902849	0.515	0.488	8.51102e-64
Ddx3x	6.35432e-68	0.634317	0.669	0.71	8.88716e-64
Rbm25	1.69122e-67	0.719556	0.608	0.642	2.36535e-63
Ankrd10	3.19244e-67	1.80867	0.225	0.143	4.46495e-63
1700025G04Rik	5.24096e-67	1.78155	0.27	0.191	7.33001e-63
Ly75	5.5072e-67	1.26239	0.11	0.047	7.70236e-63
Gbp10	1.62432e-66	3.53006	0.035	0.007	2.27177e-62
Ankrd17	4.23317e-66	0.906628	0.553	0.575	5.9205e-62
Def6	8.55406e-66	1.72261	0.228	0.147	1.19637e-61
Sos2	9.03427e-66	1.73114	0.283	0.207	1.26353e-61
Klhl25	1.52861e-65	2.26614	0.116	0.053	2.13791e-61
Ccdc117	2.55722e-65	1.77147	0.206	0.126	3.57653e-61
Mknk2	4.2738e-65	1.22387	0.428	0.389	5.97734e-61
Gab3	5.69732e-65	2.31489	0.109	0.049	7.96827e-61
Cbx4	6.21153e-65	1.48131	0.285	0.205	8.68745e-61
Gm44067	6.78458e-65	3.32503	0.045	0.011	9.48891e-61
Rab11fip4	6.82487e-65	2.46261	0.06	0.019	9.54527e-61
Haus3	1.1229e-64	1.93917	0.182	0.106	1.57049e-60
Gsap	1.15777e-64	1.51203	0.299	0.222	1.61926e-60
Itpr3	5.50201e-64	1.8697	0.175	0.1	7.69512e-60
Usp48	2.46909e-63	1.6128	0.308	0.239	3.45327e-59
Gnas	2.59867e-63	0.301186	0.815	0.847	3.63449e-59
Zfhx2	3.68904e-63	2.49883	0.094	0.039	5.15949e-59
Muc1	5.20687e-63	3.56464	0.038	0.009	7.28232e-59
Elovl7	1.62878e-62	3.49689	0.029	0.005	2.27802e-58
Rpl5	2.24364e-62	0.291243	0.856	0.888	3.13796e-58
1700020I14Rik	5.96931e-62	1.18124	0.452	0.434	8.34868e-58
Mbnl3	8.31971e-62	2.61458	0.069	0.024	1.16359e-57
Il16	8.75114e-62	1.73925	0.188	0.111	1.22393e-57
Prex1	1.86627e-61	1.03298	0.45	0.409	2.61016e-57
Cd53	4.83418e-61	0.333056	0.828	0.704	6.76108e-57
Rpl32	9.30321e-61	0.300857	0.886	0.909	1.30115e-56
Tmc8	1.08629e-60	2.62969	0.073	0.027	1.51928e-56
Krit1	1.33008e-60	1.21432	0.471	0.456	1.86024e-56
Tpp2	1.86784e-60	1.13654	0.444	0.419	2.61237e-56
Rock1	3.89874e-60	0.707954	0.592	0.623	5.45277e-56
Mylip	4.09257e-60	1.29596	0.328	0.256	5.72387e-56
Gbp6	1.01139e-59	1.7289	0.214	0.137	1.41453e-55
Tspan32	1.46145e-59	1.90796	0.179	0.106	2.04398e-55
Ubxn11	1.4815e-59	2.7662	0.062	0.021	2.07203e-55
Cdkn2aip	1.66983e-59	1.93833	0.178	0.105	2.33542e-55
Myl6	2.01504e-59	0.238016	0.905	0.934	2.81823e-55
Lcp1	2.42248e-58	0.258899	0.861	0.738	3.38808e-54
Elk4	2.63091e-58	1.40151	0.369	0.322	3.67959e-54
Rab19	9.62234e-58	2.11314	0.122	0.06	1.34578e-53
Mcam	1.0192e-57	2.56978	0.027	0.005	1.42546e-53
Peli1	1.21798e-57	0.644699	0.597	0.574	1.70347e-53
Mical1	2.00175e-57	1.60105	0.245	0.17	2.79965e-53
Fam189b	2.67979e-57	2.1181	0.134	0.07	3.74796e-53
Rpl10a	3.05778e-57	0.379169	0.805	0.809	4.27662e-53
Atr	3.99867e-57	1.18155	0.199	0.124	5.59254e-53
Tcf12	4.67741e-57	1.25802	0.384	0.339	6.54182e-53
Vars	4.71493e-57	1.53841	0.303	0.239	6.5943e-53
Crot	5.3937e-57	1.94467	0.218	0.146	7.54363e-53
Rassf5	5.84608e-57	0.988334	0.442	0.405	8.17633e-53
Fam214a	6.12272e-57	2.28882	0.119	0.059	8.56324e-53
Podnl1	1.81784e-56	2.43019	0.03	0.006	2.54242e-52
Rpl19	2.48982e-56	0.245099	0.925	0.95	3.48226e-52
Nemp2	3.16357e-56	2.26883	0.099	0.045	4.42457e-52
Samd9l	4.3364e-56	0.584588	0.686	0.683	6.06489e-52
Arhgap30	4.6972e-56	0.499045	0.675	0.632	6.56951e-52
Srgap3	5.0616e-56	2.12694	0.121	0.061	7.07915e-52
Jaml	8.2035e-56	1.16128	0.268	0.183	1.14734e-51
Inpp5d	1.11099e-55	0.823644	0.511	0.481	1.55383e-51
Ifi208	1.88597e-55	0.730263	0.453	0.37	2.63772e-51
Sfn	2.43626e-55	2.41942	0.059	0.02	3.40735e-51
Dgkh	3.52541e-55	1.82013	0.183	0.112	4.93064e-51
Rsrc2	6.27183e-55	0.778386	0.551	0.582	8.77178e-51
Mlxip	6.53698e-55	1.68012	0.287	0.223	9.14262e-51
Arid1a	9.96728e-55	0.975807	0.493	0.5	1.39402e-50
Baz2a	1.15563e-54	1.475	0.353	0.308	1.61627e-50
Arid5a	1.40839e-54	1.19214	0.346	0.283	1.96978e-50
Mkln1	6.0201e-54	1.00851	0.483	0.486	8.41971e-50
Hsp90ab1	6.75418e-54	0.282141	0.935	0.955	9.44639e-50
Rlf	2.06086e-53	1.30656	0.371	0.328	2.88231e-49
Rab43	2.27927e-53	1.44547	0.276	0.206	3.18779e-49
Cnot1	2.3676e-53	1.0222	0.459	0.458	3.31132e-49
Rasa2	3.06714e-53	1.34469	0.269	0.196	4.2897e-49
Rif1	3.29053e-53	1.55276	0.266	0.195	4.60214e-49
Lrrk1	3.92036e-53	1.33436	0.338	0.282	5.48302e-49
Lrp10	4.25128e-53	1.08513	0.456	0.46	5.94584e-49
Topors	4.55096e-53	1.50186	0.321	0.264	6.36498e-49
Etnk1	4.80155e-53	0.730237	0.544	0.538	6.71545e-49
Lta4h	1.95e-52	1.32228	0.324	0.264	2.72727e-48
Madd	1.97904e-52	1.39868	0.312	0.249	2.76789e-48
Emsy	1.98853e-52	1.42493	0.308	0.248	2.78116e-48
Sft2d2	2.17048e-52	1.66683	0.275	0.211	3.03563e-48
Zbtb10	2.93504e-52	2.12582	0.101	0.048	4.10494e-48
Stk10	6.12808e-52	1.16374	0.325	0.259	8.57074e-48
Gramd1c	6.87349e-52	3.1641	0.032	0.008	9.61326e-48
Ccl4	8.29634e-52	0.632798	0.535	0.435	1.16033e-47
Nbeal1	1.73375e-51	0.16842	0.154	0.301	2.42482e-47
H2-Q4	4.13755e-51	0.876739	0.483	0.461	5.78678e-47
Hmces	1.64381e-50	1.87916	0.149	0.085	2.29903e-46
Arl6ip5	1.68151e-50	0.909618	0.487	0.501	2.35176e-46
Ergic2	1.83265e-50	0.109086	0.163	0.314	2.56315e-46
Dad1	2.90067e-50	0.705791	0.558	0.594	4.05688e-46
Nr2c2	3.08393e-50	1.59917	0.288	0.227	4.31318e-46
Stk4	3.68833e-50	0.891358	0.481	0.467	5.1585e-46
Ctla4	5.47189e-50	0.939431	0.054	0.018	7.65298e-46
Chtf8	7.32391e-50	0.107966	0.14	0.279	1.02432e-45
Prkar1a	1.11867e-49	0.647573	0.592	0.649	1.56457e-45
Tesc	1.82075e-49	2.43656	0.033	0.008	2.5465e-45
Taf1d	2.73334e-49	1.14722	0.416	0.396	3.82286e-45
Rpl8	3.76297e-49	0.213504	0.916	0.942	5.26289e-45
Galnt3	4.61859e-49	2.75667	0.056	0.02	6.45956e-45
Clk4	4.95539e-49	1.34905	0.357	0.312	6.93061e-45
Ggnbp2	5.39306e-49	0.942586	0.487	0.505	7.54274e-45
Qtrt1	5.991e-49	1.7855	0.235	0.17	8.37901e-45
Raver2	8.05453e-49	4.03287	0.018	0.003	1.12651e-44
Xrn1	1.26763e-48	1.20932	0.401	0.378	1.7729e-44
Tmsb15b1	1.63246e-48	3.77085	0.026	0.005	2.28316e-44
Fto	1.93837e-48	0.146929	0.147	0.289	2.71101e-44
Appbp2	2.43965e-48	0.112428	0.193	0.356	3.41209e-44
4833407H14Rik	5.97766e-48	1.97848	0.096	0.046	8.36036e-44
Ss18	6.79648e-48	1.38823	0.324	0.274	9.50556e-44
Dennd6a	1.4302e-47	0.101829	0.108	0.227	2.00028e-43
Zfp654	2.24049e-47	1.66075	0.211	0.145	3.13355e-43
Krtcap3	2.30484e-47	3.377	0.035	0.009	3.22355e-43
Pogk	2.4691e-47	2.17572	0.137	0.078	3.45328e-43
Ywhaz	2.57101e-47	0.33778	0.779	0.829	3.59582e-43
Sacs	4.93087e-47	1.91548	0.106	0.053	6.89631e-43
Nfkb1	5.33711e-47	0.55288	0.621	0.659	7.46448e-43
Pan3	5.85426e-47	1.22529	0.389	0.362	8.18776e-43
Mxd4	9.83474e-47	1.34859	0.312	0.256	1.37549e-42
Wdfy1	1.17352e-46	1.35988	0.336	0.287	1.64128e-42
F2rl2	1.2207e-46	2.4874	0.101	0.05	1.70727e-42
Ubr2	1.25161e-46	1.30762	0.355	0.317	1.7505e-42
Uhmk1	1.81975e-46	1.22267	0.366	0.328	2.54511e-42
Acot7	3.19181e-46	1.46516	0.259	0.196	4.46406e-42
Tagap	3.50295e-46	1.13656	0.224	0.152	4.89923e-42
Smc4	3.52106e-46	0.957413	0.355	0.297	4.92455e-42
Midn	3.82756e-46	1.09331	0.44	0.433	5.35322e-42
Rnf216	6.01144e-46	0.189846	0.12	0.243	8.4076e-42
Serpini1	6.16514e-46	2.85327	0.037	0.011	8.62256e-42
Gls	6.19114e-46	0.692338	0.598	0.654	8.65893e-42
Rpl36a	7.93991e-46	0.354364	0.739	0.786	1.11048e-41
Gm12253	8.78273e-46	2.67783	0.022	0.004	1.22835e-41
Chst11	1.02586e-45	1.9932	0.143	0.084	1.43477e-41
Tango2	1.22253e-45	0.138535	0.098	0.208	1.70984e-41
Tmem127	1.60526e-45	0.142583	0.166	0.311	2.24512e-41
Tmem259	1.67446e-45	0.165044	0.171	0.319	2.34189e-41
Vegfa	2.7277e-45	1.36251	0.213	0.145	3.81496e-41
Runx1	3.86427e-45	0.565281	0.578	0.556	5.40457e-41
Sephs2	4.47166e-45	1.83749	0.157	0.096	6.25407e-41
Miga1	4.75379e-45	2.72178	0.039	0.012	6.64866e-41
Mau2	5.0945e-45	1.39771	0.332	0.288	7.12516e-41
Lyst	5.1925e-45	1.28654	0.331	0.283	7.26223e-41
Ifi203	5.65214e-45	0.324933	0.77	0.763	7.90508e-41
Ints3	5.66922e-45	0.143657	0.09	0.195	7.92897e-41
Cenpq	5.90545e-45	2.06006	0.111	0.058	8.25936e-41
Strn4	7.27091e-45	0.135679	0.138	0.267	1.01691e-40
Atxn7l3	7.42606e-45	0.114529	0.139	0.268	1.03861e-40
Zfp52	8.88861e-45	2.44032	0.097	0.048	1.24316e-40
Zscan2	1.28201e-44	2.91247	0.034	0.009	1.79302e-40
Gpr107	1.69828e-44	0.139468	0.171	0.317	2.37521e-40
Cep250	1.93134e-44	1.70472	0.222	0.161	2.70118e-40
Csnk1a1	2.11084e-44	0.462277	0.688	0.763	2.95222e-40
Zc3h7a	2.12768e-44	0.920973	0.494	0.516	2.97577e-40
Fam208b	3.04205e-44	1.42709	0.319	0.271	4.25462e-40
Arhgap25	3.9271e-44	1.32083	0.289	0.233	5.49245e-40
Aoah	5.15233e-44	1.28626	0.243	0.176	7.20605e-40
Atf4	5.63539e-44	0.392821	0.72	0.777	7.88165e-40
Ptch1	5.9965e-44	2.31394	0.08	0.036	8.38671e-40
Lpgat1	6.36504e-44	0.108288	0.18	0.325	8.90214e-40
Akt2	9.95364e-44	0.125768	0.198	0.355	1.39212e-39
B3gnt5	1.19406e-43	1.40219	0.145	0.084	1.67001e-39
Spg7	1.31571e-43	0.186423	0.111	0.224	1.84016e-39
Eef2k	1.61767e-43	2.12931	0.125	0.071	2.26248e-39
Stau1	2.60764e-43	0.127172	0.101	0.209	3.64704e-39
Rabgap1	4.59122e-43	0.154157	0.12	0.238	6.42128e-39
Nipal3	4.7791e-43	2.25152	0.079	0.036	6.68405e-39
Elovl6	5.17897e-43	1.93569	0.133	0.077	7.24331e-39
5430416N02Rik	6.22624e-43	1.84209	0.14	0.083	8.70801e-39
Plekha1	6.61745e-43	0.138811	0.152	0.286	9.25516e-39
Slc25a53	1.03782e-42	2.75507	0.067	0.028	1.45149e-38
Pms2	1.65023e-42	2.20814	0.109	0.058	2.30801e-38
Ccnt1	1.74857e-42	1.0601	0.428	0.424	2.44554e-38
2007-03-01	2.45794e-42	1.07413	0.437	0.441	3.43768e-38
D5Ertd579e	2.89473e-42	0.183065	0.2	0.356	4.04857e-38
Ccdc184	3.33063e-42	2.2943	0.021	0.004	4.65822e-38
B3gnt7	4.45185e-42	2.90484	0.041	0.013	6.22636e-38
Tsc22d4	4.63091e-42	0.823238	0.487	0.508	6.47679e-38
Acin1	5.04835e-42	0.838786	0.491	0.516	7.06062e-38
Golga3	5.11377e-42	0.103891	0.113	0.225	7.15212e-38
Plekha2	6.44155e-42	0.977028	0.465	0.475	9.00915e-38
Scfd1	7.12353e-42	0.118537	0.152	0.283	9.96297e-38
Dnah8	8.60792e-42	2.92056	0.038	0.012	1.2039e-37
Dtnb	9.0056e-42	2.39885	0.066	0.028	1.25952e-37
Herc1	1.01357e-41	1.11775	0.408	0.397	1.41758e-37
Srpk1	1.02807e-41	1.36956	0.284	0.231	1.43786e-37
Fbxl12	1.04967e-41	2.04938	0.134	0.079	1.46807e-37
Ralgapa2	1.46561e-41	1.82042	0.151	0.093	2.0498e-37
Tmx3	7.32357e-41	0.179822	0.216	0.378	1.02427e-36
Nrd1	7.53716e-41	0.178709	0.218	0.38	1.05415e-36
Stk16	7.93935e-41	0.120961	0.097	0.2	1.1104e-36
Epsti1	8.49352e-41	0.291878	0.699	0.637	1.1879e-36
Frat2	1.16655e-40	2.28532	0.049	0.018	1.63154e-36
Pdcd1lg2	1.92043e-40	1.70389	0.09	0.044	2.68591e-36
Chst2	2.34531e-40	2.81484	0.038	0.012	3.28015e-36
1700097N02Rik	3.66501e-40	3.14078	0.018	0.003	5.12589e-36
Mtmr3	3.93525e-40	0.182039	0.164	0.3	5.50384e-36
Ddit4	4.06347e-40	1.56868	0.113	0.061	5.68317e-36
AI837181	4.89005e-40	0.150189	0.097	0.199	6.83922e-36
Gpr68	5.4633e-40	1.84054	0.099	0.051	7.64096e-36
Desi2	6.8903e-40	0.154156	0.118	0.23	9.63678e-36
Rapgef1	8.88183e-40	1.42769	0.276	0.225	1.24221e-35
Klf12	9.78401e-40	2.92643	0.062	0.026	1.36839e-35
Rbbp4	1.0675e-39	1.04023	0.416	0.41	1.493e-35
Rictor	1.19663e-39	1.21631	0.357	0.327	1.67361e-35
Son	1.4426e-39	0.43535	0.716	0.788	2.01763e-35
Cul2	1.9707e-39	0.127274	0.094	0.193	2.75622e-35
Traf1	2.03385e-39	0.363155	0.402	0.325	2.84455e-35
Pde4a	2.20636e-39	1.99535	0.158	0.102	3.08582e-35
Pced1b	2.38766e-39	1.8862	0.112	0.062	3.33938e-35
Ifi206	2.6859e-39	0.497669	0.538	0.492	3.7565e-35
Zbtb32	2.87193e-39	2.41103	0.054	0.021	4.01668e-35
Tbc1d2b	2.9372e-39	1.54147	0.251	0.198	4.10796e-35
Parp8	4.14674e-39	0.122934	0.181	0.317	5.79964e-35
Nhlrc3	4.40136e-39	0.117256	0.079	0.17	6.15574e-35
Dnajc1	4.55927e-39	1.14728	0.36	0.328	6.37659e-35
Dnajb6	4.61189e-39	0.744472	0.535	0.588	6.45019e-35
Ostm1	6.30022e-39	0.129264	0.145	0.268	8.81149e-35
Rps5	6.41728e-39	0.232553	0.887	0.91	8.97521e-35
Ehd3	6.77322e-39	1.55427	0.05	0.019	9.47303e-35
Lncpint	6.92533e-39	1.54912	0.234	0.177	9.68577e-35
Kansl1	8.81986e-39	1.11759	0.381	0.361	1.23355e-34
Tle3	9.4697e-39	0.796287	0.468	0.453	1.32443e-34
Gm10076	9.91553e-39	0.362595	0.735	0.813	1.38679e-34
AL590144.2	1.02567e-38	2.27108	0.083	0.041	1.43451e-34
Traf5	1.02983e-38	0.226998	0.073	0.16	1.44032e-34
Senp6	1.58674e-38	1.10668	0.386	0.369	2.21922e-34
Cdc14a	2.38921e-38	1.51061	0.213	0.154	3.34154e-34
Eif4e2	2.8925e-38	0.102864	0.214	0.371	4.04545e-34
Rbm7	3.21927e-38	0.191881	0.22	0.38	4.50247e-34
Rpl18	4.7968e-38	0.240835	0.896	0.928	6.7088e-34
Unkl	4.83577e-38	1.86624	0.133	0.08	6.76331e-34
Stk32c	5.64718e-38	2.31757	0.088	0.045	7.89814e-34
Ythdf2	6.17233e-38	0.125238	0.203	0.353	8.63262e-34
Vamp1	6.38361e-38	2.15635	0.089	0.045	8.92811e-34
Tbc1d22b	6.55323e-38	2.06166	0.126	0.074	9.16534e-34
Tmem248	9.46838e-38	0.18917	0.169	0.302	1.32425e-33
Ppp1r15a	1.07793e-37	0.608552	0.491	0.474	1.50759e-33
Rin3	1.09591e-37	1.07882	0.293	0.237	1.53274e-33
Pde4b	1.25739e-37	1.0979	0.214	0.149	1.75858e-33
Exosc3	1.37971e-37	0.15285	0.167	0.298	1.92967e-33
Bin2	1.4469e-37	1.07722	0.307	0.255	2.02364e-33
Rpl13a	2.54314e-37	0.716178	0.483	0.506	3.55683e-33
Yipf6	3.22412e-37	0.202644	0.082	0.172	4.50926e-33
Prrt1	3.43707e-37	2.53641	0.03	0.009	4.80709e-33
Junb	4.211e-37	0.219859	0.819	0.821	5.8895e-33
Pdcd6ip	4.43616e-37	0.485881	0.634	0.711	6.20441e-33
Ppa2	6.81357e-37	0.141417	0.061	0.14	9.52945e-33
Gm20696	9.03072e-37	2.08795	0.12	0.07	1.26304e-32
Dnaja4	1.03397e-36	2.42839	0.076	0.036	1.4461e-32
Rhoh	1.29933e-36	1.1334	0.289	0.236	1.81724e-32
Puf60	1.81718e-36	0.133138	0.248	0.42	2.54151e-32
Anapc4	2.02837e-36	0.127208	0.104	0.202	2.83688e-32
Ythdc1	2.09993e-36	0.891771	0.462	0.484	2.93697e-32
Golga4	2.60724e-36	1.21426	0.355	0.333	3.64649e-32
Grk6	2.69841e-36	1.28942	0.309	0.269	3.774e-32
Ilkap	3.32992e-36	0.229762	0.15	0.272	4.65722e-32
Prpf19	3.3335e-36	0.176064	0.118	0.224	4.66224e-32
Gskip	3.62895e-36	0.251914	0.116	0.22	5.07545e-32
Man1b1	4.82585e-36	0.136434	0.109	0.209	6.74943e-32
Cdkn1b	4.85021e-36	1.17279	0.334	0.294	6.7835e-32
Mff	4.98701e-36	0.132587	0.224	0.383	6.97484e-32
Slc38a9	5.0707e-36	0.132338	0.105	0.204	7.09188e-32
Sike1	6.34872e-36	0.294468	0.152	0.274	8.87931e-32
Zcchc8	7.13432e-36	0.197654	0.085	0.174	9.97806e-32
Tmem2	7.35568e-36	1.56027	0.186	0.13	1.02877e-31
Scaf1	9.33052e-36	0.22009	0.115	0.22	1.30497e-31
Mob1b	1.07753e-35	0.184178	0.199	0.342	1.50703e-31
Plcxd2	1.3234e-35	1.66888	0.101	0.055	1.85091e-31
Eri1	1.37798e-35	0.156525	0.131	0.241	1.92724e-31
Abcg2	1.47627e-35	2.26506	0.104	0.058	2.06471e-31
Clcn3	1.5436e-35	1.52503	0.287	0.245	2.15888e-31
5031425F14Rik	1.81378e-35	2.55941	0.038	0.013	2.53675e-31
Mex3c	1.82519e-35	0.250354	0.126	0.234	2.55271e-31
2510039O18Rik	2.33422e-35	0.134564	0.215	0.366	3.26463e-31
Crebrf	2.44642e-35	1.29843	0.319	0.285	3.42157e-31
Osbpl7	2.5071e-35	2.20036	0.098	0.053	3.50642e-31
Dph3	2.59077e-35	0.125898	0.179	0.313	3.62345e-31
Parvg	2.72112e-35	1.61986	0.123	0.073	3.80576e-31
Nras	3.23864e-35	0.10961	0.308	0.506	4.52957e-31
Klra5	3.64275e-35	5.80144	0.013	0.002	5.09475e-31
Dmtf1	4.12542e-35	1.42899	0.291	0.251	5.76981e-31
Hsh2d	4.27113e-35	1.67045	0.143	0.091	5.9736e-31
Gm47662	6.14232e-35	1.73124	0.048	0.018	8.59064e-31
Ripk1	6.42983e-35	0.164868	0.256	0.423	8.99276e-31
Akap13	9.07888e-35	0.487674	0.585	0.62	1.26977e-30
Mier1	9.24192e-35	0.844405	0.47	0.497	1.29257e-30
Cul5	9.30623e-35	0.101413	0.158	0.278	1.30157e-30
Tmcc1	9.7561e-35	0.147485	0.226	0.376	1.36449e-30
Atad2	1.29892e-34	1.12316	0.208	0.149	1.81667e-30
Fmnl1	1.37456e-34	0.78022	0.426	0.402	1.92245e-30
Bet1l	1.75605e-34	0.1109	0.097	0.189	2.45601e-30
Rnf14	2.20477e-34	0.21161	0.128	0.236	3.08359e-30
Nip7	2.42896e-34	0.100814	0.141	0.253	3.39715e-30
Pop4	2.4993e-34	0.234973	0.071	0.152	3.49552e-30
Adss	2.74501e-34	1.27526	0.335	0.308	3.83917e-30
Pum2	2.8939e-34	0.706115	0.541	0.605	4.04741e-30
Ap1g1	2.91076e-34	0.131066	0.215	0.363	4.07099e-30
Fut8	2.97151e-34	0.194744	0.098	0.19	4.15596e-30
Khnyn	2.99027e-34	1.53383	0.237	0.188	4.18219e-30
Htt	3.04293e-34	0.254253	0.194	0.334	4.25584e-30
Trpc4ap	3.23382e-34	0.168871	0.269	0.447	4.52282e-30
Inpp1	3.25698e-34	1.44953	0.217	0.163	4.55522e-30
Cyld	3.48536e-34	1.10714	0.386	0.377	4.87462e-30
Suds3	3.61679e-34	0.144372	0.184	0.317	5.05844e-30
Lsm2	3.87177e-34	0.163582	0.123	0.225	5.41505e-30
Senp3	4.30664e-34	0.124192	0.102	0.196	6.02327e-30
Cbl	4.45009e-34	0.765309	0.531	0.565	6.2239e-30
Rps26	5.04507e-34	0.12711	0.916	0.956	7.05604e-30
Rab3gap2	5.58571e-34	0.159564	0.094	0.184	7.81218e-30
Ubxn6	7.45315e-34	0.21304	0.124	0.23	1.0424e-29
Slc30a5	7.46549e-34	0.225155	0.152	0.268	1.04412e-29
Rb1cc1	7.78564e-34	1.15616	0.377	0.365	1.0889e-29
Fubp1	8.00748e-34	0.86649	0.503	0.55	1.11993e-29
Strip1	1.02116e-33	0.183077	0.095	0.185	1.4282e-29
Tada3	1.34153e-33	0.117775	0.064	0.139	1.87627e-29
Nol11	1.37415e-33	0.115236	0.117	0.216	1.92188e-29
Thrap3	1.48298e-33	0.873513	0.473	0.512	2.07409e-29
Kcnab2	1.56296e-33	1.51637	0.215	0.163	2.18595e-29
Eml5	1.71847e-33	2.20888	0.045	0.017	2.40345e-29
Clec2d	2.01576e-33	0.478145	0.653	0.705	2.81924e-29
Cops4	2.01722e-33	0.215544	0.194	0.332	2.82128e-29
Pnn	2.34403e-33	1.02825	0.406	0.406	3.27836e-29
Esf1	2.35481e-33	0.201971	0.16	0.28	3.29344e-29
Prkaca	3.4363e-33	0.126854	0.082	0.166	4.80601e-29
Atg5	4.33735e-33	0.178888	0.139	0.249	6.06621e-29
Ubr1	5.41683e-33	1.56944	0.216	0.166	7.57598e-29
Rps3a1	6.36699e-33	0.143779	0.938	0.96	8.90488e-29
Zfp599	7.48794e-33	3.06965	0.022	0.006	1.04726e-28
Wdr43	8.59187e-33	0.194295	0.144	0.255	1.20166e-28
Uqcc3	8.93532e-33	0.165506	0.155	0.272	1.24969e-28
Jak3	1.05213e-32	1.73367	0.175	0.123	1.4715e-28
Cab39l	1.15831e-32	0.256751	0.132	0.238	1.62002e-28
2610035D17Rik	1.1883e-32	2.85015	0.031	0.01	1.66195e-28
Rsl1d1	1.27044e-32	0.106095	0.21	0.352	1.77683e-28
Tlk2	1.38722e-32	0.123836	0.211	0.351	1.94017e-28
Ube3b	1.45135e-32	0.14213	0.096	0.185	2.02986e-28
Gpx4	1.86209e-32	0.570658	0.567	0.603	2.60432e-28
Txlna	1.96979e-32	0.256473	0.113	0.211	2.75495e-28
Dpf2	2.1479e-32	0.139814	0.192	0.325	3.00405e-28
Cpsf3	2.15682e-32	0.122818	0.118	0.217	3.01652e-28
Tprkb	2.36626e-32	0.215255	0.068	0.144	3.30946e-28
4930523C07Rik	2.47012e-32	0.923155	0.335	0.291	3.4547e-28
Spin1	2.78331e-32	0.171189	0.121	0.222	3.89273e-28
Zscan26	2.91212e-32	0.112971	0.059	0.13	4.07289e-28
Ccs	3.09878e-32	0.124899	0.054	0.123	4.33395e-28
Insig2	3.1288e-32	0.15939	0.095	0.184	4.37593e-28
Tcerg1	3.70871e-32	0.113344	0.216	0.358	5.187e-28
Gpd2	3.81725e-32	1.29873	0.254	0.206	5.33881e-28
Unc119b	3.91428e-32	1.66726	0.196	0.146	5.47451e-28
Zfp871	4.2562e-32	1.40733	0.305	0.274	5.95272e-28
Wdr45b	4.3399e-32	0.131118	0.202	0.338	6.06978e-28
Igbp1	4.4865e-32	0.174585	0.18	0.306	6.27482e-28
Gm37494	4.86046e-32	0.238731	0.066	0.14	6.79783e-28
Hjurp	5.35498e-32	0.150862	0.106	0.196	7.48947e-28
Mepce	5.60763e-32	1.29067	0.279	0.236	7.84283e-28
Fbxo30	6.09755e-32	0.107846	0.065	0.138	8.52803e-28
Wbp2	6.13928e-32	0.251921	0.177	0.304	8.5864e-28
Arfgef1	6.19597e-32	0.984556	0.44	0.463	8.66569e-28
Gpr132	7.20111e-32	0.733391	0.375	0.33	1.00715e-27
Polr1c	7.30159e-32	0.120349	0.114	0.208	1.0212e-27
Tnks2	7.53555e-32	0.971025	0.426	0.44	1.05392e-27
Sap18	7.64968e-32	0.115095	0.262	0.427	1.06988e-27
Tmem106b	7.87726e-32	0.103784	0.122	0.221	1.10171e-27
Srebf1	9.05809e-32	0.285699	0.135	0.243	1.26686e-27
Carns1	9.53862e-32	2.57203	0.042	0.016	1.33407e-27
Serpina3f	9.67216e-32	1.63081	0.067	0.032	1.35275e-27
Fopnl	9.83636e-32	0.107069	0.107	0.199	1.37571e-27
Hace1	1.30343e-31	1.97429	0.135	0.088	1.82298e-27
Slc39a6	1.47984e-31	0.102709	0.099	0.186	2.0697e-27
Ube2b	1.59426e-31	0.641832	0.555	0.626	2.22973e-27
Fam32a	1.59938e-31	0.108362	0.256	0.417	2.2369e-27
Lnpk	1.65496e-31	0.159878	0.097	0.184	2.31463e-27
Ireb2	1.69631e-31	0.273548	0.177	0.302	2.37246e-27
Smpd1	1.81286e-31	0.193373	0.054	0.122	2.53547e-27
Tbck	1.87551e-31	0.173556	0.098	0.187	2.6231e-27
Gpatch11	1.89451e-31	0.146164	0.066	0.138	2.64966e-27
Mpv17	1.94419e-31	0.149835	0.085	0.167	2.71914e-27
Spry4	1.98053e-31	2.55487	0.043	0.016	2.76997e-27
Hs2st1	2.79039e-31	0.135876	0.074	0.15	3.90264e-27
Kansl3	3.32678e-31	0.242371	0.141	0.249	4.65283e-27
Aggf1	3.61536e-31	0.258165	0.137	0.242	5.05644e-27
Ddx50	3.78534e-31	0.942975	0.419	0.429	5.29418e-27
Fbxo33	4.49893e-31	1.20114	0.322	0.289	6.29221e-27
Mrps6	4.76443e-31	0.15056	0.096	0.18	6.66353e-27
Ints9	4.93123e-31	0.28983	0.115	0.211	6.89681e-27
Phf21b	5.02085e-31	3.14419	0.02	0.005	7.02216e-27
Stim1	6.59043e-31	1.49161	0.274	0.236	9.21737e-27
Mzt1	6.81495e-31	0.11779	0.099	0.187	9.53138e-27
Ercc3	7.00101e-31	0.116021	0.077	0.155	9.79161e-27
Tsnax	7.40888e-31	0.283711	0.146	0.255	1.03621e-26
Gps2	7.635e-31	0.178522	0.087	0.169	1.06783e-26
1810013L24Rik	8.56459e-31	0.311356	0.188	0.318	1.19784e-26
Fam53b	9.68843e-31	1.18214	0.243	0.194	1.35502e-26
Chn2	9.85767e-31	1.74608	0.138	0.09	1.37869e-26
Hipk3	1.11056e-30	0.424594	0.142	0.252	1.55323e-26
Setx	1.11332e-30	1.37108	0.291	0.257	1.55709e-26
Slc35b2	1.31596e-30	0.10759	0.155	0.267	1.8405e-26
Trpv2	1.3656e-30	1.10643	0.319	0.286	1.90993e-26
Dnajb1	1.37226e-30	0.877917	0.388	0.374	1.91925e-26
Ciz1	1.57063e-30	0.292406	0.088	0.171	2.19668e-26
Nlk	1.60954e-30	1.6404	0.185	0.136	2.25111e-26
Cyth2	1.66377e-30	0.364765	0.083	0.163	2.32695e-26
Map3k7	1.71774e-30	0.292348	0.128	0.228	2.40243e-26
Efcab14	1.81412e-30	0.120278	0.206	0.341	2.53723e-26
BC003965	1.84815e-30	0.142727	0.077	0.154	2.58482e-26
Cops3	1.99377e-30	0.132906	0.135	0.238	2.78848e-26
Alg5	1.99984e-30	0.215285	0.111	0.203	2.79697e-26
Extl3	2.04378e-30	0.233341	0.09	0.173	2.85843e-26
Fbxo3	2.05374e-30	0.259097	0.117	0.213	2.87236e-26
Mms19	2.06813e-30	0.340541	0.117	0.213	2.89249e-26
Cript	2.18075e-30	0.100469	0.273	0.444	3.04999e-26
Rsl24d1	2.43824e-30	0.126058	0.167	0.284	3.41013e-26
Ubr4	2.63605e-30	0.224408	0.23	0.378	3.68678e-26
Fut11	2.959e-30	0.290755	0.089	0.172	4.13846e-26
Higd2a	3.19423e-30	0.12379	0.206	0.34	4.46746e-26
Ptdss1	3.27276e-30	0.204588	0.123	0.22	4.57728e-26
Golga1	5.15654e-30	0.1258	0.055	0.121	7.21194e-26
Orc3	5.26879e-30	0.133387	0.075	0.149	7.36893e-26
Crtc2	5.32647e-30	0.105567	0.122	0.216	7.4496e-26
Fbrs	5.5872e-30	0.283699	0.136	0.239	7.81425e-26
Chmp7	5.67899e-30	0.185331	0.071	0.144	7.94264e-26
Bfar	6.80833e-30	0.36239	0.204	0.341	9.52214e-26
B4galt5	6.92428e-30	0.60789	0.542	0.586	9.6843e-26
Birc6	9.35789e-30	0.837428	0.483	0.536	1.30879e-25
Babam2	9.89607e-30	0.213867	0.198	0.326	1.38406e-25
Gm11713	1.02443e-29	2.55378	0.019	0.005	1.43277e-25
Ikbkg	1.14595e-29	0.12362	0.063	0.133	1.60273e-25
Ttc37	1.15073e-29	0.282755	0.074	0.148	1.60941e-25
Kat5	1.16197e-29	0.115181	0.058	0.124	1.62512e-25
Tmem243	1.18137e-29	1.34828	0.267	0.227	1.65226e-25
Map2k4	1.29833e-29	0.303641	0.124	0.22	1.81584e-25
Fam114a2	1.34629e-29	0.258523	0.15	0.26	1.88292e-25
Tars	1.44163e-29	0.176855	0.141	0.246	2.01627e-25
Rpp14	1.44804e-29	0.102719	0.053	0.117	2.02522e-25
Ubxn4	1.51214e-29	0.139682	0.317	0.505	2.11488e-25
Fam13b	1.52171e-29	0.116142	0.069	0.141	2.12826e-25
Sh3bgrl3	1.53454e-29	0.263735	0.804	0.822	2.14621e-25
Trmt2a	1.56368e-29	0.127588	0.057	0.123	2.18696e-25
Tsc22d3	1.63245e-29	0.413188	0.491	0.464	2.28315e-25
Fam207a	1.72389e-29	0.153167	0.115	0.206	2.41103e-25
Tmem181a	1.8148e-29	0.256519	0.08	0.158	2.53818e-25
Heatr6	1.8879e-29	0.150407	0.092	0.174	2.64042e-25
Cdipt	2.00026e-29	0.288189	0.217	0.358	2.79757e-25
Gm49336	2.27332e-29	0.197189	0.127	0.224	3.17947e-25
Dcaf5	2.27835e-29	1.59659	0.211	0.165	3.18649e-25
Gm31597	2.4203e-29	2.2019	0.051	0.023	3.38503e-25
Acot8	2.60825e-29	0.180902	0.08	0.156	3.6479e-25
Ddx49	2.72824e-29	0.177684	0.093	0.174	3.81571e-25
Ctbp1	2.83982e-29	0.134197	0.277	0.445	3.97177e-25
Bcas2	2.87058e-29	0.114094	0.233	0.38	4.01479e-25
Zfp592	2.94818e-29	0.189715	0.114	0.205	4.12332e-25
Cxxc5	3.43496e-29	1.49593	0.149	0.101	4.80413e-25
Rnmt	3.70366e-29	0.241271	0.154	0.262	5.17994e-25
Llgl2	3.83488e-29	2.6741	0.029	0.01	5.36346e-25
Zcchc7	3.88997e-29	1.10371	0.37	0.364	5.44052e-25
Faf1	4.58937e-29	0.207632	0.101	0.186	6.41869e-25
Ppp4r3a	4.62405e-29	1.03583	0.406	0.419	6.4672e-25
Strn	5.13947e-29	0.337015	0.1	0.185	7.18806e-25
Umps	6.23487e-29	0.13598	0.048	0.109	8.72009e-25
Kpna6	6.38695e-29	0.361245	0.093	0.176	8.93279e-25
Lias	6.78894e-29	0.186243	0.065	0.134	9.49501e-25
Rad50	7.8535e-29	0.214013	0.103	0.189	1.09839e-24
Eif4e3	7.90514e-29	0.140029	0.116	0.205	1.10561e-24
Spcs3	7.90839e-29	0.14481	0.215	0.35	1.10607e-24
Rack1	8.01656e-29	0.171275	0.886	0.926	1.1212e-24
Adsl	8.87596e-29	0.216852	0.064	0.132	1.24139e-24
Mgat1	9.95541e-29	0.197111	0.242	0.393	1.39236e-24
Ppm1b	1.01785e-28	1.47056	0.233	0.191	1.42357e-24
Epc2	1.03931e-28	0.283784	0.142	0.245	1.45357e-24
Armc1	1.04207e-28	0.192289	0.113	0.202	1.45744e-24
Rab10os	1.04253e-28	0.114294	0.118	0.209	1.45808e-24
Nfkbid	1.11841e-28	1.03631	0.315	0.273	1.5642e-24
Arfgap1	1.2447e-28	0.376807	0.087	0.166	1.74084e-24
Stt3a	1.36867e-28	0.102201	0.266	0.426	1.91423e-24
Tug1	1.53293e-28	0.236311	0.248	0.403	2.14395e-24
Rae1	1.78956e-28	0.176991	0.12	0.213	2.50287e-24
Zmpste24	1.92135e-28	0.330111	0.127	0.225	2.6872e-24
Zkscan3	2.13572e-28	0.314961	0.158	0.267	2.98702e-24
Cebpz	2.31266e-28	0.149902	0.222	0.36	3.23448e-24
Tmx2	2.53888e-28	0.207976	0.11	0.197	3.55087e-24
Luzp1	2.91032e-28	0.278729	0.151	0.258	4.07037e-24
Clcn4	2.91802e-28	0.288152	0.168	0.283	4.08114e-24
Srp72	3.14124e-28	0.115394	0.272	0.438	4.39334e-24
Cmya5	3.26763e-28	2.983	0.022	0.006	4.5701e-24
Agtpbp1	3.50612e-28	0.271546	0.137	0.235	4.90366e-24
Ncaph2	3.57904e-28	0.179702	0.193	0.319	5.00564e-24
Pja1	3.64584e-28	0.137199	0.067	0.136	5.09907e-24
Ndufs1	4.17141e-28	0.21674	0.154	0.26	5.83413e-24
Aff4	4.2458e-28	0.222834	0.223	0.362	5.93817e-24
Slc25a44	4.29562e-28	0.179221	0.051	0.113	6.00786e-24
Fnta	4.39488e-28	0.298482	0.114	0.205	6.14667e-24
Memo1	4.50268e-28	0.280168	0.085	0.162	6.29744e-24
Snrnp40	4.79564e-28	0.177936	0.143	0.246	6.70719e-24
Ccdc82	4.80279e-28	1.51754	0.209	0.165	6.71719e-24
Chd9	4.96808e-28	0.396454	0.173	0.291	6.94836e-24
Dhx29	4.99357e-28	0.212371	0.061	0.127	6.98401e-24
Pik3cd	5.44524e-28	0.568973	0.478	0.463	7.61572e-24
Sh3glb2	5.78107e-28	0.129706	0.075	0.147	8.0854e-24
Pxn	6.28419e-28	0.136967	0.297	0.473	8.78907e-24
Msl2	6.85264e-28	1.15924	0.37	0.369	9.58411e-24
Lars2	6.91082e-28	0.283475	0.345	0.518	9.66548e-24
Ppp1r35	7.03923e-28	0.25572	0.132	0.23	9.84506e-24
Trappc11	7.8883e-28	0.239969	0.082	0.158	1.10326e-23
Tram1	8.1365e-28	0.702211	0.507	0.553	1.13797e-23
Mtf1	8.37764e-28	0.119445	0.099	0.181	1.1717e-23
Rpl13	9.42761e-28	0.167931	0.932	0.948	1.31855e-23
Agfg1	9.78057e-28	0.177571	0.219	0.355	1.36791e-23
Traf3	1.07703e-27	0.205841	0.128	0.22	1.50633e-23
Ttc9c	1.15826e-27	0.164604	0.126	0.22	1.61995e-23
Gm17018	1.30435e-27	0.213665	0.109	0.195	1.82427e-23
Sirt2	1.38466e-27	0.148438	0.212	0.346	1.93659e-23
Gtf2h1	1.63202e-27	0.106661	0.275	0.428	2.28254e-23
Acss2	1.78968e-27	2.28641	0.086	0.049	2.50305e-23
Tm2d3	1.81525e-27	0.191876	0.079	0.153	2.53881e-23
Fbxo38	1.85853e-27	0.159757	0.127	0.22	2.59934e-23
Dnm1l	1.99901e-27	0.316053	0.172	0.29	2.79581e-23
Zfx	2.09951e-27	0.258084	0.189	0.311	2.93638e-23
Med17	2.73261e-27	0.279876	0.116	0.206	3.82182e-23
Cabin1	2.75976e-27	0.379532	0.111	0.198	3.8598e-23
Gapvd1	2.76198e-27	0.235836	0.285	0.454	3.86291e-23
Gtf3a	2.8037e-27	0.300101	0.122	0.213	3.92125e-23
Mypopos	2.87011e-27	2.15101	0.05	0.023	4.01414e-23
Med30	3.06318e-27	0.300424	0.161	0.269	4.28417e-23
9930021J03Rik	3.11576e-27	0.387674	0.125	0.218	4.3577e-23
Trim28	3.16107e-27	0.110835	0.181	0.296	4.42108e-23
Vps52	3.17948e-27	0.218796	0.103	0.186	4.44682e-23
Akirin1	3.21236e-27	0.187717	0.235	0.378	4.4928e-23
Casc3	3.32897e-27	0.200704	0.148	0.25	4.6559e-23
Sulf2	3.48868e-27	1.18493	0.256	0.214	4.87927e-23
Heatr5b	3.86957e-27	0.108426	0.035	0.088	5.41198e-23
Bckdha	3.92289e-27	0.233838	0.046	0.103	5.48656e-23
Faap100	4.016e-27	0.140951	0.072	0.141	5.61678e-23
Vps36	4.21554e-27	0.267024	0.173	0.289	5.89585e-23
Atg4b	4.39994e-27	0.285837	0.098	0.179	6.15375e-23
Plpp5	4.45623e-27	0.131572	0.046	0.103	6.23249e-23
Cpne3	4.50872e-27	0.144141	0.266	0.421	6.3059e-23
Ccnc	4.59955e-27	0.172564	0.099	0.178	6.43293e-23
Slfn8	4.7758e-27	0.486481	0.591	0.593	6.67943e-23
Atm	4.91804e-27	1.77842	0.14	0.096	6.87838e-23
Ccdc134	5.08019e-27	0.143591	0.049	0.108	7.10515e-23
Ctdsp1	5.13952e-27	0.329817	0.141	0.244	7.18813e-23
Irs2	5.19879e-27	1.39361	0.216	0.171	7.27102e-23
Sap30bp	5.27376e-27	0.236065	0.088	0.163	7.37589e-23
Dll1	5.79505e-27	2.81935	0.022	0.006	8.10496e-23
Trappc10	5.87792e-27	0.203259	0.113	0.199	8.22086e-23
Timm17b	6.2003e-27	0.244446	0.102	0.184	8.67174e-23
Cyth1	6.62793e-27	0.15349	0.225	0.358	9.26982e-23
Syvn1	7.2592e-27	0.289509	0.119	0.209	1.01527e-22
Zdhhc16	7.7602e-27	0.115774	0.057	0.119	1.08534e-22
Bop1	7.94369e-27	0.155376	0.095	0.172	1.11101e-22
Rnf169	8.10017e-27	0.312029	0.087	0.163	1.13289e-22
Nvl	8.29107e-27	0.396781	0.094	0.174	1.15959e-22
Tmem41b	9.36274e-27	0.26602	0.123	0.214	1.30947e-22
Oraov1	9.48234e-27	0.304514	0.084	0.157	1.3262e-22
Arhgap4	9.92186e-27	1.28508	0.207	0.161	1.38767e-22
Mrpl4	1.11013e-26	0.22214	0.181	0.3	1.55263e-22
Ciao1	1.16448e-26	0.214517	0.079	0.151	1.62864e-22
Ercc6l2	1.26199e-26	0.277243	0.055	0.116	1.76502e-22
Pigs	1.3075e-26	0.311918	0.158	0.266	1.82867e-22
Mbtps1	1.36266e-26	0.325808	0.148	0.25	1.90582e-22
Asrgl1	1.63382e-26	2.03598	0.072	0.039	2.28506e-22
Retreg2	1.72305e-26	0.27069	0.18	0.297	2.40985e-22
Ppip5k2	1.93074e-26	0.220537	0.138	0.236	2.70033e-22
Shkbp1	1.98749e-26	0.263443	0.096	0.175	2.7797e-22
Cdh24	2.00447e-26	2.45937	0.056	0.027	2.80345e-22
Cggbp1	2.04379e-26	0.115165	0.352	0.545	2.85844e-22
Carmil2	2.1218e-26	2.12986	0.021	0.006	2.96755e-22
Tusc3	2.13352e-26	0.396647	0.107	0.19	2.98394e-22
Adar	2.15866e-26	0.138126	0.313	0.489	3.0191e-22
Ap4s1	2.15995e-26	0.331628	0.105	0.189	3.02091e-22
Rps29	2.25292e-26	0.121923	0.936	0.969	3.15094e-22
Mettl16	2.26723e-26	0.277784	0.1	0.181	3.17095e-22
Sec16a	2.35772e-26	0.346768	0.124	0.218	3.2975e-22
Smim27	2.36968e-26	0.108417	0.052	0.111	3.31424e-22
Fam76b	3.01105e-26	0.242353	0.142	0.24	4.21126e-22
Cpox	3.24773e-26	0.120985	0.064	0.127	4.54228e-22
Irak1	3.34751e-26	0.247089	0.254	0.406	4.68183e-22
Opa1	3.34931e-26	0.230798	0.13	0.222	4.68435e-22
Yrdc	3.56153e-26	0.148255	0.143	0.239	4.98115e-22
Retreg3	3.68153e-26	0.313697	0.175	0.289	5.14898e-22
Ifi44	3.87611e-26	0.711015	0.462	0.448	5.42113e-22
Dusp11	4.11376e-26	0.873896	0.447	0.492	5.7535e-22
Rnf215	4.30277e-26	0.248562	0.058	0.119	6.01785e-22
2410089E03Rik	4.47449e-26	0.157301	0.053	0.112	6.25802e-22
Galc	5.09142e-26	0.136728	0.061	0.123	7.12086e-22
Rnf111	5.59593e-26	0.325755	0.234	0.376	7.82646e-22
Mdm4	5.79211e-26	1.18446	0.351	0.344	8.10085e-22
Rbbp6	5.83718e-26	0.925418	0.439	0.468	8.16387e-22
Tm6sf1	6.27588e-26	0.71721	0.444	0.438	8.77745e-22
Map4k2	6.37828e-26	1.49318	0.142	0.097	8.92067e-22
Cog4	6.68161e-26	0.378024	0.066	0.132	9.34489e-22
Ptp4a2	7.12322e-26	0.314127	0.745	0.823	9.96254e-22
Zfand2b	7.13903e-26	0.286615	0.074	0.143	9.98465e-22
Eif1ad	7.16184e-26	0.286971	0.133	0.227	1.00165e-21
Lrrc8b	8.3305e-26	0.145971	0.047	0.103	1.1651e-21
Trmt112	8.75972e-26	0.104503	0.276	0.436	1.22513e-21
Ypel1	8.88241e-26	2.90363	0.032	0.012	1.24229e-21
Ice1	8.90866e-26	0.4363	0.092	0.169	1.24597e-21
Rasgef1a	9.48287e-26	3.35721	0.024	0.008	1.32627e-21
Ganab	9.62578e-26	0.25941	0.188	0.31	1.34626e-21
Tmem183a	9.90617e-26	0.281727	0.139	0.235	1.38548e-21
Utp6	1.01949e-25	0.14483	0.096	0.173	1.42586e-21
Kif2a	1.11908e-25	0.12998	0.17	0.278	1.56515e-21
Sf3a2	1.14956e-25	0.194657	0.144	0.242	1.60777e-21
Slc25a20	1.18869e-25	0.163885	0.13	0.22	1.66251e-21
Hspa13	1.25058e-25	0.227712	0.092	0.167	1.74906e-21
Sf3b3	1.2532e-25	0.907518	0.428	0.456	1.75272e-21
St7l	1.33715e-25	0.36375	0.096	0.172	1.87014e-21
Clpx	1.39622e-25	0.207242	0.1	0.179	1.95275e-21
Kctd9	1.41628e-25	0.242304	0.06	0.122	1.98082e-21
Scrib	1.50747e-25	0.141911	0.075	0.142	2.10834e-21
Nup214	1.56011e-25	0.12723	0.098	0.176	2.18197e-21
Rab6a	1.56677e-25	0.177358	0.279	0.443	2.19128e-21
Mrps26	1.56922e-25	0.242965	0.144	0.243	2.19471e-21
Rgl2	1.67531e-25	0.19915	0.123	0.21	2.34308e-21
2810004N23Rik	1.73324e-25	0.259391	0.108	0.189	2.42411e-21
Acadvl	1.77098e-25	0.200486	0.12	0.207	2.4769e-21
Gabpa	1.79234e-25	0.275337	0.129	0.221	2.50677e-21
Sash3	1.79489e-25	1.11235	0.272	0.237	2.51033e-21
Ppp2r5e	1.84953e-25	0.227282	0.161	0.267	2.58675e-21
Fgf13	1.91907e-25	2.56124	0.02	0.006	2.68401e-21
Fnbp1	2.10143e-25	0.675583	0.425	0.42	2.93906e-21
AI480526	2.28782e-25	1.98781	0.086	0.05	3.19974e-21
Zfp639	2.38163e-25	0.272352	0.084	0.155	3.33095e-21
Slc4a7	2.46896e-25	0.262864	0.113	0.196	3.45309e-21
Smim19	2.52923e-25	0.389039	0.099	0.177	3.53738e-21
Ogdh	2.71381e-25	0.157854	0.308	0.483	3.79554e-21
Tnfrsf26	2.84768e-25	1.68959	0.038	0.016	3.98277e-21
Prkcsh	3.26292e-25	0.168278	0.259	0.41	4.56351e-21
Thoc7	3.27505e-25	0.147214	0.208	0.332	4.58049e-21
Sik3	3.32578e-25	0.172865	0.185	0.299	4.65144e-21
Pon2	3.37412e-25	0.194695	0.167	0.272	4.71905e-21
Zfp644	3.4115e-25	1.16885	0.332	0.318	4.77132e-21
Supt6	3.57767e-25	0.231508	0.182	0.298	5.00373e-21
Mapre2	3.61506e-25	0.26117	0.243	0.386	5.05603e-21
Cgrrf1	4.13736e-25	0.398154	0.062	0.125	5.78651e-21
Pxmp4	4.51024e-25	0.114125	0.043	0.096	6.30802e-21
Ahdc1	4.51834e-25	2.03062	0.124	0.083	6.31935e-21
Ltn1	4.5408e-25	0.301219	0.128	0.219	6.35076e-21
Skp1a	5.0697e-25	0.118979	0.236	0.375	7.09048e-21
2810403A07Rik	5.22936e-25	1.15136	0.34	0.334	7.31379e-21
Nop58	5.36137e-25	0.162623	0.219	0.346	7.49841e-21
Tmem128	6.70619e-25	0.187484	0.233	0.37	9.37927e-21
Mrps35	6.85019e-25	0.122082	0.07	0.134	9.58068e-21
Eed	6.88225e-25	0.140912	0.191	0.305	9.62552e-21
Vps53	7.18675e-25	0.311017	0.119	0.206	1.00514e-20
Eif2b4	7.38366e-25	0.180699	0.084	0.155	1.03268e-20
Nrbp1	8.88249e-25	0.308325	0.261	0.415	1.24231e-20
Cc2d1b	9.02988e-25	0.150167	0.112	0.193	1.26292e-20
D830025C05Rik	9.47866e-25	0.359272	0.066	0.129	1.32569e-20
Eif4enif1	9.7992e-25	0.356183	0.175	0.286	1.37052e-20
Trappc9	9.93094e-25	0.326586	0.073	0.139	1.38894e-20
Sfxn3	1.02291e-24	0.335362	0.182	0.298	1.43064e-20
Eif2ak1	1.03764e-24	0.373885	0.112	0.196	1.45124e-20
Prkd2	1.09266e-24	1.76483	0.122	0.081	1.5282e-20
Slc27a4	1.20455e-24	0.251543	0.042	0.094	1.68468e-20
Scly	1.21485e-24	0.144843	0.065	0.127	1.69909e-20
Ubfd1	1.31875e-24	0.263311	0.154	0.255	1.8444e-20
Arhgef3	1.32764e-24	1.23813	0.244	0.205	1.85684e-20
Pkp3	1.35983e-24	1.52491	0.157	0.113	1.90185e-20
Cmas	1.40356e-24	0.215328	0.166	0.271	1.96301e-20
Mrps9	1.54122e-24	0.213654	0.131	0.221	2.15554e-20
Gm12207	1.62184e-24	3.21037	0.015	0.004	2.2683e-20
Slc25a46	1.87735e-24	0.302755	0.129	0.22	2.62567e-20
Gpr18	2.11695e-24	1.68952	0.085	0.05	2.96077e-20
Tnpo1	2.22812e-24	0.325839	0.272	0.428	3.11625e-20
Naa40	2.35641e-24	0.373069	0.066	0.128	3.29567e-20
Umad1	2.38323e-24	0.265011	0.082	0.152	3.33319e-20
2410004B18Rik	2.81067e-24	0.290883	0.103	0.181	3.93101e-20
Hint3	2.81481e-24	0.131103	0.088	0.158	3.93679e-20
Eif2s3x	2.85078e-24	0.103864	0.297	0.458	3.98709e-20
Gt(ROSA)26Sor	2.88913e-24	0.187874	0.105	0.183	4.04073e-20
Mief1	3.64933e-24	0.137618	0.074	0.14	5.10396e-20
Cdc5l	3.79973e-24	0.243758	0.262	0.412	5.3143e-20
Rasd1	3.92797e-24	2.75561	0.02	0.006	5.49366e-20
Dcun1d3	4.4444e-24	0.345354	0.075	0.141	6.21593e-20
Slc41a2	4.78551e-24	0.211369	0.037	0.085	6.69301e-20
Gm20234	4.87323e-24	2.27246	0.019	0.005	6.8157e-20
Wdr33	4.95318e-24	0.358618	0.122	0.209	6.92752e-20
Cops7b	4.96916e-24	0.198426	0.051	0.106	6.94986e-20
Elp2	5.01142e-24	0.357238	0.086	0.156	7.00897e-20
Phospho2	5.05728e-24	0.163469	0.059	0.118	7.07312e-20
Ppm1g	5.61007e-24	1.33412	0.278	0.255	7.84625e-20
Akap10	5.70224e-24	0.200317	0.119	0.201	7.97515e-20
Anapc16	5.97038e-24	0.182972	0.186	0.298	8.35017e-20
Ranbp3	6.35955e-24	0.275325	0.121	0.206	8.89446e-20
Mmgt2	6.43292e-24	2.04437	0.107	0.069	8.99708e-20
Csnk2a2	6.54769e-24	0.306395	0.217	0.347	9.1576e-20
Akap11	6.60343e-24	0.361672	0.096	0.171	9.23556e-20
2610020C07Rik	6.69239e-24	2.66737	0.032	0.013	9.35998e-20
Ier5l	7.38402e-24	2.58622	0.109	0.072	1.03273e-19
Setd1b	8.13558e-24	0.987087	0.382	0.389	1.13784e-19
Cep97	8.20496e-24	2.29499	0.048	0.023	1.14755e-19
Gins4	8.78666e-24	0.131996	0.061	0.121	1.2289e-19
Mllt1	9.06546e-24	0.171243	0.043	0.095	1.2679e-19
Abcd4	9.45752e-24	0.128039	0.048	0.101	1.32273e-19
Ccdc93	1.10223e-23	0.233072	0.055	0.111	1.54158e-19
Ehmt1	1.26313e-23	0.390902	0.132	0.223	1.76661e-19
Anapc7	1.33271e-23	0.280845	0.071	0.134	1.86392e-19
Psat1	1.35208e-23	0.178097	0.067	0.128	1.89101e-19
Vps16	1.41397e-23	0.405253	0.118	0.202	1.97758e-19
Dcps	1.47408e-23	0.178712	0.077	0.142	2.06165e-19
Atxn1	1.51964e-23	1.19056	0.183	0.138	2.12537e-19
Siae	1.54485e-23	0.124422	0.045	0.097	2.16062e-19
Larp7	1.7035e-23	0.287728	0.111	0.191	2.38251e-19
Shoc2	1.71417e-23	0.358278	0.172	0.281	2.39744e-19
Gfpt1	1.77034e-23	0.130494	0.273	0.417	2.476e-19
Taf3	1.96067e-23	0.324228	0.101	0.176	2.74219e-19
1810041H14Rik	2.08871e-23	2.8518	0.018	0.005	2.92127e-19
Enpp5	2.81079e-23	2.80619	0.043	0.02	3.93117e-19
Csnk1g1	2.81845e-23	1.20109	0.298	0.279	3.94188e-19
Atp11c	2.84264e-23	0.236042	0.072	0.134	3.97571e-19
Mob3c	3.29503e-23	0.195575	0.139	0.228	4.60843e-19
Kctd11	3.41056e-23	0.177297	0.045	0.097	4.77001e-19
Tmem198	3.76599e-23	3.74535	0.018	0.005	5.26711e-19
4932422M17Rik	3.80463e-23	2.35585	0.051	0.025	5.32115e-19
Ufd1	3.92676e-23	0.344834	0.138	0.229	5.49196e-19
Tmx4	4.0801e-23	0.313028	0.069	0.131	5.70643e-19
Mon2	4.20193e-23	0.295916	0.195	0.311	5.87682e-19
Slc25a51	4.27862e-23	0.394794	0.129	0.217	5.98407e-19
Lrrc47	4.36312e-23	0.257584	0.104	0.179	6.10226e-19
Senp5	5.16886e-23	0.43066	0.118	0.2	7.22917e-19
B9d2	5.25855e-23	0.18363	0.087	0.156	7.35461e-19
Brd3	5.66356e-23	0.331049	0.127	0.212	7.92105e-19
Baz1b	6.11862e-23	0.243419	0.297	0.457	8.5575e-19
AU022252	6.35726e-23	0.249579	0.046	0.097	8.89127e-19
Tbc1d5	6.56617e-23	0.327833	0.151	0.247	9.18345e-19
Fam220a	7.01717e-23	0.36638	0.096	0.169	9.81421e-19
Hexim1	7.35366e-23	0.957091	0.344	0.325	1.02848e-18
Ino80b	7.37593e-23	0.198239	0.061	0.118	1.0316e-18
Haus2	7.77781e-23	0.212368	0.059	0.117	1.0878e-18
Imp3	7.83406e-23	0.25387	0.152	0.249	1.09567e-18
Fbxo28	8.4563e-23	0.318129	0.139	0.23	1.1827e-18
Srsf4	8.63326e-23	0.398982	0.145	0.238	1.20745e-18
Pank3	8.77189e-23	0.491288	0.145	0.24	1.22684e-18
Nipbl	8.95217e-23	0.814236	0.465	0.517	1.25205e-18
Bcl2l12	9.08254e-23	0.252439	0.064	0.123	1.27028e-18
Kif1b	9.25044e-23	0.316584	0.226	0.356	1.29377e-18
Naa35	9.6622e-23	0.428966	0.142	0.235	1.35136e-18
Tbl3	1.01573e-22	0.126846	0.06	0.117	1.4206e-18
Ccnk	1.01962e-22	0.382656	0.141	0.234	1.42604e-18
Trappc12	1.11096e-22	0.482715	0.098	0.172	1.55379e-18
Mycbp	1.15678e-22	0.27752	0.054	0.109	1.61787e-18
Ubr3	1.16918e-22	0.325259	0.18	0.289	1.63521e-18
Raph1	1.19589e-22	0.211191	0.226	0.345	1.67257e-18
Exosc7	1.23304e-22	0.389125	0.075	0.139	1.72452e-18
Gmeb1	1.27831e-22	0.290229	0.076	0.139	1.78784e-18
Prdm4	1.41295e-22	0.16504	0.084	0.15	1.97615e-18
Atp6v0a2	1.46768e-22	0.23376	0.232	0.361	2.0527e-18
Slc16a6	1.53481e-22	1.14212	0.196	0.152	2.14659e-18
Dazap1	1.62203e-22	0.26769	0.224	0.355	2.26858e-18
Mcm6	1.65903e-22	1.1068	0.189	0.146	2.32032e-18
Abca2	1.71347e-22	2.02594	0.1	0.064	2.39646e-18
Mrpl24	2.09394e-22	0.321125	0.243	0.385	2.92859e-18
Nmd3	2.24574e-22	0.442114	0.13	0.217	3.14089e-18
Hes1	2.24781e-22	0.299082	0.087	0.152	3.14379e-18
Ddx27	2.42536e-22	0.195172	0.103	0.177	3.39211e-18
Casd1	2.56423e-22	0.299038	0.065	0.124	3.58633e-18
Mpp5	2.96515e-22	0.435694	0.053	0.106	4.14705e-18
Fmr1	3.10598e-22	0.254138	0.215	0.337	4.34403e-18
Tmem9b	3.14551e-22	0.338025	0.19	0.306	4.39931e-18
Prmt5	3.20601e-22	1.62215	0.177	0.138	4.48393e-18
Wbp1l	3.42981e-22	0.303242	0.23	0.365	4.79693e-18
Patl1	3.57987e-22	0.126774	0.122	0.202	5.0068e-18
Ell	3.66914e-22	0.198862	0.059	0.115	5.13167e-18
Birc3	3.85669e-22	0.201298	0.242	0.369	5.39397e-18
Rfng	3.90348e-22	0.264291	0.033	0.077	5.4594e-18
Rragb	4.74622e-22	3.18228	0.012	0.003	6.63807e-18
Rassf1	5.01537e-22	0.3279	0.287	0.445	7.01449e-18
Sorbs1	5.40106e-22	1.89182	0.042	0.019	7.55392e-18
Slc41a1	5.45901e-22	0.174548	0.05	0.103	7.63497e-18
Mtif2	6.18352e-22	0.251907	0.076	0.138	8.64827e-18
Kbtbd11	6.50411e-22	1.5964	0.132	0.092	9.09665e-18
Adamts6	6.55794e-22	1.902	0.075	0.043	9.17194e-18
Fem1a	6.76762e-22	0.221505	0.07	0.13	9.46519e-18
Atn1	6.7985e-22	0.230911	0.096	0.166	9.50838e-18
Pim1	6.90233e-22	0.281541	0.704	0.731	9.6536e-18
Mapk8	6.91219e-22	0.412225	0.097	0.168	9.66739e-18
Zfp511	7.21994e-22	0.367121	0.065	0.122	1.00978e-17
Ilf3	7.57455e-22	0.93995	0.377	0.385	1.05938e-17
Ly9	7.86887e-22	0.614	0.349	0.314	1.10054e-17
Eif3f	8.14805e-22	0.414144	0.613	0.7	1.13959e-17
Uspl1	8.26283e-22	1.29008	0.254	0.224	1.15564e-17
Dixdc1	8.44229e-22	2.76107	0.022	0.007	1.18074e-17
Numa1	8.48426e-22	1.17316	0.322	0.313	1.18661e-17
Casp2	8.61231e-22	1.56274	0.167	0.128	1.20452e-17
Adipor1	8.64827e-22	0.19378	0.269	0.413	1.20955e-17
Polr3k	9.20673e-22	0.251542	0.131	0.216	1.28765e-17
Stx11	9.42525e-22	0.10716	0.178	0.275	1.31821e-17
Manea	9.44558e-22	0.351046	0.054	0.107	1.32106e-17
Sec61a2	9.8063e-22	0.289001	0.047	0.098	1.37151e-17
Pygo2	1.0102e-21	0.213539	0.091	0.159	1.41287e-17
Axin1	1.01523e-21	0.343875	0.121	0.203	1.4199e-17
Yars	1.06045e-21	0.342576	0.08	0.143	1.48315e-17
Cd2bp2	1.11599e-21	0.183135	0.143	0.231	1.56083e-17
Cisd3	1.13309e-21	1.59226	0.13	0.092	1.58475e-17
Xpa	1.17947e-21	0.309882	0.098	0.169	1.64961e-17
Acbd6	1.32013e-21	0.35493	0.115	0.194	1.84633e-17
Hspa14	1.37571e-21	0.17308	0.172	0.273	1.92407e-17
Rabggtb	1.37635e-21	0.20596	0.159	0.254	1.92497e-17
Uggt1	1.40988e-21	0.334942	0.231	0.364	1.97186e-17
Mogs	1.45288e-21	0.342057	0.125	0.207	2.032e-17
Rnf103	1.47065e-21	0.417031	0.077	0.14	2.05685e-17
Tmem57	1.60146e-21	0.530333	0.104	0.179	2.2398e-17
Noc3l	1.67016e-21	0.280104	0.053	0.105	2.33588e-17
Xpo1	1.73712e-21	0.224419	0.293	0.448	2.42953e-17
Cmtr1	1.84546e-21	0.117607	0.038	0.084	2.58106e-17
Wdr75	1.9039e-21	0.15467	0.07	0.129	2.66279e-17
Cpsf4	2.20436e-21	0.241425	0.065	0.122	3.08302e-17
Arfgap2	2.23729e-21	0.355256	0.195	0.307	3.12908e-17
Anks3	2.27302e-21	0.414573	0.069	0.129	3.17904e-17
Lats1	2.33043e-21	0.321357	0.152	0.245	3.25933e-17
Rexo4	2.4127e-21	0.314296	0.101	0.172	3.3744e-17
Cog6	2.41445e-21	0.241906	0.05	0.101	3.37685e-17
Fam168b	2.48259e-21	0.192827	0.28	0.433	3.47215e-17
Zbtb17	2.507e-21	0.110745	0.055	0.107	3.50629e-17
Zmym5	2.75759e-21	1.34175	0.292	0.275	3.85676e-17
Rrp9	2.84829e-21	0.106864	0.06	0.114	3.98363e-17
Asb2	2.84859e-21	1.58342	0.03	0.012	3.98403e-17
Ccdc125	3.16353e-21	1.8815	0.047	0.023	4.42451e-17
Dgcr8	3.18434e-21	0.129875	0.048	0.098	4.45362e-17
Zfp472	3.27402e-21	1.8751	0.09	0.056	4.57904e-17
Pcm1	3.43789e-21	0.275865	0.178	0.279	4.80824e-17
Nap1l4	3.49313e-21	0.277431	0.218	0.343	4.88549e-17
Tcof1	3.49759e-21	0.139189	0.254	0.386	4.89173e-17
Foxk1	3.51835e-21	0.366679	0.079	0.142	4.92076e-17
Sap30l	3.79004e-21	0.413352	0.116	0.194	5.30075e-17
Cbx1	4.09328e-21	0.367637	0.205	0.325	5.72486e-17
Plek	4.35416e-21	0.319651	0.611	0.597	6.08972e-17
Angel2	4.37257e-21	0.348952	0.176	0.278	6.11548e-17
Med22	4.40506e-21	0.198021	0.048	0.097	6.16092e-17
Stn1	4.71871e-21	0.230033	0.053	0.105	6.59959e-17
Sf3a1	4.93352e-21	0.276479	0.172	0.272	6.90002e-17
Btbd10	5.38937e-21	0.250617	0.09	0.155	7.53757e-17
E130309D02Rik	5.44662e-21	0.244591	0.078	0.139	7.61765e-17
Fam103a1	5.69546e-21	0.308106	0.174	0.276	7.96567e-17
Ube4b	5.69981e-21	0.388351	0.128	0.21	7.97176e-17
Arl4c	5.70391e-21	0.769438	0.376	0.367	7.97749e-17
Bcl2l2	6.05845e-21	0.242035	0.071	0.13	8.47334e-17
Cdc42ep3	6.18321e-21	0.942662	0.293	0.263	8.64784e-17
Ubc	6.44134e-21	0.149554	0.881	0.905	9.00886e-17
Slc37a4	6.47306e-21	0.297302	0.034	0.076	9.05323e-17
Ncbp3	6.60013e-21	0.295242	0.176	0.277	9.23094e-17
Susd1	6.67363e-21	2.24905	0.032	0.013	9.33373e-17
Rab40c	6.78232e-21	0.192337	0.059	0.113	9.48575e-17
Dhrs1	6.88515e-21	0.477148	0.144	0.234	9.62957e-17
Arid5b	6.89135e-21	1.02273	0.295	0.27	9.63824e-17
Acaca	6.97043e-21	0.380652	0.063	0.118	9.74885e-17
Arfrp1	7.20609e-21	0.229788	0.156	0.25	1.00784e-16
Rtcb	7.68837e-21	0.277594	0.211	0.33	1.0753e-16
0610030E20Rik	7.80686e-21	0.431414	0.131	0.214	1.09187e-16
E2f4	7.91293e-21	0.369186	0.135	0.221	1.1067e-16
Dok2	8.06384e-21	0.435622	0.403	0.354	1.12781e-16
Utp23	8.12131e-21	0.143724	0.064	0.119	1.13585e-16
Ppp3ca	8.20852e-21	0.741638	0.5	0.563	1.14804e-16
Magoh	8.65207e-21	0.180012	0.273	0.419	1.21008e-16
Gm20342	8.77643e-21	1.73856	0.126	0.088	1.22747e-16
Ints6l	8.84816e-21	0.299282	0.072	0.13	1.2375e-16
Dhx8	8.91103e-21	0.242944	0.107	0.18	1.2463e-16
Pus1	9.09999e-21	0.239315	0.085	0.149	1.27272e-16
D10Jhu81e	9.31781e-21	0.423383	0.09	0.157	1.30319e-16
Trim11	9.95023e-21	0.267397	0.108	0.18	1.39164e-16
Mapk14	1.00291e-20	0.220286	0.257	0.395	1.40267e-16
Dhx16	1.00956e-20	0.392426	0.096	0.165	1.41196e-16
Nsd1	1.01509e-20	0.975882	0.411	0.449	1.4197e-16
Tnfsf8	1.0156e-20	1.53437	0.125	0.087	1.42041e-16
Srsf2	1.09861e-20	0.285309	0.696	0.784	1.53651e-16
Gcc1	1.10637e-20	0.350295	0.076	0.136	1.54737e-16
Gm2000	1.13898e-20	0.138002	0.086	0.15	1.59298e-16
Rab22a	1.17212e-20	0.298108	0.249	0.385	1.63933e-16
Nub1	1.25145e-20	0.240508	0.196	0.305	1.75027e-16
Slc22a15	1.386e-20	0.124601	0.054	0.104	1.93845e-16
Brd2	1.45658e-20	0.407334	0.646	0.727	2.03717e-16
Map4k4	1.55396e-20	0.473913	0.462	0.488	2.17338e-16
Rpa2	1.63961e-20	1.55745	0.127	0.089	2.29316e-16
Alg6	1.71246e-20	0.288962	0.019	0.054	2.39504e-16
Cstf2t	1.7172e-20	0.251678	0.122	0.2	2.40167e-16
Pi4ka	1.86454e-20	0.31773	0.137	0.223	2.60775e-16
Dennd1c	2.09839e-20	1.26254	0.231	0.197	2.93481e-16
Vbp1	2.14744e-20	0.27116	0.197	0.308	3.00341e-16
Armc8	2.29952e-20	0.312926	0.172	0.271	3.21611e-16
Emd	2.35073e-20	0.260949	0.232	0.36	3.28774e-16
Rnaset2a	2.41454e-20	0.203715	0.084	0.146	3.37697e-16
Car5b	2.51845e-20	1.90785	0.11	0.075	3.52231e-16
Gm4707	2.61209e-20	1.53234	0.102	0.067	3.65326e-16
Pdcd2	2.75471e-20	0.279687	0.076	0.135	3.85273e-16
Hcfc2	3.15535e-20	0.275349	0.079	0.139	4.41308e-16
9930012K11Rik	3.37614e-20	2.6384	0.017	0.005	4.72187e-16
Gigyf1	3.5055e-20	1.318	0.255	0.229	4.9028e-16
Dip2b	3.64543e-20	0.164158	0.151	0.238	5.0985e-16
Gtpbp6	3.80084e-20	0.211417	0.074	0.131	5.31585e-16
Rreb1	3.91683e-20	0.374466	0.157	0.248	5.47807e-16
Alad	4.17533e-20	1.52529	0.119	0.082	5.83961e-16
Gmps	4.2722e-20	0.258549	0.178	0.279	5.9751e-16
Tmem129	4.63896e-20	0.246198	0.038	0.082	6.48804e-16
Cers5	4.82169e-20	0.357597	0.15	0.239	6.74362e-16
Camsap1	4.83873e-20	0.25916	0.071	0.129	6.76744e-16
Gatad2a	4.88353e-20	0.950124	0.39	0.41	6.83011e-16
Taf6	4.9427e-20	0.247503	0.05	0.099	6.91286e-16
Nr1h2	4.99409e-20	0.419277	0.187	0.295	6.98473e-16
Dffb	5.18777e-20	1.88144	0.068	0.039	7.25562e-16
Hspa4l	5.72977e-20	1.60508	0.183	0.147	8.01366e-16
Ankrd12	5.84661e-20	0.8854	0.421	0.445	8.17707e-16
Nf2	6.14068e-20	0.137102	0.064	0.118	8.58835e-16
Cdyl2	6.27268e-20	2.56193	0.044	0.021	8.77297e-16
Rnf10	6.33579e-20	0.398065	0.224	0.351	8.86124e-16
Nup188	6.37533e-20	0.166457	0.042	0.087	8.91653e-16
Naa15	6.58044e-20	0.237337	0.251	0.384	9.2034e-16
Hars2	6.91694e-20	0.14106	0.053	0.102	9.67403e-16
A430046D13Rik	7.05064e-20	2.49271	0.041	0.019	9.86102e-16
Ptpn9	7.06085e-20	0.385644	0.105	0.176	9.8753e-16
Slmap	7.21814e-20	0.398243	0.149	0.238	1.00953e-15
Jdp2	7.23154e-20	0.179807	0.079	0.138	1.0114e-15
Prodh	7.37961e-20	2.11577	0.022	0.008	1.03211e-15
Rxrb	7.52806e-20	0.358741	0.091	0.156	1.05287e-15
Rhbdd1	7.63405e-20	0.188566	0.054	0.104	1.0677e-15
Pom121	7.76747e-20	0.267503	0.145	0.232	1.08636e-15
Larp4	7.9369e-20	0.22154	0.258	0.391	1.11005e-15
Oxsm	8.29501e-20	0.319306	0.045	0.091	1.16014e-15
Zfp944	8.95966e-20	0.193454	0.041	0.085	1.2531e-15
Iars	9.3699e-20	0.283061	0.11	0.181	1.31047e-15
Nfs1	9.44039e-20	0.381455	0.083	0.144	1.32033e-15
Mospd3	9.60149e-20	0.289698	0.083	0.144	1.34286e-15
Rnf8	9.7957e-20	0.220466	0.048	0.096	1.37003e-15
Map3k4	9.8241e-20	0.156417	0.06	0.112	1.374e-15
Nudcd1	1.03535e-19	0.220573	0.046	0.093	1.44805e-15
Xlr4b	1.08465e-19	1.80916	0.056	0.03	1.51699e-15
Zfp110	1.09568e-19	0.534987	0.104	0.174	1.53242e-15
Zmat5	1.15222e-19	0.301449	0.126	0.204	1.61149e-15
Me2	1.20967e-19	0.224285	0.176	0.273	1.69184e-15
Gnpnat1	1.21056e-19	0.192757	0.126	0.201	1.69309e-15
Zfp655	1.37006e-19	0.414951	0.135	0.219	1.91616e-15
Ubash3a	1.5287e-19	1.892	0.016	0.005	2.13804e-15
Gm15892	1.56308e-19	2.40716	0.025	0.009	2.18613e-15
Tufm	1.65463e-19	0.387441	0.128	0.207	2.31416e-15
Gpd1l	1.66451e-19	0.38536	0.056	0.106	2.32798e-15
Mtr	1.74618e-19	0.136527	0.052	0.101	2.4422e-15
Trim44	1.80315e-19	0.4252	0.142	0.228	2.52189e-15
Cmtm4	1.81525e-19	0.131155	0.013	0.043	2.53881e-15
Usp15	1.87336e-19	0.223254	0.302	0.454	2.62008e-15
Fkrp	1.91575e-19	0.133235	0.05	0.098	2.67937e-15
Nck1	1.96925e-19	1.25464	0.274	0.255	2.7542e-15
Borcs7	2.06256e-19	0.488029	0.08	0.141	2.8847e-15
Limk1	2.09278e-19	0.350595	0.055	0.104	2.92696e-15
Xpo6	2.16158e-19	0.391398	0.221	0.344	3.02319e-15
Mroh1	2.39054e-19	0.291228	0.062	0.115	3.34341e-15
Zfp120	2.43331e-19	0.35953	0.122	0.198	3.40323e-15
Ccnh	2.50535e-19	0.521798	0.125	0.204	3.50398e-15
Prdm11	2.65258e-19	2.01094	0.034	0.015	3.70989e-15
Npm3	2.70914e-19	0.355141	0.189	0.294	3.789e-15
Ppme1	2.73591e-19	0.260698	0.122	0.198	3.82645e-15
Usp34	2.80246e-19	0.980348	0.369	0.384	3.91952e-15
Zfc3h1	2.86972e-19	0.290338	0.186	0.287	4.01359e-15
Cbx3	2.91666e-19	0.623429	0.419	0.437	4.07923e-15
Set	3.12324e-19	0.414308	0.599	0.678	4.36816e-15
Gopc	3.13664e-19	0.328421	0.091	0.154	4.3869e-15
Suz12	3.25936e-19	0.975086	0.335	0.33	4.55854e-15
Scyl2	3.39862e-19	0.358666	0.142	0.225	4.75331e-15
Zfand6	3.4042e-19	0.149937	0.279	0.419	4.76111e-15
Ccng2	3.53204e-19	1.39252	0.182	0.146	4.93991e-15
Tmem173	3.57452e-19	0.184713	0.235	0.354	4.99932e-15
Pmm2	3.67157e-19	0.366987	0.171	0.266	5.13506e-15
Supt16	3.69596e-19	0.205806	0.301	0.453	5.16916e-15
Nosip	4.2784e-19	0.271684	0.121	0.196	5.98377e-15
Rhot1	4.43847e-19	0.373024	0.091	0.155	6.20764e-15
Hdgfl2	4.51455e-19	0.439008	0.087	0.15	6.31405e-15
Fam117b	5.05486e-19	0.257364	0.144	0.226	7.06973e-15
Paip2b	5.07525e-19	1.53037	0.101	0.067	7.09824e-15
Dhx57	5.16272e-19	0.310742	0.058	0.109	7.22058e-15
Plcb2	5.26854e-19	0.138649	0.077	0.133	7.36857e-15
Dcaf7	5.42627e-19	0.378336	0.212	0.328	7.58919e-15
Ddx18	5.48247e-19	0.391105	0.162	0.255	7.66779e-15
Camta1	5.70301e-19	0.220277	0.054	0.102	7.97623e-15
Tex261	5.72438e-19	0.285169	0.246	0.377	8.00611e-15
2310061I04Rik	5.78147e-19	0.220182	0.042	0.086	8.08596e-15
U2af2	6.05244e-19	0.210927	0.29	0.441	8.46494e-15
Helz	6.15846e-19	1.3712	0.247	0.224	8.61322e-15
Scaf4	6.1774e-19	0.413441	0.121	0.197	8.63971e-15
Pdik1l	6.26367e-19	0.382001	0.034	0.074	8.76036e-15
Slc9a8	6.30255e-19	0.306698	0.094	0.158	8.81474e-15
Cenpa	6.46284e-19	0.980184	0.154	0.114	9.03893e-15
Gm10522	6.53166e-19	2.73842	0.016	0.005	9.13518e-15
Mkl2	6.53441e-19	0.444224	0.064	0.117	9.13902e-15
Lrch1	6.66361e-19	0.362434	0.132	0.211	9.31972e-15
Setd7	7.02299e-19	0.406464	0.125	0.201	9.82235e-15
Foxj2	7.5128e-19	0.397183	0.151	0.239	1.05074e-14
Stx17	8.12561e-19	0.396321	0.07	0.125	1.13645e-14
Cops8	8.63265e-19	0.382633	0.179	0.279	1.20736e-14
Ube2e3	8.82562e-19	0.293602	0.208	0.32	1.23435e-14
Atad2b	8.94657e-19	0.353762	0.207	0.317	1.25127e-14
Rai1	9.1614e-19	1.49014	0.211	0.181	1.28131e-14
Serhl	9.18306e-19	0.272038	0.085	0.146	1.28434e-14
Mmgt1	9.22708e-19	0.332376	0.042	0.085	1.2905e-14
Mov10	9.37254e-19	0.243195	0.172	0.265	1.31084e-14
Cul4b	9.48176e-19	0.291125	0.054	0.102	1.32612e-14
Ofd1	9.63678e-19	0.115918	0.043	0.086	1.3478e-14
Nop10	1.03201e-18	0.153256	0.258	0.391	1.44337e-14
Arl6ip4	1.05345e-18	0.347848	0.159	0.25	1.47336e-14
Erap1	1.13823e-18	0.321247	0.2	0.306	1.59192e-14
Rbm28	1.16962e-18	0.382807	0.168	0.262	1.63583e-14
Letm1	1.21116e-18	0.329439	0.126	0.201	1.69392e-14
Usf2	1.27418e-18	0.201262	0.322	0.481	1.78207e-14
Hacd2	1.2764e-18	0.185454	0.059	0.108	1.78518e-14
Eny2	1.27746e-18	0.284257	0.214	0.329	1.78666e-14
Zfp236	1.2873e-18	0.315796	0.085	0.145	1.80042e-14
Thap4	1.29814e-18	0.140276	0.039	0.081	1.81558e-14
Foxp1	1.30006e-18	0.553634	0.525	0.58	1.81826e-14
Mfsd14a	1.311e-18	0.346592	0.194	0.3	1.83356e-14
Gm15232	1.31215e-18	2.36702	0.026	0.01	1.83518e-14
Siah2	1.32364e-18	0.264277	0.124	0.198	1.85124e-14
Mccc1	1.32661e-18	0.109515	0.026	0.062	1.8554e-14
Zfp65	1.33953e-18	0.121605	0.039	0.081	1.87346e-14
Syncrip	1.34615e-18	0.625114	0.499	0.567	1.88273e-14
Ampd2	1.45384e-18	0.463983	0.055	0.104	2.03334e-14
Cdk12	1.47545e-18	1.03094	0.344	0.35	2.06356e-14
Elac2	1.51788e-18	0.288677	0.051	0.097	2.12291e-14
Nup98	1.53821e-18	0.184429	0.296	0.444	2.15134e-14
Txndc11	1.58432e-18	1.43603	0.214	0.185	2.21583e-14
Nfatc2	1.64959e-18	0.28405	0.143	0.223	2.30712e-14
Mapkbp1	1.6777e-18	0.127002	0.022	0.056	2.34643e-14
Gm9493	1.68913e-18	0.245532	0.063	0.115	2.36241e-14
Ctu2	1.69385e-18	0.292528	0.072	0.127	2.36902e-14
Prr36	1.83058e-18	2.79276	0.018	0.006	2.56025e-14
Nup107	2.03151e-18	0.188563	0.052	0.098	2.84126e-14
Gm47512	2.10516e-18	2.86991	0.024	0.009	2.94428e-14
Fcho2	2.11794e-18	0.949033	0.409	0.444	2.96215e-14
Fbxo25	2.11897e-18	0.162295	0.05	0.095	2.9636e-14
Thap2	2.13072e-18	0.198675	0.08	0.136	2.98003e-14
Erich1	2.13709e-18	0.318554	0.036	0.076	2.98893e-14
Med25	2.17867e-18	0.244982	0.095	0.159	3.04709e-14
Spty2d1	2.19443e-18	0.898207	0.401	0.425	3.06913e-14
Npm1	2.21442e-18	0.173618	0.703	0.778	3.09709e-14
2010109A12Rik	2.25024e-18	1.99963	0.047	0.025	3.14719e-14
Cdc23	2.30613e-18	0.389077	0.067	0.12	3.22535e-14
Rpl24	2.30744e-18	0.13189	0.884	0.924	3.22719e-14
Acsl4	2.34898e-18	0.256982	0.238	0.358	3.28528e-14
Tnfsf14	2.72142e-18	1.93455	0.047	0.025	3.80618e-14
Pgam5	3.00092e-18	0.362529	0.072	0.126	4.19708e-14
Mrpl44	3.01629e-18	0.243214	0.065	0.116	4.21858e-14
Nop53	3.09128e-18	0.727046	0.467	0.535	4.32346e-14
Pbrm1	3.09245e-18	0.113648	0.396	0.583	4.32511e-14
Atg4a	3.32968e-18	0.115461	0.036	0.076	4.65689e-14
Gnl3	3.33595e-18	0.469137	0.169	0.262	4.66566e-14
Gnl2	3.39192e-18	0.284365	0.076	0.131	4.74395e-14
Btbd9	3.40664e-18	0.318418	0.1	0.166	4.76452e-14
Tubgcp5	3.46767e-18	0.34672	0.069	0.122	4.84989e-14
Tspyl2	3.5744e-18	0.229158	0.029	0.065	4.99916e-14
Pithd1	3.82253e-18	0.154237	0.046	0.09	5.34618e-14
Helz2	3.89194e-18	0.544521	0.501	0.523	5.44327e-14
Exoc8	4.02865e-18	0.222355	0.045	0.088	5.63447e-14
Aatf	4.22478e-18	0.354662	0.085	0.144	5.90878e-14
Crnkl1	4.5828e-18	0.310441	0.139	0.219	6.4095e-14
Gpatch2	4.64732e-18	0.515107	0.084	0.143	6.49975e-14
Ecsit	5.04573e-18	0.351316	0.038	0.079	7.05696e-14
Itfg1	5.08239e-18	0.558051	0.151	0.237	7.10823e-14
Lzic	5.11289e-18	0.174372	0.058	0.107	7.15089e-14
Bub3	5.53296e-18	0.141084	0.279	0.416	7.73839e-14
Mtf2	5.6204e-18	1.18653	0.246	0.221	7.8607e-14
Stx6	5.80562e-18	0.417401	0.128	0.205	8.11974e-14
Lsm4	5.88132e-18	0.17623	0.289	0.437	8.22561e-14
Pkn1	5.91575e-18	0.132589	0.327	0.473	8.27377e-14
Setd2	6.11956e-18	0.894486	0.408	0.442	8.55882e-14
Farsa	6.17327e-18	0.54468	0.12	0.194	8.63394e-14
Grpel2	6.5014e-18	0.264118	0.045	0.088	9.09286e-14
Mrps31	6.63283e-18	0.475065	0.05	0.095	9.27668e-14
Ttc19	6.92805e-18	0.490156	0.092	0.154	9.68957e-14
Ftsj3	7.07433e-18	0.293959	0.128	0.203	9.89415e-14
Rmnd5a	7.15942e-18	0.443293	0.141	0.222	1.00132e-13
Crtc3	7.50084e-18	0.393413	0.176	0.271	1.04907e-13
Orc4	7.56717e-18	0.334021	0.14	0.22	1.05834e-13
Clint1	7.89189e-18	0.168558	0.352	0.526	1.10376e-13
Polg	8.29282e-18	0.386459	0.085	0.143	1.15983e-13
N4bp2l2	8.96138e-18	1.02876	0.388	0.424	1.25334e-13
Ppp1r18	9.20747e-18	0.491989	0.534	0.593	1.28776e-13
Secisbp2	9.32054e-18	0.288583	0.12	0.191	1.30357e-13
Pcsk7	9.5207e-18	0.424334	0.113	0.183	1.33156e-13
Cc2d1a	9.55171e-18	0.250281	0.054	0.1	1.3359e-13
Cyhr1	9.83905e-18	0.363832	0.118	0.191	1.37609e-13
Nup160	1.01027e-17	0.338636	0.059	0.107	1.41296e-13
Rmnd5b	1.026e-17	0.420093	0.064	0.114	1.43497e-13
Coa6	1.03911e-17	0.29511	0.077	0.133	1.45329e-13
Pcyt2	1.06859e-17	0.366512	0.067	0.119	1.49452e-13
Zdhhc8	1.13709e-17	0.39163	0.067	0.118	1.59033e-13
Ddx52	1.16012e-17	0.357022	0.165	0.256	1.62254e-13
Hadha	1.21135e-17	0.44471	0.211	0.325	1.6942e-13
Fam53a	1.21439e-17	0.305839	0.064	0.115	1.69845e-13
Tmem9	1.25394e-17	0.161316	0.041	0.082	1.75377e-13
Cog3	1.28861e-17	0.284612	0.107	0.173	1.80225e-13
Rfesd	1.34902e-17	0.215901	0.033	0.071	1.88675e-13
Tars2	1.37275e-17	0.20868	0.053	0.098	1.91993e-13
Zmym4	1.39883e-17	0.603351	0.106	0.173	1.9564e-13
Zfp296	1.40038e-17	1.99897	0.036	0.017	1.95857e-13
Senp7	1.42735e-17	1.43109	0.204	0.175	1.99629e-13
Btrc	1.44871e-17	0.538088	0.055	0.101	2.02616e-13
Phf6	1.45866e-17	1.4452	0.182	0.15	2.04008e-13
Acsbg1	1.47138e-17	1.55186	0.026	0.011	2.05787e-13
Sergef	1.50102e-17	0.232726	0.058	0.104	2.09932e-13
Fbxl22	1.50224e-17	2.20907	0.055	0.031	2.10103e-13
Fktn	1.51792e-17	0.328928	0.032	0.069	2.12296e-13
Trim5	1.63801e-17	0.190545	0.079	0.133	2.29092e-13
Slc37a1	1.78695e-17	1.77509	0.072	0.044	2.49922e-13
Rabif	1.79188e-17	0.422041	0.061	0.109	2.50612e-13
Btbd19	1.93602e-17	0.285473	0.038	0.078	2.70772e-13
Purb	2.126e-17	0.572304	0.545	0.618	2.97343e-13
Zfp397	2.28182e-17	0.501381	0.111	0.179	3.19136e-13
Usp16	2.39341e-17	0.370229	0.207	0.316	3.34742e-13
Exoc4	2.40164e-17	0.296692	0.22	0.333	3.35893e-13
Plgrkt	2.46859e-17	0.226324	0.251	0.377	3.45257e-13
Cnnm3	2.48657e-17	0.36124	0.042	0.083	3.47771e-13
Crybb3	2.60531e-17	3.04626	0.019	0.007	3.64379e-13
Gar1	2.73284e-17	0.341066	0.091	0.15	3.82215e-13
Cnot11	2.74786e-17	0.206373	0.081	0.136	3.84316e-13
Qprt	2.7968e-17	2.66759	0.023	0.009	3.91161e-13
Cetn2	2.8503e-17	1.32628	0.216	0.189	3.98642e-13
Tle4	2.87849e-17	0.967766	0.325	0.32	4.02586e-13
Atp9b	2.99406e-17	0.445326	0.144	0.227	4.18749e-13
2900026A02Rik	3.12969e-17	2.00621	0.062	0.036	4.37719e-13
Srrt	3.30152e-17	0.319912	0.223	0.339	4.61751e-13
Isg20l2	3.36763e-17	0.408891	0.132	0.209	4.70997e-13
Zfp445	3.50219e-17	0.444304	0.24	0.364	4.89817e-13
Mlycd	3.58335e-17	0.327061	0.048	0.091	5.01168e-13
Galnt4	3.90515e-17	0.32989	0.026	0.06	5.46175e-13
Gm17173	4.00079e-17	3.20787	0.011	0.003	5.5955e-13
Brpf3	4.17262e-17	0.285687	0.047	0.09	5.83583e-13
Acss1	4.203e-17	0.24666	0.055	0.101	5.87832e-13
Trp53bp2	4.3342e-17	0.288468	0.089	0.148	6.06181e-13
Acads	4.4085e-17	0.444253	0.104	0.169	6.16572e-13
Dcaf10	4.41572e-17	0.600164	0.103	0.168	6.17582e-13
Bsdc1	4.47186e-17	0.3879	0.164	0.253	6.25435e-13
Gbf1	4.49075e-17	0.390906	0.145	0.227	6.28077e-13
Iqsec1	4.49268e-17	1.3365	0.205	0.176	6.28347e-13
Ddhd2	4.52532e-17	0.570672	0.102	0.167	6.32911e-13
Pradc1	4.57898e-17	0.148575	0.031	0.067	6.40417e-13
Trp53rka	4.75416e-17	0.231091	0.036	0.074	6.64916e-13
Prr7	4.76045e-17	1.75432	0.069	0.042	6.65797e-13
Taok1	4.76648e-17	0.179618	0.381	0.561	6.6664e-13
Chic2	4.88554e-17	0.306838	0.307	0.462	6.83291e-13
Med23	5.00859e-17	0.436169	0.071	0.122	7.00501e-13
Pfdn5	5.22997e-17	0.349887	0.64	0.731	7.31463e-13
Zfp524	5.28248e-17	0.289468	0.056	0.102	7.38807e-13
Lsm5	5.33438e-17	0.11945	0.211	0.313	7.46067e-13
Mfng	5.42633e-17	1.75439	0.08	0.051	7.58926e-13
Ciapin1	5.7588e-17	0.326665	0.106	0.17	8.05426e-13
Rnasel	6.14949e-17	0.344776	0.156	0.238	8.60068e-13
Itpripl1	6.44249e-17	0.402702	0.062	0.11	9.01046e-13
Gtpbp3	6.85616e-17	0.146479	0.034	0.071	9.58902e-13
Ccdc85b	6.91596e-17	0.350902	0.039	0.079	9.67266e-13
Lat2	6.94299e-17	0.644732	0.395	0.392	9.71046e-13
Prcc	7.18327e-17	0.315649	0.08	0.135	1.00465e-12
Cdk8	7.45633e-17	0.527237	0.122	0.194	1.04284e-12
Mtmr1	7.68113e-17	1.45287	0.179	0.147	1.07428e-12
Galnt11	7.79234e-17	0.607155	0.106	0.171	1.08984e-12
Mir155hg	7.8167e-17	1.31131	0.068	0.041	1.09324e-12
Prpf39	8.20709e-17	1.09954	0.321	0.323	1.14784e-12
Med4	8.35485e-17	0.462165	0.09	0.149	1.16851e-12
Dvl1	8.48899e-17	0.384277	0.068	0.118	1.18727e-12
Mafk	9.02758e-17	0.190999	0.153	0.234	1.2626e-12
Cdc27	9.16358e-17	0.475629	0.106	0.171	1.28162e-12
Smad5	1.00173e-16	0.464082	0.108	0.173	1.40101e-12
Zfp507	1.08414e-16	2.07527	0.089	0.059	1.51628e-12
Map2k3	1.08962e-16	0.199227	0.266	0.393	1.52395e-12
Gm16174	1.14098e-16	2.16913	0.02	0.007	1.59577e-12
Fosb	1.14595e-16	0.404152	0.473	0.454	1.60273e-12
Rbm18	1.14624e-16	0.437174	0.138	0.214	1.60313e-12
Phf20l1	1.15467e-16	1.06028	0.366	0.389	1.61492e-12
Irf2bp1	1.23017e-16	0.437078	0.049	0.092	1.72052e-12
Helb	1.23598e-16	0.301523	0.07	0.121	1.72865e-12
Mob3a	1.259e-16	1.08539	0.249	0.225	1.76083e-12
Usp33	1.29917e-16	0.461538	0.11	0.177	1.81702e-12
R3hcc1l	1.54459e-16	0.275715	0.089	0.147	2.16026e-12
Scp2	1.55671e-16	0.152109	0.357	0.529	2.17722e-12
Cep57	1.57368e-16	1.42802	0.172	0.14	2.20094e-12
Csnk2b	1.59442e-16	0.110652	0.366	0.543	2.22996e-12
Zbtb45	1.67437e-16	0.41514	0.043	0.083	2.34178e-12
Ints8	1.7664e-16	0.576499	0.078	0.132	2.47049e-12
Tsc1	1.78012e-16	0.552953	0.089	0.147	2.48967e-12
Ldah	1.7846e-16	0.417897	0.151	0.232	2.49594e-12
Ulk2	1.84487e-16	0.525621	0.099	0.161	2.58023e-12
Pctp	1.92672e-16	0.114532	0.045	0.085	2.69471e-12
Dmtn	1.96597e-16	3.23001	0.018	0.006	2.7496e-12
Gfm2	1.96647e-16	0.287867	0.055	0.1	2.7503e-12
Tusc2	1.98926e-16	0.382859	0.087	0.143	2.78217e-12
Sec63	2.04383e-16	0.375322	0.232	0.35	2.8585e-12
Gnptab	2.06671e-16	1.3521	0.241	0.221	2.8905e-12
Zfp219	2.12101e-16	0.350717	0.05	0.092	2.96644e-12
3110062M04Rik	2.17985e-16	0.123203	0.028	0.061	3.04874e-12
Anapc1	2.18915e-16	0.372699	0.181	0.276	3.06175e-12
Cdk19	2.19599e-16	0.351604	0.154	0.237	3.07131e-12
Nolc1	2.24094e-16	0.34722	0.133	0.207	3.13419e-12
Pacs1	2.32147e-16	1.8023	0.111	0.079	3.24681e-12
Sympk	2.36968e-16	0.400385	0.153	0.236	3.31423e-12
Grk5	2.38091e-16	0.41083	0.089	0.147	3.32994e-12
Smad3	2.42012e-16	1.53335	0.14	0.108	3.38478e-12
Zfand1	2.45215e-16	0.130002	0.022	0.053	3.42958e-12
Dvl3	2.61716e-16	0.322078	0.075	0.127	3.66036e-12
Tapt1	2.70102e-16	1.65555	0.115	0.084	3.77765e-12
Ubqln2	2.77603e-16	0.400874	0.09	0.147	3.88256e-12
Dusp22	2.79363e-16	0.600293	0.164	0.253	3.90717e-12
Dubr	2.80642e-16	0.418142	0.073	0.124	3.92506e-12
Foxo1	2.84393e-16	1.34519	0.194	0.165	3.97752e-12
Fdx1	2.87011e-16	0.140996	0.095	0.153	4.01414e-12
Ric8b	2.90669e-16	0.316506	0.044	0.084	4.06529e-12
Gm28875	2.94883e-16	1.28713	0.208	0.18	4.12424e-12
Slc15a2	2.96026e-16	1.72724	0.074	0.046	4.14022e-12
Rwdd4a	2.98122e-16	0.321529	0.098	0.158	4.16953e-12
Vps39	3.00051e-16	0.382324	0.066	0.115	4.19652e-12
Cad	3.06546e-16	0.131806	0.045	0.085	4.28735e-12
Edc3	3.20419e-16	0.474075	0.068	0.117	4.48138e-12
Lsg1	3.22247e-16	0.452398	0.112	0.178	4.50695e-12
Cdv3	3.46079e-16	0.188126	0.316	0.462	4.84026e-12
Xkr6	3.61084e-16	3.00609	0.02	0.007	5.05012e-12
Tmf1	3.70176e-16	0.36906	0.237	0.354	5.17728e-12
Herpud1	3.71737e-16	0.128297	0.219	0.319	5.19911e-12
Gm8186	4.13042e-16	0.275761	0.117	0.183	5.77681e-12
Vps37a	4.21158e-16	0.520163	0.133	0.207	5.89032e-12
Zmat3	4.32622e-16	0.527121	0.068	0.117	6.05065e-12
Tmem234	4.42787e-16	0.196016	0.34	0.505	6.19282e-12
Casp3	4.58121e-16	0.213348	0.262	0.38	6.40728e-12
Mtx3	4.74332e-16	0.138439	0.015	0.042	6.634e-12
Exoc5	4.87514e-16	0.329734	0.287	0.431	6.81837e-12
Tex10	4.94119e-16	0.456365	0.131	0.204	6.91075e-12
Nup155	4.94714e-16	0.494089	0.065	0.112	6.91907e-12
Pde12	4.99443e-16	0.574529	0.075	0.126	6.9852e-12
Rap1gds1	5.0283e-16	0.365597	0.245	0.366	7.03259e-12
Frs2	5.17e-16	0.52762	0.083	0.137	7.23076e-12
Maml1	5.231e-16	0.455831	0.106	0.169	7.31607e-12
Bcap29	5.34316e-16	0.355969	0.128	0.198	7.47295e-12
Mettl26	5.3588e-16	1.59245	0.097	0.067	7.49482e-12
Nudt21	5.3867e-16	0.2966	0.239	0.358	7.53384e-12
Hnrnpa0	5.48281e-16	0.372859	0.604	0.709	7.66826e-12
Wdr3	5.6482e-16	0.297679	0.112	0.176	7.89958e-12
5730480H06Rik	5.89268e-16	0.145625	0.028	0.061	8.2415e-12
Slc2a8	5.98619e-16	0.375561	0.025	0.056	8.37228e-12
Tnrc6c	6.05888e-16	1.14837	0.307	0.307	8.47394e-12
Fam35a	6.17666e-16	0.360711	0.033	0.067	8.63868e-12
Surf1	6.35642e-16	0.407316	0.115	0.182	8.89009e-12
Ddx47	6.43734e-16	0.476187	0.166	0.255	9.00327e-12
Ptcd1	6.55554e-16	0.385189	0.039	0.077	9.16857e-12
Caap1	6.61387e-16	0.462065	0.082	0.136	9.25016e-12
Fam122a	6.709e-16	0.220417	0.038	0.075	9.38321e-12
Ambra1	6.74727e-16	0.54868	0.102	0.164	9.43673e-12
Napg	6.7497e-16	0.561132	0.153	0.235	9.44013e-12
Slc39a9	6.93259e-16	0.460235	0.118	0.186	9.69592e-12
Dpp8	6.97678e-16	0.374399	0.21	0.315	9.75773e-12
Bscl2	7.13061e-16	0.462131	0.231	0.349	9.97287e-12
Vps4b	7.33457e-16	0.258544	0.341	0.506	1.02581e-11
Rfc5	7.65388e-16	0.181813	0.046	0.086	1.07047e-11
Tspyl1	7.77628e-16	0.508844	0.203	0.308	1.08759e-11
Nkiras1	7.90648e-16	0.195629	0.036	0.073	1.1058e-11
Chmp1a	8.1131e-16	0.460075	0.234	0.356	1.1347e-11
Nedd1	8.30886e-16	0.425757	0.059	0.104	1.16208e-11
Hectd4	8.32305e-16	0.457221	0.058	0.104	1.16406e-11
Psme2b	8.63466e-16	0.206968	0.287	0.414	1.20764e-11
Smap2	8.82433e-16	0.942314	0.353	0.368	1.23417e-11
Rnf145	8.91256e-16	0.564398	0.192	0.294	1.24651e-11
Tepsin	9.04645e-16	0.133678	0.027	0.059	1.26524e-11
Recql5	9.06996e-16	0.330044	0.034	0.069	1.26852e-11
Kcnk7	9.62633e-16	2.12873	0.019	0.007	1.34634e-11
Cherp	1.04998e-15	0.471892	0.125	0.195	1.4685e-11
Mios	1.08909e-15	0.247725	0.032	0.067	1.5232e-11
Zbtb25	1.1216e-15	1.95872	0.07	0.044	1.56868e-11
Dnm2	1.17729e-15	0.256847	0.324	0.482	1.64656e-11
Itgb3	1.24646e-15	1.41818	0.139	0.106	1.74329e-11
G3bp1	1.29689e-15	0.154575	0.395	0.574	1.81383e-11
Tmem60	1.30015e-15	0.574339	0.085	0.14	1.81838e-11
Cipc	1.40124e-15	1.43104	0.127	0.095	1.95977e-11
Slc5a3	1.41928e-15	1.30906	0.196	0.166	1.985e-11
Vopp1	1.43976e-15	1.34321	0.184	0.154	2.01364e-11
Nek7	1.5096e-15	0.318929	0.247	0.375	2.11132e-11
Slu7	1.51228e-15	0.390489	0.225	0.341	2.11508e-11
Scmh1	1.55888e-15	0.613458	0.047	0.088	2.18025e-11
Cand1	1.56284e-15	0.38582	0.207	0.311	2.18578e-11
Gdap2	1.61502e-15	0.583185	0.07	0.119	2.25876e-11
Guf1	1.68175e-15	0.238781	0.04	0.077	2.3521e-11
Cacfd1	1.69398e-15	0.567862	0.064	0.11	2.3692e-11
Ube4a	1.75108e-15	0.535084	0.157	0.24	2.44907e-11
Bid	1.75839e-15	0.13878	0.143	0.214	2.45929e-11
Ppcdc	1.88726e-15	1.58966	0.103	0.073	2.63952e-11
Galnt6	1.91196e-15	1.2926	0.168	0.136	2.67407e-11
Ppp1r12b	1.94905e-15	0.349879	0.031	0.065	2.72594e-11
Prkce	1.95611e-15	0.693975	0.085	0.141	2.73581e-11
Atg14	1.96877e-15	0.162642	0.043	0.081	2.75353e-11
Pias2	2.03371e-15	0.580929	0.088	0.144	2.84435e-11
Zcchc9	2.08972e-15	0.423933	0.133	0.205	2.92268e-11
Odf2l	2.09426e-15	0.16018	0.028	0.06	2.92903e-11
Bysl	2.13356e-15	0.313045	0.077	0.128	2.98399e-11
Gm16536	2.17787e-15	0.201408	0.025	0.056	3.04598e-11
Stim2	2.19699e-15	0.444368	0.196	0.294	3.07271e-11
Suclg2	2.21339e-15	0.239553	0.096	0.153	3.09565e-11
Zfp523	2.28273e-15	0.279501	0.015	0.041	3.19263e-11
Phf21a	2.31539e-15	1.07762	0.308	0.308	3.2383e-11
Cul9	2.3505e-15	0.552877	0.042	0.08	3.2874e-11
[truncated: 3,105 more rows]

## Sheet: C03
	p_val	avg_log2FC	pct.1	pct.2	p_val_adj
Dcn	0	8.36428	0.983	0.035	0
Fstl1	0	7.8138	0.972	0.025	0
Dpt	0	8.08352	0.96	0.016	0
Gpx3	0	7.47903	0.957	0.022	0
Serpinh1	0	7.20931	0.961	0.031	0
Sparc	0	6.75866	0.983	0.056	0
Serping1	0	8.45409	0.94	0.014	0
S100a16	0	7.26019	0.939	0.014	0
Cd34	0	7.44784	0.945	0.021	0
Col1a2	0	7.76838	0.967	0.048	0
Ly6c1	0	7.05403	0.959	0.041	0
Rarres2	0	7.7798	0.931	0.015	0
Col1a1	0	7.67606	0.95	0.035	0
Loxl1	0	8.01021	0.922	0.009	0
Nid1	0	7.7575	0.929	0.017	0
Mfap5	0	7.87971	0.92	0.014	0
Lum	0	7.70169	0.917	0.012	0
Ogn	0	8.26221	0.914	0.01	0
Prrx1	0	7.48809	0.912	0.009	0
Efemp1	0	7.86521	0.915	0.013	0
Col3a1	0	7.50261	0.977	0.08	0
C1s1	0	7.79071	0.909	0.012	0
Clec3b	0	8.65954	0.905	0.01	0
Aebp1	0	7.66482	0.901	0.013	0
Prss23	0	7.69971	0.898	0.012	0
Sema3c	0	7.97829	0.894	0.009	0
Ccl11	0	7.64847	0.898	0.017	0
Mmp2	0	7.9902	0.89	0.012	0
Fbn1	0	7.3515	0.911	0.035	0
Igfbp6	0	6.92903	0.934	0.061	0
Cd248	0	8.18243	0.882	0.009	0
Htra3	0	7.31087	0.893	0.025	0
Adamts5	0	7.66366	0.875	0.008	0
Cavin1	0	5.3125	0.922	0.056	0
Serpinf1	0	7.63464	0.882	0.017	0
Plpp3	0	7.89367	0.877	0.014	0
Ddr2	0	7.46396	0.871	0.01	0
Col5a1	0	7.69905	0.87	0.01	0
Igfbp4	0	6.69369	0.9	0.041	0
Col6a3	0	7.65395	0.868	0.01	0
Col14a1	0	7.96389	0.865	0.009	0
Cald1	0	6.0181	0.878	0.023	0
Igfbp5	0	8.26737	0.872	0.018	0
Col5a2	0	7.62526	0.862	0.01	0
Ebf1	0	6.69264	0.854	0.011	0
Pi16	0	7.80294	0.919	0.078	0
Nedd4	0	4.47519	0.93	0.09	0
Pla1a	0	6.55167	0.878	0.041	0
Lamc1	0	6.60266	0.861	0.025	0
Pdpn	0	5.93295	0.869	0.033	0
Htra1	0	8.05351	0.84	0.007	0
Il33	0	7.6802	0.838	0.009	0
Heg1	0	5.70986	0.889	0.061	0
Itih5	0	6.37814	0.858	0.031	0
Bmp1	0	7.37363	0.835	0.01	0
Tnxb	0	7.88684	0.836	0.011	0
Sod3	0	7.06298	0.84	0.016	0
Serpinb6a	0	4.91298	0.961	0.137	0
Thbs2	0	7.22479	0.836	0.013	0
C1ra	0	6.84805	0.846	0.025	0
Scara3	0	7.72823	0.825	0.006	0
Fbln2	0	7.21845	0.829	0.011	0
Timp3	0	7.35611	0.826	0.01	0
Cavin3	0	7.32303	0.819	0.008	0
Col6a1	0	7.63662	0.818	0.007	0
Plat	0	7.21512	0.823	0.012	0
Hspg2	0	6.81022	0.821	0.011	0
Ccdc80	0	6.97787	0.825	0.015	0
Fndc1	0	8.48084	0.817	0.007	0
Scara5	0	8.67952	0.813	0.005	0
Adamts2	0	7.65739	0.814	0.006	0
Cd55	0	5.59613	0.847	0.04	0
Fbln1	0	7.46095	0.816	0.009	0
Lbp	0	8.21013	0.814	0.01	0
Cpxm1	0	7.629	0.81	0.007	0
Islr	0	8.63872	0.803	0.004	0
Vgll3	0	5.75896	0.815	0.016	0
Ackr3	0	7.57494	0.808	0.011	0
Bicc1	0	7.88677	0.801	0.005	0
Medag	0	7.68873	0.798	0.005	0
Rhoj	0	5.79382	0.806	0.015	0
Antxr1	0	7.6623	0.798	0.008	0
Nfib	0	5.95434	0.8	0.012	0
Nbl1	0	7.53209	0.797	0.009	0
Adgrd1	0	8.13768	0.788	0.005	0
Col6a2	0	7.70312	0.787	0.006	0
Thy1	0	3.55797	0.877	0.096	0
Sulf1	0	7.78714	0.783	0.005	0
Fkbp9	0	5.62481	0.795	0.017	0
C4b	0	4.8688	0.896	0.119	0
Rnase4	0	5.02805	0.906	0.134	0
Flrt2	0	5.48737	0.826	0.054	0
Gpc3	0	8.04411	0.776	0.005	0
Lama4	0	7.34952	0.775	0.006	0
Pcolce2	0	8.67482	0.772	0.004	0
Pcolce	0	6.82905	0.785	0.018	0
Sbsn	0	7.61731	0.778	0.011	0
Efemp2	0	6.07667	0.795	0.029	0
Tgfbr3	0	6.64579	0.772	0.01	0
Il11ra1	0	5.07263	0.862	0.101	0
Rbms3	0	7.38898	0.761	0.005	0
Gfpt2	0	7.78706	0.761	0.006	0
Loxl2	0	6.07883	0.766	0.012	0
Slit3	0	7.71544	0.758	0.004	0
Ppic	0	6.4582	0.763	0.009	0
Nfia	0	5.01771	0.795	0.042	0
Eln	0	8.17799	0.758	0.006	0
Meg3	0	7.41966	0.763	0.012	0
Mrc2	0	7.43632	0.755	0.006	0
Mmp14	0	3.44022	0.865	0.117	0
Prelp	0	8.12762	0.752	0.005	0
Anxa3	0	4.67998	0.934	0.189	0
Spon2	0	7.90162	0.751	0.006	0
Mmp23	0	7.28261	0.753	0.009	0
Slc43a3	0	5.97251	0.767	0.027	0
Ar	0	5.67057	0.75	0.015	0
Ms4a4d	0	7.32976	0.742	0.007	0
Twist1	0	7.36866	0.738	0.005	0
Rcn3	0	6.05068	0.753	0.021	0
Col4a1	0	5.89636	0.747	0.015	0
Apod	0	4.75527	0.847	0.116	0
Cmah	0	4.79389	0.769	0.039	0
Lrrn4cl	0	7.06579	0.74	0.01	0
Maged1	0	4.58476	0.755	0.027	0
Mgst1	0	4.04013	0.81	0.084	0
Dpep1	0	8.56675	0.73	0.004	0
Olfml2b	0	7.59927	0.727	0.005	0
Dst	0	4.88272	0.746	0.028	0
Sfrp4	0	7.76482	0.721	0.005	0
Selenom	0	3.78408	0.832	0.117	0
Lamb2	0	6.94356	0.722	0.008	0
Angptl2	0	6.88917	0.723	0.01	0
Sned1	0	7.52335	0.721	0.009	0
Pdgfra	0	7.77985	0.716	0.004	0
Scn7a	0	7.94844	0.714	0.004	0
Abi3bp	0	7.23904	0.714	0.006	0
Vegfd	0	7.43904	0.711	0.006	0
Tmem100	0	7.6032	0.709	0.005	0
Nckap1	0	4.40331	0.726	0.024	0
Adamtsl1	0	8.1542	0.706	0.004	0
Gpx8	0	6.33163	0.71	0.008	0
Ddah2	0	5.81721	0.722	0.02	0
Pmepa1	0	3.85034	0.767	0.067	0
Fxyd1	0	7.71004	0.704	0.005	0
Tmem45a	0	7.58803	0.704	0.005	0
Csf1	0	4.00267	0.777	0.08	0
Igsf10	0	7.92681	0.7	0.003	0
Mxra8	0	7.14717	0.7	0.007	0
Chrdl1	0	8.05881	0.696	0.004	0
Cxcl12	0	6.36474	0.702	0.01	0
Arhgap29	0	5.60139	0.703	0.012	0
Lamb1	0	7.60979	0.695	0.004	0
Akr1c18	0	6.3111	0.713	0.023	0
Sdc2	0	6.89606	0.696	0.006	0
Ltbp1	0	6.25545	0.708	0.018	0
Aspn	0	8.34938	0.693	0.004	0
Mt2	0	4.13874	0.758	0.07	0
Gstm1	0	4.27473	0.762	0.075	0
Lama2	0	8.44186	0.689	0.003	0
Ebf2	0	8.4398	0.689	0.003	0
Ctsk	0	4.61394	0.717	0.032	0
Thbd	0	4.06011	0.751	0.071	0
Cd63	0	2.31178	0.912	0.232	0
Vasn	0	7.19541	0.686	0.006	0
Dcbld2	0	6.20014	0.694	0.014	0
Twsg1	0	4.43995	0.738	0.058	0
Plxdc2	0	4.16082	0.759	0.08	0
Galnt16	0	7.88318	0.682	0.003	0
Cadm3	0	7.02616	0.689	0.01	0
Prnp	0	4.63503	0.712	0.033	0
Pam	0	4.34929	0.738	0.06	0
Cd81	0	2.50357	0.823	0.147	0
Lhfp	0	6.85151	0.68	0.006	0
Fgfr1	0	3.29994	0.803	0.13	0
Oaf	0	5.00924	0.713	0.04	0
Nfix	0	3.80697	0.899	0.227	0
Npdc1	0	6.62439	0.677	0.007	0
Ndn	0	7.69145	0.673	0.003	0
C3	0	5.55464	0.93	0.261	0
Pmp22	0	3.27659	0.73	0.063	0
Zbtb20	0	3.62456	0.903	0.237	0
Grb10	0	7.86392	0.669	0.004	0
Adamts1	0	6.01735	0.675	0.01	0
Frmd6	0	4.96906	0.697	0.033	0
Gstm2	0	5.98358	0.671	0.009	0
Ptgis	0	7.77686	0.663	0.003	0
Lgi2	0	7.66072	0.664	0.004	0
Egfr	0	7.52408	0.665	0.005	0
Fn1	0	2.57298	0.92	0.261	0
Tgfbr2	0	4.50287	0.931	0.272	0
Pxdn	0	6.75464	0.664	0.006	0
Pcsk6	0	8.31393	0.661	0.004	0
Opcml	0	8.52627	0.66	0.003	0
Timp2	0	4.39057	0.961	0.304	0
Rcn1	0	4.55328	0.691	0.034	0
Zfhx4	0	7.23472	0.66	0.005	0
Csrp2	0	5.04059	0.695	0.04	0
Dlc1	0	6.04546	0.66	0.007	0
Amotl2	0	5.40291	0.677	0.024	0
Ehd2	0	5.48191	0.667	0.015	0
Ramp2	0	7.15023	0.657	0.005	0
Lpar1	0	4.09168	0.734	0.083	0
Tshz2	0	7.06749	0.654	0.004	0
Slc4a4	0	7.95677	0.651	0.003	0
Dpysl3	0	6.78013	0.656	0.008	0
Efhd1	0	7.96667	0.653	0.006	0
Dbn1	0	5.32748	0.671	0.026	0
Mgll	0	4.95084	0.654	0.011	0
Parva	0	5.21249	0.653	0.01	0
Col5a3	0	6.9916	0.648	0.007	0
Calu	0	3.56945	0.907	0.269	0
Serpina3n	0	7.58728	0.641	0.004	0
Hmgn1	0	2.51498	0.812	0.176	0
Fermt2	0	4.41816	0.651	0.015	0
Cygb	0	8.37547	0.638	0.003	0
Clip4	0	7.28082	0.64	0.005	0
Arsi	0	5.1661	0.669	0.035	0
Col16a1	0	6.32794	0.638	0.006	0
Mfap2	0	7.86113	0.636	0.004	0
Igfbp7	0	5.50464	0.638	0.007	0
Smpd3	0	8.10473	0.638	0.007	0
Lox	0	7.22066	0.637	0.007	0
Pbx1	0	3.10687	0.705	0.076	0
Dpp4	0	3.61048	0.842	0.213	0
Fhl1	0	7.65602	0.631	0.004	0
Dclk1	0	4.87671	0.64	0.013	0
Nova1	0	7.26127	0.631	0.004	0
Aldh1a3	0	7.69959	0.632	0.006	0
Kdelc2	0	5.452	0.648	0.023	0
C2	0	5.64622	0.64	0.016	0
Atf5	0	3.93435	0.684	0.062	0
Il1rl2	0	5.19876	0.653	0.031	0
Bgn	0	7.01842	0.632	0.011	0
Tns1	0	3.46007	0.71	0.09	0
Ace	0	3.97284	0.659	0.039	0
Pcdh19	0	7.04656	0.623	0.004	0
Lima1	0	2.78286	0.815	0.196	0
Ptgfrn	0	5.71145	0.633	0.018	0
Errfi1	0	3.73341	0.747	0.132	0
Thbs3	0	6.15767	0.625	0.012	0
St3gal2	0	3.89271	0.683	0.07	0
Fgf2	0	7.44171	0.617	0.005	0
Nenf	0	3.09877	0.836	0.225	0
Ugdh	0	3.24839	0.808	0.197	0
Osr2	0	7.58102	0.615	0.004	0
Creb3l1	0	4.1083	0.669	0.059	0
Rhoc	0	2.58665	0.774	0.166	0
Mxra7	0	6.51334	0.615	0.007	0
Mast4	0	5.04425	0.628	0.021	0
Ryk	0	4.38844	0.647	0.041	0
Timp1	0	5.68603	0.645	0.041	0
AW551984	0	7.94327	0.607	0.003	0
Dact1	0	7.36974	0.606	0.005	0
Vcan	0	2.11115	0.777	0.177	0
Txndc5	0	3.10705	0.807	0.208	0
Lrrc17	0	7.76278	0.602	0.003	0
Wnt2	0	8.37274	0.602	0.003	0
Clmp	0	4.67502	0.639	0.041	0
Reck	0	5.3196	0.612	0.015	0
Arhgef12	0	3.53425	0.664	0.068	0
Tmeff2	0	7.47903	0.6	0.004	0
Slc25a4	0	2.33516	0.822	0.23	0
Dag1	0	3.31917	0.689	0.098	0
Rbfox2	0	5.23296	0.607	0.016	0
Cyr61	0	6.60962	0.598	0.009	0
Crtap	0	3.67162	0.664	0.076	0
Wipi1	0	4.93402	0.611	0.024	0
Nov	0	7.45245	0.592	0.005	0
Pkd2	0	4.0891	0.635	0.049	0
Pls3	0	5.47766	0.598	0.013	0
Dsel	0	5.94189	0.597	0.014	0
Npr1	0	4.35278	0.602	0.019	0
Sfrp2	0	7.61019	0.586	0.004	0
Ecm1	0	2.92069	0.824	0.244	0
Nnmt	0	6.22518	0.586	0.006	0
C1qtnf6	0	3.90992	0.618	0.038	0
Golim4	0	3.38114	0.656	0.079	0
Osr1	0	8.04624	0.58	0.003	0
Sh3d19	0	5.17993	0.591	0.015	0
Plod2	0	3.76045	0.614	0.038	0
Mfge8	0	3.89865	0.612	0.037	0
Cd302	0	3.03194	0.75	0.176	0
Tek	0	7.51759	0.576	0.003	0
Sgce	0	6.12786	0.579	0.006	0
Fkbp10	0	7.27988	0.578	0.005	0
Fst	0	7.69106	0.576	0.003	0
Cyb5a	0	2.79632	0.813	0.24	0
Gng12	0	3.19027	0.883	0.311	0
Gja1	0	6.33844	0.58	0.009	0
Fkbp7	0	5.52751	0.582	0.016	0
Fam114a1	0	3.70516	0.624	0.058	0
Adamts15	0	7.52346	0.57	0.004	0
Ttc3	0	2.42981	0.726	0.16	0
Dnm1	0	6.62024	0.571	0.007	0
Ccl8	0	1.79332	0.618	0.054	0
Copz2	0	5.00292	0.586	0.022	0
Tfpi	0	4.80045	0.586	0.023	0
Mpdz	0	5.70864	0.566	0.006	0
Dmkn	0	5.26957	0.601	0.041	0
Oat	0	2.54785	0.781	0.222	0
Flnc	0	7.55447	0.563	0.004	0
Cttn	0	3.51919	0.596	0.039	0
Uap1	0	3.02009	0.757	0.201	0
Svep1	0	7.40999	0.559	0.003	0
Ctsl	0	2.05692	0.926	0.37	0
Hdac7	0	2.62017	0.714	0.158	0
Arhgap20	0	8.02379	0.557	0.002	0
Sntb2	0	2.51732	0.747	0.193	0
Pdgfrb	0	7.55909	0.557	0.003	0
Apbb2	0	4.91615	0.565	0.011	0
Ahnak2	0	3.48097	0.606	0.052	0
Cpq	0	3.43603	0.648	0.096	0
Ablim1	0	1.60736	0.67	0.118	0
Osmr	0	6.49013	0.556	0.005	0
Plce1	0	6.9665	0.558	0.008	0
Mcc	0	5.08263	0.563	0.013	0
Maged2	0	6.00138	0.559	0.01	0
Anpep	0	2.95156	0.654	0.106	0
Esr1	0	4.27809	0.588	0.04	0
Vkorc1	0	3.8754	0.609	0.063	0
Thra	0	3.34759	0.611	0.065	0
Fcgrt	0	2.15422	0.696	0.15	0
Srpx	0	7.31826	0.549	0.004	0
Itgb5	0	2.63375	0.651	0.107	0
Aldh1a1	0	7.4347	0.547	0.003	0
Amotl1	0	4.46248	0.557	0.014	0
Sptbn1	0	2.88324	0.919	0.376	0
Hoxc8	0	7.80543	0.546	0.003	0
Fkbp14	0	6.62053	0.545	0.004	0
Gpx7	0	6.57771	0.547	0.007	0
Pros1	0	2.50113	0.724	0.184	0
Ackr1	0	7.6262	0.541	0.004	0
Ntrk2	0	8.62227	0.538	0.002	0
Zeb1	0	2.52189	0.67	0.134	0
Tead1	0	5.59858	0.542	0.007	0
Tuba1a	0	2.46928	0.847	0.313	0
Scd1	0	4.335	0.559	0.025	0
Creb5	0	2.75673	0.803	0.27	0
Cnn3	0	2.50578	0.65	0.118	0
Cpd	0	1.98861	0.641	0.109	0
Ptx3	0	7.03835	0.537	0.006	0
Vat1	0	2.01932	0.711	0.18	0
Megf9	0	4.29755	0.557	0.027	0
P3h3	0	5.76386	0.539	0.009	0
Col4a2	0	6.03083	0.536	0.006	0
Gnpnat1	0	2.90086	0.639	0.109	0
Mt1	0	1.98474	0.796	0.267	0
Ssc5d	0	7.46655	0.53	0.004	0
Axl	0	2.52202	0.913	0.388	0
Arhgap42	0	7.26962	0.528	0.003	0
Ikbip	0	3.2639	0.598	0.074	0
Ttc28	0	4.00596	0.544	0.021	0
Ckap4	0	2.59039	0.735	0.212	0
Ext1	0	2.64363	0.721	0.198	0
Fibin	0	7.6243	0.525	0.003	0
Tpbg	0	7.38289	0.526	0.004	0
Loxl3	0	3.5418	0.574	0.053	0
Srgap1	0	7.25042	0.524	0.004	0
Fbln5	0	4.80523	0.53	0.01	0
Gabra3	0	8.1883	0.522	0.003	0
Flnb	0	3.6092	0.587	0.068	0
Cbx6	0	3.4813	0.554	0.036	0
Acadsb	0	2.61285	0.651	0.134	0
Akr1c14	0	7.60311	0.52	0.003	0
Cebpd	0	2.78612	0.709	0.192	0
Sec24d	0	2.9894	0.599	0.083	0
Ghr	0	7.40434	0.52	0.004	0
Lix1l	0	4.44596	0.542	0.027	0
Camk2n1	0	2.87319	0.556	0.042	0
Kank2	0	4.98688	0.528	0.016	0
Tmed3	0	2.41985	0.811	0.3	0
Snhg18	0	7.45036	0.514	0.003	0
Ctdsp2	0	2.23723	0.818	0.308	0
Pde8a	0	2.90506	0.605	0.097	0
Dapk1	0	2.68388	0.654	0.147	0
Ptges	0	6.75205	0.511	0.005	0
Rras2	0	2.52712	0.665	0.159	0
Bmpr1a	0	6.01452	0.512	0.006	0
Ergic1	0	2.52082	0.659	0.153	0
Scd2	0	1.92881	0.747	0.241	0
Il6st	0	2.23534	0.761	0.256	0
Tmem263	0	3.04843	0.563	0.059	0
Kdelr3	0	7.04521	0.508	0.004	0
Postn	0	7.25321	0.508	0.007	0
Car8	0	7.67257	0.504	0.003	0
Fzd2	0	8.06564	0.504	0.003	0
Smarca2	0	2.32087	0.638	0.137	0
Plcb4	0	4.0272	0.527	0.029	0
Igf1r	0	3.12394	0.545	0.048	0
Casp12	0	5.72307	0.506	0.009	0
Mxd4	0	1.92702	0.678	0.182	0
Cped1	0	5.20671	0.511	0.015	0
Nox4	0	8.1225	0.497	0.002	0
C1galt1	0	2.11338	0.661	0.167	0
Ppp1r14b	0	2.26556	0.857	0.363	0
Arhgap21	0	3.39015	0.55	0.057	0
Rora	0	1.81012	0.541	0.048	0
Rhobtb3	0	5.58114	0.498	0.006	0
Id3	0	2.92188	0.557	0.066	0
Clstn1	0	4.44936	0.513	0.022	0
Gxylt2	0	4.88626	0.502	0.011	0
Fap	0	5.01573	0.509	0.019	0
Kdelr2	0	2.28895	0.765	0.275	0
Gpc6	0	7.47324	0.493	0.003	0
Nectin3	0	6.36276	0.495	0.005	0
Chpf	0	3.53005	0.534	0.045	0
Ppa1	0	2.33598	0.771	0.282	0
Entpd2	0	7.4614	0.492	0.003	0
2008-09-01	0	2.17313	0.651	0.162	0
Zfhx3	0	2.06691	0.68	0.192	0
Ptov1	0	2.36429	0.634	0.146	0
Nav3	0	6.0978	0.493	0.005	0
Il1r2	0	2.81928	0.553	0.066	0
Mmp3	0	7.25026	0.492	0.006	0
Steap3	0	2.8532	0.603	0.118	0
Ltbp3	0	4.22198	0.517	0.032	0
Kcnq1ot1	0	1.96813	0.661	0.177	0
Kirrel	0	5.99301	0.489	0.005	0
Antxr2	0	2.19405	0.711	0.227	0
Slco2a1	0	6.50767	0.489	0.005	0
Fndc3b	0	2.0725	0.771	0.29	0
Tceal8	0	2.40684	0.594	0.113	0
Fam102b	0	2.08422	0.71	0.229	0
Wls	0	1.81799	0.717	0.236	0
Man1a	0	2.31709	0.805	0.325	0
Cdc42bpa	0	5.1228	0.489	0.009	0
Wwc2	0	2.845	0.543	0.064	0
Wwtr1	0	4.26368	0.489	0.01	0
Slc44a1	0	2.24372	0.61	0.132	0
Epdr1	0	5.84155	0.484	0.006	0
Zfp385a	0	2.64154	0.646	0.168	0
Nmt2	0	2.41603	0.604	0.128	0
Rhou	0	1.99588	0.6	0.126	0
Map1lc3a	0	2.78671	0.574	0.101	0
Olfml3	0	4.98361	0.488	0.015	0
Gstt1	0	3.78559	0.503	0.03	0
Lman1	0	2.25863	0.698	0.225	0
1700019D03Rik	0	5.92097	0.479	0.007	0
Rras	0	2.18402	0.657	0.186	0
Ggt5	0	4.7233	0.499	0.029	0
Zcchc24	0	1.84488	0.714	0.244	0
Rhoq	0	1.86009	0.672	0.203	0
Procr	0	5.52098	0.479	0.01	0
Lurap1l	0	7.62694	0.472	0.003	0
Gpr153	0	7.08156	0.473	0.004	0
Tmem158	0	6.19053	0.477	0.008	0
Phldb1	0	3.7822	0.508	0.04	0
Il1r1	0	5.74959	0.478	0.01	0
Nhsl1	0	6.21255	0.473	0.005	0
Ptgs1	0	3.40642	0.53	0.063	0
Sspn	0	6.32357	0.471	0.004	0
Adgra2	0	5.26589	0.481	0.014	0
Rbpms	0	1.43096	0.638	0.171	0
Gaa	0	2.45454	0.593	0.126	0
Gas1	0	7.8801	0.469	0.002	0
Nav1	0	2.02762	0.714	0.248	0
Ndrg4	0	6.84094	0.469	0.004	0
Atp8b1	0	5.97897	0.473	0.008	0
Aif1l	0	6.4962	0.468	0.004	0
Nsg1	0	6.90807	0.466	0.003	0
Emp1	0	1.40222	0.758	0.295	0
Tnfaip6	0	5.09473	0.479	0.016	0
Sh3pxd2b	0	1.97321	0.671	0.209	0
Afap1	0	4.22028	0.487	0.025	0
Ppfibp1	0	2.72099	0.547	0.086	0
Sash1	0	1.78468	0.676	0.215	0
Akr1b8	0	4.29697	0.477	0.016	0
Tns2	0	5.53781	0.468	0.009	0
Sema3d	0	8.00641	0.46	0.002	0
Cltb	0	2.28697	0.631	0.173	0
Ttyh2	0	3.38345	0.502	0.046	0
Ston2	0	3.39899	0.501	0.045	0
Dnajc10	0	1.81618	0.699	0.243	0
Spsb1	0	4.15055	0.476	0.02	0
Tubb2b	0	3.86298	0.486	0.03	0
Rhbdf1	0	5.67217	0.463	0.008	0
2510009E07Rik	0	3.4558	0.504	0.049	0
Add3	0	1.60244	0.779	0.325	0
Psd3	0	2.32795	0.552	0.099	0
Steap4	0	6.17294	0.458	0.005	0
Cnpy2	0	2.08526	0.645	0.192	0
Cfh	0	2.17739	0.541	0.09	0
Tgfb1i1	0	5.44666	0.459	0.008	0
Carhsp1	0	1.88112	0.748	0.297	0
Tnks1bp1	0	3.4159	0.489	0.039	0
Qpct	0	1.84262	0.639	0.189	0
Mustn1	0	6.99421	0.453	0.004	0
Uaca	0	4.62921	0.466	0.017	0
Man2a1	0	2.18921	0.813	0.364	0
Tcaf1	0	5.825	0.454	0.006	0
Colec12	0	6.44737	0.451	0.005	0
Fgf7	0	7.43796	0.448	0.003	0
Myh10	0	6.09696	0.452	0.007	0
Cnih1	0	1.80742	0.717	0.272	0
Trim2	0	5.30026	0.454	0.01	0
Sdk1	0	7.43062	0.447	0.003	0
Aldh7a1	0	3.80999	0.479	0.035	0
Gprc5b	0	6.05897	0.448	0.005	0
Gan	0	3.1261	0.593	0.15	0
Meis2	0	4.02755	0.452	0.01	0
Creb3l2	0	3.20307	0.486	0.045	0
Ssbp3	0	1.65877	0.611	0.17	0
Slc38a10	0	1.91175	0.664	0.224	0
Cdc42ep2	0	2.6786	0.511	0.071	0
Klf9	0	2.49443	0.522	0.082	0
Il13ra1	0	1.55414	0.712	0.272	0
Akap12	0	5.36831	0.446	0.007	0
Sec23a	0	2.43316	0.542	0.104	0
Enah	0	3.86323	0.466	0.028	0
Fkbp11	0	5.36991	0.448	0.01	0
Cpne8	0	7.30557	0.44	0.003	0
Dtnbp1	0	1.79818	0.658	0.222	0
Tm4sf1	0	3.33969	0.451	0.015	0
Abca8a	0	7.53576	0.439	0.003	0
Aldh2	0	1.71257	0.693	0.257	0
Irak3	0	1.96087	0.604	0.168	0
Tbrg1	0	1.77956	0.679	0.244	0
Nucb1	0	1.77596	0.742	0.307	0
Nqo2	0	2.49372	0.552	0.118	0
Bmp3	0	8.83588	0.436	0.002	0
Dhrs7	0	1.92103	0.582	0.149	0
Kctd17	0	2.74314	0.505	0.073	0
Phldb2	0	5.983	0.436	0.004	0
Hspb8	0	6.28865	0.436	0.005	0
Fer	0	4.25519	0.45	0.02	0
Ntn4	0	8.32196	0.431	0.002	0
Sec31a	0	1.73238	0.768	0.34	0
Pdlim7	0	2.37115	0.504	0.076	0
Map1b	0	4.76098	0.438	0.011	0
Abl1	0	1.996	0.562	0.136	0
Itgb3	0	2.47634	0.467	0.041	0
Ebf3	0	7.21755	0.429	0.003	0
Cxxc5	0	2.84114	0.462	0.037	0
Pi15	0	8.45793	0.426	0.002	0
Ankrd46	0	2.96234	0.489	0.065	0
Cdk16	0	2.26075	0.536	0.113	0
Wasl	0	1.87567	0.557	0.134	0
Fam92a	0	3.04598	0.451	0.028	0
P3h1	0	4.91871	0.437	0.014	0
Bmpr2	0	1.69293	0.637	0.215	0
Tsen34	0	1.50858	0.652	0.23	0
Cacna2d1	0	7.08349	0.424	0.002	0
Atraid	0	1.85821	0.605	0.183	0
Hdlbp	0	1.87625	0.813	0.392	0
Smurf2	0	2.0077	0.58	0.159	0
Fam171a1	0	5.90865	0.425	0.005	0
Pja2	0	1.75728	0.608	0.188	0
Ext2	0	2.15403	0.546	0.127	0
Cyb5r3	0	2.00352	0.656	0.237	0
Pamr1	0	7.71413	0.422	0.003	0
Itm2a	0	4.4369	0.435	0.016	0
Rdx	0	1.46254	0.706	0.287	0
Zfpm2	0	7.42396	0.421	0.002	0
Selenon	0	1.63847	0.596	0.178	0
Hspb1	0	3.02553	0.436	0.018	0
Cul7	0	3.52751	0.442	0.024	0
Eya4	0	3.86326	0.439	0.022	0
Trip10	0	2.66118	0.488	0.071	0
Dnajc3	0	1.72297	0.792	0.376	0
Idh1	0	1.75741	0.618	0.202	0
Gng11	0	2.68906	0.444	0.028	0
Lzts2	0	4.15153	0.431	0.015	0
Tspan4	0	2.96664	0.462	0.047	0
Ak1	0	5.57458	0.421	0.006	0
Tcf7l1	0	6.31482	0.419	0.004	0
Adm	0	4.56344	0.429	0.014	0
Tspan3	0	1.15042	0.587	0.172	0
Emilin2	0	1.99305	0.871	0.456	0
Nucb2	0	2.17924	0.563	0.148	0
Mturn	0	5.89748	0.42	0.006	0
Arhgef25	0	6.64708	0.417	0.003	0
Igf2r	0	1.44331	0.583	0.169	0
Pla2r1	0	6.32804	0.418	0.005	0
Pdia4	0	1.52095	0.707	0.294	0
Cdr2l	0	5.06171	0.419	0.006	0
Mlec	0	1.6711	0.691	0.278	0
Glul	0	1.58072	0.65	0.238	0
Lysmd2	0	4.55451	0.423	0.011	0
Tmem106b	0	1.88963	0.557	0.147	0
En1	0	8.48044	0.411	0.001	0
Gga2	0	2.54644	0.479	0.069	0
Rcn2	0	1.77488	0.597	0.187	0
Rock2	0	1.89422	0.845	0.435	0
Efna5	0	6.90659	0.413	0.003	0
Slc29a1	0	2.11637	0.569	0.159	0
P4ha2	0	4.28179	0.429	0.02	0
Anxa1	0	2.18501	0.938	0.529	0
Limch1	0	5.74028	0.411	0.004	0
Adam33	0	3.09533	0.463	0.057	0
Klhl13	0	5.9752	0.41	0.004	0
Fkbp1a	0	1.65068	0.874	0.469	0
Slc1a5	0	1.2269	0.655	0.25	0
Adk	0	2.30918	0.497	0.092	0
Ctps	0	3.53223	0.442	0.038	0
Emilin1	0	3.08934	0.446	0.042	0
Ifi205	0	1.02315	0.858	0.454	0
Palm	0	2.36154	0.488	0.084	0
Tmem43	0	1.57207	0.601	0.198	0
Lpgat1	0	1.6498	0.65	0.248	0
Zbtb4	0	1.91471	0.499	0.097	0
Zfp503	0	5.11253	0.412	0.01	0
Prdx6	0	1.26948	0.796	0.395	0
Ildr2	0	7.92745	0.403	0.002	0
Col12a1	0	6.98984	0.405	0.004	0
Tram2	0	2.57048	0.476	0.075	0
Adamtsl4	0	4.21071	0.43	0.029	0
Rassf8	0	3.18618	0.447	0.047	0
Mtch1	0	1.55395	0.784	0.384	0
Sgsm2	0	3.70823	0.425	0.025	0
Dram1	0	1.90672	0.565	0.165	0
Fat1	0	5.86064	0.405	0.006	0
Pygl	0	1.88717	0.531	0.132	0
Selenop	0	0.743179	0.785	0.386	0
Pdzd2	0	4.80057	0.407	0.008	0
Pebp1	0	1.2927	0.795	0.397	0
Plekha4	0	4.45724	0.413	0.015	0
Samd4	0	6.0781	0.402	0.005	0
Mprip	0	1.51828	0.637	0.24	0
Cfl2	0	1.61385	0.54	0.143	0
Angptl4	0	4.83368	0.409	0.012	0
Ddb1	0	1.57723	0.736	0.339	0
Adamtsl5	0	5.7056	0.404	0.008	0
Sec14l1	0	1.38485	0.619	0.223	0
Arhgap5	0	1.45368	0.561	0.165	0
Il17ra	0	1.32668	0.602	0.207	0
Cbx5	0	1.39648	0.555	0.16	0
Cd320	0	4.29331	0.416	0.021	0
Bnc2	0	5.2701	0.399	0.005	0
Daam1	0	1.91409	0.515	0.121	0
Slco3a1	0	1.21246	0.709	0.315	0
Cxcl13	0	8.75601	0.395	0.002	0
Palld	0	2.35078	0.494	0.101	0
Ugp2	0	1.37677	0.76	0.367	0
Jcad	0	4.91515	0.401	0.008	0
Kdelr1	0	1.50039	0.722	0.329	0
Ces2g	0	8.0649	0.394	0.002	0
St3gal1	0	1.57988	0.658	0.266	0
Aida	0	1.50016	0.772	0.381	0
Has1	0	7.96307	0.394	0.003	0
Tacc2	0	3.63942	0.42	0.03	0
Gna11	0	2.32039	0.464	0.074	0
Fundc2	0	1.50551	0.595	0.206	0
Gstm5	0	4.78629	0.399	0.01	0
Triobp	0	1.64979	0.622	0.233	0
Lrp1	0	1.96334	0.862	0.474	0
Glce	0	3.02696	0.44	0.052	0
Trio	0	1.64456	0.7	0.312	0
Cdkn1c	0	5.31902	0.397	0.01	0
Atxn10	0	1.5093	0.614	0.227	0
Galnt1	0	1.33511	0.751	0.364	0
Arl1	0	1.63026	0.724	0.337	0
Trove2	0	2.32335	0.454	0.068	0
Smad5	0	1.86272	0.491	0.105	0
Has2	0	7.55674	0.388	0.002	0
Tceal9	0	1.06127	0.686	0.301	0
Rab12	0	1.55402	0.56	0.175	0
Setd7	0	1.7631	0.518	0.133	0
Ybx3	0	1.25867	0.775	0.39	0
Cuedc1	0	2.25151	0.424	0.039	0
Ssbp2	0	1.95319	0.468	0.083	0
Kifap3	0	3.37853	0.421	0.037	0
Tbx15	0	7.01592	0.386	0.002	0
Srm	0	2.32362	0.486	0.102	0
Rab34	0	4.2652	0.393	0.009	0
B3galnt1	0	3.98508	0.407	0.023	0
Prex2	0	5.05875	0.388	0.005	0
Gsn	0	4.47528	0.956	0.573	0
Cks1b	0	1.94665	0.471	0.088	0
Fez1	0	4.97894	0.388	0.005	0
Cnrip1	0	3.9868	0.395	0.012	0
Hic1	0	6.32148	0.388	0.005	0
B4galt1	0	1.05325	0.744	0.362	0
Klf4	0	1.64926	0.809	0.428	0
Calcrl	0	2.47894	0.458	0.077	0
Ift20	0	1.50306	0.657	0.276	0
Mbtps1	0	1.46641	0.56	0.18	0
Sfxn1	0	1.492	0.554	0.174	0
Zcchc14	0	4.57941	0.391	0.011	0
Nisch	0	1.47312	0.815	0.435	0
Sigmar1	0	1.79763	0.552	0.173	0
Tnfrsf11b	0	5.48699	0.385	0.006	0
Dnpep	0	1.80545	0.53	0.153	0
Ece1	0	1.22097	0.638	0.261	0
Ntn1	0	7.1209	0.38	0.003	0
Rcan2	0	8.69481	0.378	0.001	0
Chst1	0	6.05403	0.383	0.007	0
Prrg3	0	8.08806	0.377	0.001	0
Smim10l1	0	1.61284	0.528	0.152	0
P3h4	0	6.60683	0.379	0.003	0
Rev3l	0	1.79966	0.494	0.119	0
Plscr2	0	4.49638	0.385	0.01	0
Pkd1	0	2.4755	0.449	0.074	0
Ski	0	1.18557	0.667	0.293	0
C1qtnf1	0	6.24631	0.379	0.005	0
Vegfa	0	1.00718	0.465	0.091	0
Kif2a	0	1.36358	0.581	0.208	0
Blvrb	0	1.12024	0.66	0.288	0
Scn1b	0	3.27358	0.417	0.045	0
Pdgfd	0	7.0406	0.374	0.002	0
Tnfaip2	0	0.898072	0.585	0.213	0
Dock7	0	1.38032	0.579	0.208	0
Zic1	0	7.91852	0.373	0.002	0
Epb41l3	0	6.63883	0.375	0.004	0
Sptan1	0	1.32686	0.658	0.288	0
Hdgfl3	0	4.75633	0.377	0.007	0
Svil	0	1.35546	0.608	0.238	0
Hook3	0	1.25244	0.713	0.343	0
Adam23	0	4.03556	0.387	0.018	0
Fzd4	0	4.77236	0.382	0.013	0
Ube2e2	0	4.24549	0.382	0.013	0
Kctd9	0	2.57138	0.426	0.057	0
Plscr4	0	3.40542	0.387	0.018	0
Mylip	0	1.27886	0.573	0.204	0
Iigp1	0	1.02989	0.696	0.327	0
Pttg1ip	0	1.19325	0.682	0.314	0
Cdon	0	4.32023	0.385	0.017	0
Prg4	0	7.21451	0.372	0.005	0
Ift27	0	2.73535	0.429	0.062	0
Gm26523	0	7.28323	0.368	0.002	0
Cyth3	0	1.83053	0.51	0.144	0
Numbl	0	3.81761	0.385	0.019	0
Rgmb	0	2.38147	0.436	0.07	0
Parp3	0	1.64638	0.549	0.184	0
Serpine2	0	4.79706	0.377	0.012	0
Sqor	0	1.91805	0.49	0.125	0
Efs	0	7.58758	0.367	0.002	0
Tpm1	0	1.07144	0.569	0.204	0
Sdc4	0	0.376881	0.653	0.289	0
Twf1	0	1.27802	0.636	0.272	0
Nupr1	0	0.835798	0.688	0.324	0
Qsox1	0	1.82545	0.451	0.088	0
Spry2	0	0.310677	0.47	0.107	0
Prkca	0	2.00666	0.429	0.066	0
Hes1	0	1.36625	0.451	0.088	0
Comt	0	1.05548	0.673	0.311	0
Cercam	0	4.90415	0.373	0.011	0
Bcl7c	0	1.42416	0.582	0.22	0
Cthrc1	0	7.17836	0.367	0.005	0
Trip6	0	2.69345	0.403	0.042	0
Ptk2	0	2.35272	0.422	0.061	0
Ostc	0	1.51986	0.812	0.452	0
Tgfb2	0	6.27375	0.364	0.004	0
Manf	0	1.3268	0.787	0.428	0
Igsf8	0	1.90043	0.474	0.116	0
Krtdap	0	8.66876	0.36	0.002	0
Mia3	0	1.25438	0.75	0.393	0
Pofut1	0	1.90138	0.478	0.121	0
Fyn	0	0.847606	0.746	0.389	0
Tnfaip1	0	1.54851	0.498	0.141	0
Cryab	0	1.93581	0.392	0.036	0
Lpar4	0	6.37714	0.359	0.003	0
Runx1t1	0	6.21033	0.358	0.002	0
Chl1	0	6.51027	0.36	0.004	0
Msrb3	0	4.63612	0.366	0.01	0
Prrc1	0	1.74202	0.484	0.128	0
Zfp36l1	0	0.843948	0.803	0.448	0
Ergic3	0	1.33655	0.615	0.26	0
Ahcyl1	0	1.32476	0.597	0.242	0
Phlda1	0	1.18664	0.577	0.222	0
Pnp2	0	2.56783	0.419	0.064	0
Dennd2a	0	1.66855	0.445	0.091	0
Cd164	0	1.49204	0.859	0.505	0
Me1	0	3.13704	0.369	0.015	0
Tubb4a	0	6.35474	0.358	0.004	0
Nfic	0	1.14011	0.653	0.3	0
Gulp1	0	3.94157	0.361	0.008	0
Rpl22l1	0	1.47133	0.881	0.528	0
Abca1	0	0.734245	0.585	0.232	0
Dlg4	0	1.11536	0.511	0.158	0
Lrp6	0	1.24426	0.54	0.188	0
Rab23	0	4.27728	0.368	0.016	0
Il17rc	0	5.30946	0.357	0.005	0
Samd4b	0	1.28314	0.619	0.267	0
Ehbp1	0	5.16681	0.36	0.008	0
Sar1a	0	1.38584	0.784	0.433	0
Slc39a7	0	1.27387	0.638	0.287	0
Prrc2b	0	0.855398	0.579	0.228	0
Ccdc34	0	1.99779	0.441	0.09	0
Rpn1	0	1.36753	0.803	0.453	0
Fam171b	0	7.59863	0.352	0.002	0
Duox1	0	7.54993	0.352	0.002	0
Armcx2	0	3.39242	0.369	0.019	0
Pcsk5	0	7.74068	0.352	0.002	0
Mesd	0	1.72753	0.498	0.149	0
Fam20a	0	4.50398	0.367	0.018	0
Basp1	0	0.309945	0.838	0.489	0
Slc39a6	0	1.64587	0.471	0.122	0
Ube2r2	0	1.25436	0.767	0.419	0
Copg1	0	1.23653	0.591	0.243	0
Rnf11	0	1.35535	0.54	0.193	0
Enc1	0	3.00693	0.391	0.044	0
Gcsh	0	2.16383	0.467	0.121	0
Mocs2	0	1.4529	0.531	0.185	0
Stxbp5	0	1.93451	0.426	0.08	0
Hoxc9	0	8.05851	0.347	0.001	0
Plscr3	0	1.95767	0.461	0.116	0
Tubb6	0	1.27458	0.665	0.32	0
Jag1	0	4.00532	0.358	0.013	0
Fdx1	0	1.69118	0.438	0.093	0
Etfa	0	1.11275	0.708	0.363	0
Impad1	0	1.22648	0.539	0.195	0
Nfatc4	0	7.23176	0.346	0.002	0
Nrip1	0	0.551609	0.595	0.252	0
Gm4951	0	1.29198	0.489	0.146	0
Tax1bp3	0	1.4658	0.547	0.205	0
Krtcap2	0	1.31034	0.767	0.425	0
Osbpl5	0	2.29717	0.377	0.035	0
Sgpp1	0	1.17105	0.585	0.243	0
Zfp260	0	1.57171	0.453	0.112	0
Sh3gl1	0	1.29844	0.519	0.178	0
Pard3	0	4.22661	0.348	0.007	0
Golgb1	0	1.26317	0.577	0.236	0
Pgrmc1	0	1.27852	0.559	0.219	0
Slc16a1	0	2.52707	0.39	0.05	0
Rnf19a	0	1.7637	0.451	0.111	0
Ampd3	0	2.58366	0.406	0.067	0
Yipf5	0	1.19022	0.631	0.292	0
Ralbp1	0	1.15086	0.709	0.37	0
Prkg2	0	6.89899	0.34	0.002	0
Ang	0	3.18274	0.377	0.039	0
Pcdh7	0	5.44321	0.349	0.011	0
Steap2	0	6.97574	0.34	0.003	0
Tmem5	0	1.63692	0.479	0.142	0
Abca5	0	5.32106	0.345	0.008	0
Slc39a14	0	2.13541	0.465	0.129	0
Sbf2	0	1.35744	0.481	0.145	0
Tshz1	0	1.91103	0.409	0.073	0
Megf8	0	2.70947	0.393	0.058	0
Fut11	0	1.78502	0.446	0.111	0
Larp6	0	8.3808	0.336	0.001	0
S100a13	0	1.67496	0.87	0.535	0
Agtr1a	0	7.77625	0.336	0.002	0
Adamts12	0	7.61441	0.336	0.002	0
Vcam1	0	4.63482	0.344	0.01	0
Tex264	0	1.50368	0.479	0.145	0
Zdhhc3	0	1.17885	0.566	0.232	0
Smurf1	0	1.62581	0.465	0.132	0
Pgm3	0	2.48321	0.402	0.069	0
Vldlr	0	7.269	0.335	0.002	0
Mcfd2	0	1.03458	0.599	0.266	0
Smim11	0	1.17225	0.553	0.221	0
Eprs	0	0.872318	0.655	0.323	0
Iqsec1	0	1.37272	0.458	0.126	0
Adam19	0	2.14227	0.387	0.055	0
Fads1	0	3.07328	0.381	0.049	0
Dnajc25	0	2.19757	0.419	0.087	0
Gas7	0	1.35981	0.709	0.377	0
Slc16a2	0	6.89381	0.334	0.003	0
Nlgn2	0	5.00611	0.34	0.009	0
Gtf2i	0	1.20782	0.463	0.133	0
Lgi4	0	4.51918	0.343	0.013	0
Tmem9	0	3.17105	0.356	0.026	0
Mmp19	0	1.19395	0.487	0.157	0
Morf4l2	0	1.21783	0.8	0.471	0
Otud7b	0	1.7671	0.398	0.069	0
Ddost	0	1.22586	0.76	0.431	0
Mettl9	0	1.20222	0.529	0.2	0
Itga11	0	8.02427	0.33	0.001	0
Stt3b	0	1.02366	0.635	0.306	0
Erlec1	0	1.42984	0.509	0.18	0
Zdhhc8	0	2.35436	0.39	0.061	0
Trim35	0	0.670355	0.587	0.258	0
Dnm3os	0	8.19608	0.33	0.002	0
Nudt4	0	1.08227	0.508	0.18	0
Cd276	0	2.35008	0.381	0.053	0
Rbbp7	0	1.00734	0.584	0.256	0
Esyt2	0	0.534343	0.599	0.271	0
Tcf4	0	0.938298	0.819	0.491	0
Epn2	0	4.17535	0.335	0.008	0
Atrnl1	0	2.1038	0.42	0.093	0
Sec63	0	1.04367	0.613	0.287	0
Yap1	0	3.50524	0.336	0.01	0
Smo	0	4.00759	0.347	0.021	0
Pde3a	0	8.63964	0.326	0.001	0
Atp2a2	0	1.01488	0.714	0.389	0
Fech	0	1.893	0.413	0.088	0
Ehd1	0	0.835505	0.688	0.363	0
Gpm6b	0	4.93565	0.331	0.007	0
Xdh	0	1.15316	0.745	0.421	0
Swi5	0	1.1987	0.806	0.483	0
Dpm3	0	1.1388	0.619	0.296	0
Cxcl1	0	5.53683	0.337	0.014	0
Il34	0	8.04823	0.324	0.001	0
Ctdspl	0	3.3329	0.355	0.032	0
Fzd1	0	4.84347	0.334	0.012	0
Hist1h2bc	0	1.72808	0.428	0.106	0
Sulf2	0	1.47923	0.488	0.166	0
Ephx1	0	2.8347	0.368	0.047	0
Cask	0	1.59978	0.447	0.126	0
Galnt17	0	7.41561	0.323	0.002	0
Sytl2	0	1.27424	0.382	0.061	0
Pcdh20	0	8.04152	0.322	0.001	0
Acat1	0	1.0132	0.604	0.283	0
Gli3	0	4.44852	0.327	0.006	0
Nbeal1	0	0.967833	0.557	0.237	0
Adh7	0	6.71338	0.322	0.002	0
Ifitm1	0	2.87865	0.368	0.048	0
Hdac2	0	1.12691	0.505	0.185	0
Hspa13	0	1.6049	0.429	0.109	0
Smim14	0	1.0092	0.719	0.399	0
Neo1	0	3.36348	0.344	0.024	0
Wisp2	0	7.59739	0.322	0.003	0
Tjp1	0	4.00641	0.326	0.007	0
Adam9	0	0.920788	0.655	0.336	0
Uqcc2	0	1.03716	0.738	0.419	0
Pdha1	0	1.08463	0.564	0.245	0
Cd151	0	1.85317	0.415	0.096	0
Zfp651	0	3.20862	0.347	0.028	0
Stk25	0	1.38777	0.465	0.147	0
Chd3	0	1.01953	0.53	0.212	0
Col18a1	0	7.06806	0.32	0.002	0
Paics	0	1.12182	0.531	0.214	0
Pofut2	0	1.49264	0.467	0.15	0
Sec22b	0	1.02141	0.605	0.288	0
Tfpi2	0	6.86535	0.319	0.002	0
Ust	0	2.82912	0.361	0.044	0
Pgr	0	6.91604	0.32	0.003	0
Aaed1	0	1.17014	0.454	0.137	0
Iah1	0	1.51343	0.509	0.192	0
Dap	0	1.00253	0.635	0.318	0
Slc30a4	0	2.51101	0.365	0.049	0
Adgrg2	0	7.70891	0.318	0.002	0
Kctd11	0	2.89149	0.358	0.042	0
Tspan5	0	1.86996	0.414	0.098	0
Cpt1c	0	4.65215	0.325	0.01	0
Ginm1	0	1.61957	0.439	0.124	0
Oaz2	0	1.62258	0.437	0.122	0
Itsn1	0	1.13994	0.45	0.135	0
Peak1	0	0.70321	0.585	0.27	0
Pfn2	0	3.72209	0.324	0.01	0
Cbr3	0	3.60858	0.341	0.027	0
Plau	0	1.05659	0.478	0.164	0
Ppm1a	0	0.893708	0.589	0.275	0
Gpc4	0	7.468	0.315	0.002	0
Ptpn13	0	3.33451	0.322	0.009	0
Bnip3l	0	0.649886	0.651	0.338	0
Sema3b	0	5.35068	0.317	0.004	0
Snhg11	0	6.83717	0.314	0.002	0
Papss1	0	1.70432	0.423	0.111	0
Cyp4b1	0	6.92628	0.314	0.002	0
Arntl	0	2.02271	0.372	0.06	0
Abca6	0	5.67521	0.318	0.006	0
Desi2	0	1.22481	0.482	0.17	0
Selenof	0	1.42222	0.855	0.543	0
Epb41l2	0	0.926975	0.825	0.513	0
Arhgef40	0	2.93888	0.347	0.035	0
H2afv	0	0.778105	0.573	0.261	0
P4ha1	0	0.863642	0.658	0.347	0
Stx2	0	2.04751	0.396	0.085	0
Plagl1	0	3.07167	0.326	0.015	0
Top2b	0	0.741628	0.639	0.328	0
Unc45b	0	5.36941	0.314	0.003	0
Adcy3	0	3.64643	0.326	0.015	0
Glo1	0	1.35632	0.446	0.135	0
Agtrap	0	0.9945	0.547	0.237	0
Ei24	0	1.23118	0.538	0.228	0
Hmgn3	0	1.07958	0.452	0.142	0
Apol9a	0	1.8477	0.362	0.052	0
Rorb	0	7.9948	0.311	0.001	0
Ak3	0	1.64496	0.429	0.119	0
Arl3	0	1.63029	0.442	0.132	0
Emc10	0	0.79117	0.666	0.357	0
Lpp	0	1.0304	0.783	0.474	0
Plpp5	0	2.27534	0.358	0.049	0
Pik3r2	0	2.44382	0.38	0.071	0
Cbx3	0	0.588917	0.694	0.385	0
Rnd3	0	0.783612	0.524	0.216	0
Fam8a1	0	1.66229	0.397	0.089	0
Tbc1d12	0	3.08571	0.341	0.033	0
Snx7	0	3.2764	0.336	0.028	0
Plxna1	0	1.60842	0.433	0.125	0
Psip1	0	0.970092	0.477	0.169	0
Efcab14	0	0.924352	0.587	0.279	0
Ly6a	0	1.94904	0.988	0.68	0
Inpp1	0	1.32686	0.426	0.119	0
Ssr2	0	1.2323	0.646	0.339	0
Smim1	0	6.32539	0.31	0.003	0
Scoc	0	1.53184	0.403	0.097	0
Marveld1	0	1.69683	0.4	0.094	0
Pbxip1	0	0.52864	0.612	0.306	0
Rab13	0	2.80996	0.354	0.048	0
Arhgap35	0	3.20896	0.332	0.026	0
Pigp	0	1.61682	0.424	0.118	0
Agap1	0	2.26235	0.359	0.054	0
Cp	0	3.98591	0.322	0.017	0
Ndst1	0	1.77794	0.361	0.056	0
Dlgap4	0	1.01657	0.569	0.264	0
Zmynd11	0	0.763482	0.566	0.261	0
Pdia6	0	1.25973	0.867	0.562	0
Ptprs	0	1.27358	0.447	0.143	0
Mindy1	0	1.2898	0.432	0.128	0
Tm7sf3	0	1.5801	0.41	0.106	0
Ptpn5	0	5.53924	0.31	0.006	0
P4ha3	0	6.72011	0.307	0.003	0
Agpat3	0	0.937469	0.422	0.118	0
Bod1	0	1.89974	0.371	0.067	0
Snx18	0	0.399324	0.635	0.331	0
Praf2	0	2.61699	0.354	0.051	0
Cav1	0	3.54546	0.314	0.011	0
Ndufa5	0	0.743549	0.61	0.307	0
Naalad2	0	6.60375	0.306	0.003	0
Kif21a	0	4.14597	0.31	0.007	0
Bad	0	1.41892	0.476	0.173	0
Rpn2	0	1.32654	0.823	0.52	0
Ctnnd1	0	1.07837	0.452	0.15	0
Cd99l2	0	2.82691	0.337	0.035	0
Add1	0	0.880919	0.655	0.353	0
Cast	0	1.03197	0.787	0.485	0
Lrrc58	0	0.922886	0.663	0.361	0
Agfg1	0	0.882304	0.596	0.294	0
H6pd	0	1.96361	0.374	0.072	0
Aak1	0	0.636974	0.483	0.181	0
Rabac1	0	0.988773	0.71	0.408	0
Sox4	0	3.1848	0.322	0.02	0
Rab18	0	1.00913	0.635	0.333	0
F830016B08Rik	0	2.14474	0.345	0.043	0
Laptm4a	0	1.81583	0.904	0.603	0
Adh1	0	6.90188	0.303	0.002	0
Ccdc6	0	1.01573	0.474	0.173	0
Smad1	0	1.0825	0.488	0.187	0
Kremen1	0	2.05491	0.358	0.057	0
Syne2	0	1.47944	0.377	0.076	0
Zfp521	0	7.19064	0.303	0.002	0
Hacd1	0	3.10419	0.333	0.033	0
Bag3	0	0.952582	0.539	0.239	0
Chd9	0	0.854953	0.533	0.233	0
Tsc22d1	0	1.09787	0.451	0.151	0
Prrg1	0	5.51697	0.305	0.005	0
Magi3	0	3.0359	0.326	0.026	0
Dstn	0	0.766526	0.778	0.479	0
Dynll2	0	0.707211	0.52	0.221	0
Prdx4	0	1.37546	0.489	0.19	0
Bcl9l	0	1.10635	0.408	0.109	0
Rai14	0	2.10461	0.362	0.063	0
Zfp945	0	1.66432	0.362	0.063	0
Phactr2	0	1.39336	0.458	0.16	0
Kif1b	0	0.76001	0.595	0.297	0
Dtx3	0	1.80521	0.359	0.061	0
Coro2b	0	4.41558	0.309	0.011	0
Stk3	0	1.47809	0.424	0.126	0
Sec62	0	1.04521	0.786	0.489	0
Clip1	0	0.786756	0.659	0.362	0
Lmbr1	0	4.96151	0.305	0.008	0
Dzip1	0	4.91711	0.304	0.007	0
Snai2	0	6.46191	0.3	0.003	0
Pdia5	0	3.8662	0.32	0.023	0
Lztfl1	0	1.216	0.438	0.142	0
Pla2g4a	0	1.03724	0.484	0.188	0
Prrx2	0	8.556	0.297	0.001	0
Mcu	0	1.72511	0.376	0.08	0
Mgat2	0	0.844776	0.635	0.339	0
Stt3a	0	0.914019	0.659	0.364	0
Uchl1	0	6.52598	0.299	0.004	0
Atn1	0	1.31974	0.408	0.113	0
Lrpap1	0	1.14044	0.516	0.222	0
Cetn3	0	1.0043	0.548	0.254	0
Clcn5	0	1.44432	0.416	0.122	0
Vangl1	0	6.48476	0.296	0.002	0
Bmper	0	6.59507	0.297	0.003	0
CT025619.1	0	7.11964	0.296	0.002	0
Sel1l	0	0.791907	0.607	0.313	0
Hoxc6	0	7.11585	0.296	0.002	0
Glis2	0	5.06682	0.302	0.008	0
Zadh2	0	1.97049	0.355	0.061	0
Rab11fip2	0	1.85267	0.361	0.067	0
P4hb	0	1.42675	0.853	0.559	0
mt-Nd4l	0	0.810381	0.834	0.54	0
Slc50a1	0	0.788008	0.515	0.222	0
Copb2	0	1.04442	0.697	0.404	0
Mbd3	0	0.935179	0.528	0.236	0
Pkdcc	0	2.74734	0.338	0.046	0
Jam3	0	5.86095	0.295	0.003	0
Il3ra	0	0.800622	0.57	0.278	0
Cc2d2a	0	4.54392	0.298	0.007	0
2700081O15Rik	0	4.60444	0.301	0.01	0
Gpr180	0	2.40635	0.34	0.05	0
Tmed1	0	2.5582	0.333	0.043	0
Tbl1x	0	0.819261	0.594	0.304	0
Pnpla8	0	0.975037	0.488	0.198	0
Tpd52l2	0	0.986959	0.53	0.241	0
Ypel3	0	1.01615	0.449	0.16	0
Tcn2	0	0.924603	0.486	0.197	0
Mrfap1	0	1.08354	0.84	0.551	0
Clock	0	0.964812	0.465	0.177	0
Kdm5b	0	0.871794	0.418	0.13	0
Rapgef1	0	0.991116	0.472	0.184	0
Ipo5	0	1.08013	0.478	0.19	0
Serf1	0	4.30097	0.301	0.013	0
Rexo2	0	0.798956	0.664	0.377	0
Dock4	0	1.25994	0.396	0.109	0
Foxo1	0	1.23369	0.409	0.122	0
Bola3	0	0.957858	0.475	0.188	0
Sox5	0	4.16336	0.295	0.008	0
Fbxl7	0	5.57051	0.29	0.003	0
Mpv17	0	1.43379	0.4	0.114	0
Tmem165	0	0.827209	0.534	0.248	0
Cdk4	0	0.784655	0.568	0.282	0
Aga	0	1.16773	0.42	0.134	0
Nrcam	0	4.67701	0.291	0.005	0
Tmbim1	0	0.791778	0.502	0.217	0
Hsd11b1	0	2.3736	0.331	0.046	0
Pds5b	0	0.950835	0.462	0.177	0
Golt1b	0	1.31677	0.437	0.152	0
Casc4	0	4.578	0.292	0.007	0
Romo1	0	0.727125	0.707	0.422	0
Krt10	0	4.22724	0.3	0.015	0
Mageh1	0	5.7248	0.288	0.004	0
Eri3	0	1.81621	0.368	0.084	0
Armcx3	0	0.857288	0.511	0.228	0
Ccdc90b	0	1.50214	0.384	0.101	0
Ccdc127	0	1.21423	0.428	0.145	0
Cfb	0	1.32496	0.468	0.185	0
Maob	0	7.24087	0.285	0.002	0
St5	0	4.72901	0.288	0.005	0
Smtn	0	3.84025	0.294	0.011	0
Brd3	0	1.04742	0.442	0.16	0
Rab28	0	1.22047	0.435	0.153	0
Il4ra	0	0.895317	0.675	0.393	0
Klhdc2	0	0.96447	0.396	0.114	0
Asap3	0	7.63962	0.284	0.002	0
Shc2	0	7.54716	0.283	0.001	0
Tusc3	0	1.33407	0.42	0.138	0
Arl2bp	0	0.922506	0.483	0.201	0
Tpst1	0	0.763897	0.504	0.223	0
Gmds	0	2.23835	0.328	0.047	0
Txndc15	0	1.12674	0.459	0.178	0
Ddx1	0	1.10611	0.433	0.152	0
Crispld1	0	7.44993	0.283	0.002	0
Tubb4b	0	0.667661	0.624	0.343	0
Pja1	0	1.46713	0.366	0.085	0
Cmtm3	0	0.759062	0.612	0.331	0
Map3k20	0	1.5521	0.384	0.104	0
Sesn3	0	1.18131	0.384	0.104	0
Gadd45g	0	1.24844	0.5	0.22	0
Utrn	0	0.492885	0.564	0.284	0
Arhgap10	0	1.12727	0.42	0.14	0
Skp1a	0	0.699272	0.598	0.318	0
Zc3h14	0	0.889151	0.473	0.193	0
Igdcc4	0	7.2712	0.28	0.001	0
Nudcd2	0	1.0025	0.467	0.188	0
Zfp9	0	5.79649	0.282	0.003	0
2310022B05Rik	0	1.8792	0.349	0.07	0
Cyp20a1	0	1.28276	0.399	0.121	0
Appl1	0	0.861012	0.526	0.248	0
Zfp652	0	0.976163	0.453	0.175	0
Snx9	0	0.906876	0.55	0.272	0
Fkbp2	0	0.792009	0.633	0.355	0
Slc39a1	0	0.750887	0.71	0.432	0
Tmem63a	0	1.23469	0.421	0.144	0
Fyttd1	0	0.759973	0.511	0.234	0
Rab3il1	0	0.665119	0.483	0.206	0
Rab32	0	0.743778	0.586	0.309	0
Lgalsl	0	3.53532	0.291	0.014	0
Itm2c	0	0.750046	0.782	0.506	0
Dctn2	0	0.863191	0.557	0.281	0
Cdc16	0	1.42735	0.377	0.101	0
Gm10073	0	0.834365	0.518	0.242	0
Ptpn9	0	1.35639	0.401	0.125	0
Prdx5	0	0.90184	0.871	0.595	0
Smap1	0	0.80781	0.598	0.322	0
Tmem159	0	1.96611	0.351	0.075	0
Cdc42bpb	0	1.33446	0.413	0.137	0
Agrn	0	2.14752	0.335	0.06	0
Atxn2	0	0.775648	0.505	0.23	0
Aes	0	0.809708	0.746	0.471	0
Arfgap3	0	1.56377	0.369	0.094	0
B4gat1	0	2.72247	0.314	0.039	0
Efnb1	0	2.98565	0.296	0.021	0
Smim7	0	0.757105	0.575	0.3	0
Ick	0	3.45092	0.294	0.019	0
Chpf2	0	1.39876	0.391	0.117	0
1190002N15Rik	0	1.37095	0.373	0.099	0
Guk1	0	1.01566	0.465	0.191	0
Tex261	0	0.661741	0.595	0.321	0
Dmwd	0	3.3454	0.286	0.012	0
Armcx1	0	5.01096	0.277	0.004	0
Adgrg6	0	1.58552	0.364	0.091	0
Rbms2	0	1.68817	0.362	0.089	0
Ipo4	0	2.27831	0.329	0.056	0
Pabpc4	0	1.7465	0.357	0.084	0
Sel1l3	0	4.04847	0.286	0.013	0
Igf1	0	3.82335	0.294	0.021	0
Fasn	0	1.4083	0.356	0.083	0
1810055G02Rik	0	3.07593	0.302	0.029	0
Il15ra	0	0.893547	0.396	0.124	0
Tspan6	0	5.20484	0.275	0.003	0
Lrp3	0	7.85812	0.273	0.001	0
Fto	0	0.736186	0.504	0.232	0
Eng	0	1.94076	0.377	0.106	0
Snx21	0	2.53099	0.317	0.046	0
Ssr1	0	0.871219	0.749	0.478	0
Klf7	0	0.525628	0.549	0.279	0
Ano3	0	5.51107	0.273	0.003	0
Syde1	0	3.97452	0.277	0.007	0
Pth1r	0	6.98503	0.272	0.002	0
Ggcx	0	3.10352	0.292	0.022	0
Stxbp1	0	2.62651	0.301	0.032	0
Fmnl2	0	1.12726	0.373	0.104	0
Nomo1	0	1.24609	0.401	0.132	0
Pafah1b2	0	0.798622	0.53	0.261	0
Gata6	0	6.34344	0.271	0.002	0
Gkap1	0	3.05825	0.294	0.025	0
Yipf3	0	0.735686	0.584	0.315	0
Twist2	0	6.40013	0.27	0.002	0
Dmd	0	6.16753	0.27	0.002	0
Nbea	0	4.71405	0.273	0.005	0
Gabarapl1	0	1.1952	0.402	0.134	0
Surf4	0	0.853631	0.749	0.482	0
Bet1	0	1.01524	0.449	0.182	0
Ube2h	0	0.495525	0.53	0.263	0
Ccser2	0	0.840621	0.414	0.147	0
Spin1	0	0.971407	0.437	0.17	0
Csad	0	2.33621	0.31	0.043	0
Sh3pxd2a	0	2.56364	0.318	0.051	0
Ptpn11	0	0.823134	0.556	0.29	0
Scrn1	0	2.63747	0.277	0.011	0
Sec23ip	0	0.804574	0.479	0.213	0
Farp1	0	3.68529	0.276	0.01	0
Ppib	0	1.5139	0.845	0.579	0
Baiap2	0	1.04621	0.43	0.164	0
Ecm2	0	7.48097	0.267	0.001	0
Irx1	0	6.73778	0.268	0.002	0
Jdp2	0	1.43561	0.356	0.09	0
Mydgf	0	0.749187	0.615	0.349	0
Acaa2	0	1.03048	0.477	0.211	0
Snx33	0	2.72654	0.292	0.026	0
Tlcd2	0	3.1017	0.295	0.029	0
Hdac4	0	1.03344	0.425	0.16	0
Gm14005	0	1.62335	0.342	0.077	0
0610037L13Rik	0	1.3775	0.401	0.136	0
Fam168a	0	0.70004	0.515	0.25	0
Hyou1	0	0.895041	0.479	0.214	0
Abca9	0	1.67872	0.366	0.101	0
Creld2	0	0.92097	0.462	0.197	0
Gbf1	0	0.980575	0.442	0.177	0
Large1	0	2.8518	0.288	0.023	0
Tulp4	0	0.690033	0.573	0.308	0
Rab2a	0	0.940661	0.777	0.513	0
Atp11a	0	1.2495	0.38	0.116	0
Abhd4	0	2.11873	0.33	0.066	0
Lims2	0	5.00071	0.267	0.003	0
Fbn2	0	7.92294	0.265	0.001	0
Chp1	0	0.784064	0.545	0.282	0
Snhg6	0	0.870228	0.507	0.244	0
Dcaf8	0	0.609031	0.512	0.249	0
Zfp462	0	4.69802	0.268	0.005	0
Slc10a6	0	8.2501	0.264	0.001	0
Hebp2	0	4.06283	0.279	0.016	0
Islr2	0	4.51488	0.273	0.01	0
Tbx18	0	7.28075	0.265	0.002	0
H1f0	0	0.600112	0.512	0.249	0
Zc3h7b	0	1.43203	0.343	0.08	0
Arsa	0	1.48301	0.377	0.114	0
Qser1	0	1.76434	0.328	0.066	0
Zmat3	0	1.8389	0.332	0.07	0
Atp8b2	0	0.558056	0.497	0.235	0
Prdm8	0	6.43596	0.265	0.003	0
Bcat1	0	4.23547	0.269	0.007	0
Ccdc8	0	7.35163	0.264	0.002	0
Abhd14a	0	3.6041	0.277	0.015	0
Pdxdc1	0	0.947625	0.427	0.165	0
Pink1	0	1.78028	0.335	0.074	0
Ccni	0	0.681978	0.516	0.255	0
Csgalnact2	0	0.735386	0.52	0.259	0
Wtip	0	4.23094	0.273	0.012	0
Echs1	0	0.949101	0.453	0.192	0
Blmh	0	0.721469	0.488	0.227	0
Six1	0	6.23335	0.263	0.002	0
Akt2	0	0.788829	0.56	0.3	0
Fbxo18	0	1.01801	0.449	0.189	0
Creld1	0	2.95167	0.292	0.032	0
Carm1	0	1.76909	0.341	0.081	0
Flot2	0	0.97747	0.462	0.202	0
Msi2	0	0.559928	0.405	0.145	0
Ift43	0	2.87705	0.284	0.024	0
Zhx3	0	3.65619	0.275	0.016	0
Kitl	0	2.9018	0.301	0.042	0
Cdh11	0	6.55015	0.262	0.003	0
Sult5a1	0	4.29122	0.264	0.005	0
Smyd2	0	2.36432	0.297	0.039	0
Lrrc8a	0	1.64055	0.333	0.075	0
Srpx2	0	7.87442	0.259	0.001	0
Ammecr1	0	1.47448	0.365	0.107	0
Pcdh18	0	7.31322	0.26	0.002	0
Evc	0	6.05549	0.26	0.002	0
Ltbp4	0	5.24052	0.261	0.003	0
Ankrd40	0	0.702054	0.486	0.228	0
Galk1	0	1.07081	0.367	0.109	0
Tanc2	0	2.72615	0.287	0.029	0
Mcrip1	0	0.695781	0.704	0.446	0
Copa	0	0.843245	0.759	0.502	0
Duoxa1	0	8.23003	0.258	0.001	0
Rab30	0	3.26798	0.275	0.018	0
Zfp771	0	1.33143	0.362	0.105	0
Ctsf	0	5.96269	0.261	0.004	0
Cdc42ep5	0	3.48118	0.263	0.007	0
Clcn4	0	0.666867	0.488	0.232	0
Smpd1	0	1.67956	0.331	0.075	0
Adora2b	0	1.36064	0.38	0.124	0
Ano6	0	0.993375	0.407	0.151	0
Sfr1	0	0.843994	0.751	0.495	0
Atp9a	0	3.07571	0.271	0.016	0
Suclg2	0	1.07458	0.362	0.107	0
Fam13c	0	6.257	0.257	0.002	0
Chpt1	0	0.838848	0.403	0.148	0
L3hypdh	0	4.6998	0.259	0.004	0
Emc2	0	0.918869	0.486	0.231	0
Osbpl1a	0	2.50279	0.299	0.044	0
Tmem28	0	8.72989	0.255	0.001	0
Pigk	0	0.906668	0.465	0.211	0
Manea	0	1.98134	0.316	0.062	0
Tm2d2	0	0.757037	0.496	0.242	0
Cfdp1	0	0.768187	0.51	0.256	0
Ktn1	0	0.403974	0.483	0.229	0
Tbc1d2b	0	0.954549	0.416	0.162	0
Sec24a	0	0.881657	0.399	0.145	0
Yif1a	0	1.25014	0.415	0.161	0
Ube2w	0	0.877913	0.447	0.194	0
Slc6a8	0	2.19735	0.281	0.028	0
Zfp704	0	2.75823	0.287	0.034	0
C1qtnf7	0	8.00956	0.254	0.001	0
Pcgf3	0	0.993586	0.389	0.136	0
Rbp1	0	6.51282	0.256	0.003	0
Smoc2	0	8.16429	0.254	0.001	0
Obsl1	0	5.15071	0.255	0.003	0
Phlda3	0	1.64428	0.334	0.082	0
Ndufb11	0	0.679897	0.736	0.484	0
Usp24	0	0.852871	0.436	0.184	0
Nr2f6	0	1.36567	0.367	0.115	0
Sec61a1	0	0.643761	0.711	0.459	0
Irs1	0	6.44226	0.253	0.002	0
Gm10600	0	8.38452	0.252	0.001	0
Lpcat3	0	1.06543	0.403	0.152	0
Kank1	0	6.73536	0.253	0.002	0
Tmem59	0	0.733405	0.757	0.507	0
Tmem140	0	1.10189	0.361	0.111	0
Gpx4	0	0.6526	0.81	0.56	0
Fnta	0	1.011	0.406	0.157	0
Pgrmc2	0	1.21628	0.373	0.124	0
Enpep	0	5.97035	0.252	0.003	0
Wwp1	0	0.423438	0.437	0.188	0
Bsg	0	0.756213	0.846	0.597	0
Slc25a39	0	0.703493	0.498	0.249	0
Rtl8a	0	2.17462	0.299	0.051	0
Mex3b	0	2.05649	0.295	0.047	0
Gnb5	0	3.38337	0.261	0.013	0
Serpina3c	0	9.25129	0.249	0.001	0
Emx2	0	7.75207	0.249	0.001	0
Tor1b	0	0.730468	0.481	0.233	0
Man1c1	0	1.12216	0.39	0.143	0
Lrrc49	0	3.37921	0.267	0.02	0
Rab6b	0	2.81742	0.271	0.024	0
Ormdl3	0	1.49217	0.336	0.089	0
Maoa	0	3.48896	0.256	0.009	0
Nbdy	0	1.73102	0.314	0.067	0
Zfp266	0	1.0998	0.344	0.097	0
Abi2	0	1.54789	0.328	0.082	0
Ssr4	0	0.842223	0.728	0.482	0
Zfp637	0	1.85323	0.297	0.051	0
Gm1673	0	3.58417	0.263	0.018	0
Kdsr	0	1.59555	0.307	0.062	0
Gm15675	0	4.27668	0.251	0.006	0
Gde1	0	1.56446	0.316	0.071	0
Bace1	0	4.71295	0.253	0.008	0
Dnajc18	0	2.42541	0.281	0.037	0
Uxs1	0	1.20846	0.366	0.122	0
Stam	0	1.03847	0.371	0.127	0
Pir	0	4.4549	0.254	0.01	0
Mast2	0	1.95245	0.307	0.063	0
Scmh1	0	2.19794	0.289	0.045	0
Pcyox1	0	1.67523	0.319	0.075	0
Tmem147	0	0.843287	0.444	0.2	0
Jkamp	0	0.846704	0.413	0.169	0
Snap47	0	2.53961	0.273	0.03	0
Fmo1	0	5.47949	0.245	0.002	0
Zfyve9	0	1.58004	0.298	0.055	0
Zmpste24	0	0.860534	0.42	0.177	0
Zmym4	0	1.00614	0.371	0.128	0
Tvp23b	0	1.1273	0.359	0.116	0
Serpinb1a	0	1.82309	0.304	0.061	0
Ttc37	0	1.2913	0.345	0.102	0
Pde10a	0	4.56443	0.248	0.005	0
Abcd2	0	2.71152	0.278	0.036	0
Slc39a13	0	1.49699	0.321	0.079	0
S100a11	0	1.33029	0.947	0.705	0
B3gnt9	0	5.17855	0.247	0.005	0
Map4k5	0	1.69381	0.303	0.061	0
Sae1	0	0.654416	0.449	0.208	0
Akt1s1	0	1.25067	0.342	0.101	0
Xpnpep2	0	7.61394	0.243	0.002	0
Ank2	0	3.23086	0.256	0.015	0
Hebp1	0	3.81507	0.256	0.015	0
Ifitm2	0	0.957153	0.944	0.703	0
Dnajb4	0	0.689561	0.354	0.114	0
Npr2	0	6.14906	0.242	0.002	0
Tnfsf12	0	0.754755	0.42	0.18	0
Ror2	0	7.92523	0.241	0.001	0
Mut	0	1.36545	0.335	0.096	0
2008-03-01	0	0.753635	0.411	0.172	0
Rgma	0	6.86793	0.241	0.002	0
Naxd	0	0.775287	0.426	0.187	0
Tdrd3	0	2.15452	0.29	0.051	0
Slc12a4	0	1.57845	0.33	0.092	0
Arl15	0	2.89114	0.263	0.025	0
Gabre	0	7.5526	0.239	0.001	0
Mtmr11	0	3.27645	0.254	0.016	0
Decr1	0	1.58978	0.323	0.085	0
Ptprg	0	4.82857	0.241	0.003	0
Tmed9	0	0.802774	0.762	0.524	0
Spats2	0	3.11991	0.248	0.01	0
Dgcr6	0	1.73916	0.306	0.068	0
Mospd2	0	0.885211	0.447	0.21	0
Impdh2	0	0.816439	0.454	0.217	0
Slc35a1	0	1.6263	0.299	0.062	0
Micu1	0	0.737228	0.437	0.2	0
Tfdp1	0	1.38697	0.354	0.117	0
Sema3e	0	7.13612	0.238	0.002	0
Rarg	0	1.1461	0.365	0.129	0
App	0	0.74489	0.832	0.596	0
Tubb5	0	0.585958	0.844	0.608	0
Fam149a	0	3.60988	0.253	0.018	0
Insig2	0	0.971261	0.373	0.138	0
Arhgef10	0	1.80186	0.314	0.079	0
Cfap36	0	1.15491	0.341	0.107	0
Ube4b	0	0.858902	0.399	0.165	0
Serinc5	0	2.08899	0.272	0.038	0
Cavin2	0	2.65602	0.242	0.008	0
Mmp27	0	3.92745	0.245	0.011	0
Igfbp3	0	5.57066	0.236	0.002	0
Ptgs2	0	0.678234	0.326	0.093	0
Cry2	0	2.6524	0.26	0.027	0
AY036118	0	1.29825	0.441	0.208	0
Bmp8a	0	7.40435	0.235	0.002	0
Tmem214	0	1.05797	0.366	0.133	0
Parm1	0	7.09292	0.235	0.002	0
Hoxa7	0	4.61327	0.239	0.006	0
Clip3	0	5.1941	0.237	0.004	0
Git1	0	1.26901	0.348	0.115	0
Aldh18a1	0	1.70718	0.298	0.065	0
Arhgap24	0	2.05943	0.272	0.04	0
Evi5	0	1.0647	0.381	0.149	0
Thap12	0	0.87464	0.377	0.145	0
Nf1	0	0.90233	0.391	0.159	0
Ano10	0	1.65481	0.298	0.066	0
Sema4c	0	1.5786	0.276	0.045	0
Fbxw8	0	1.25995	0.342	0.111	0
Gas6	0	2.62526	0.27	0.039	0
Glt8d1	0	1.24996	0.324	0.093	0
Cdk5rap3	0	0.899558	0.39	0.159	0
Arl4a	0	0.83882	0.364	0.133	0
Mapk12	0	4.5814	0.235	0.004	0
Zfyve21	0	2.4799	0.27	0.04	0
Pdcd4	0	0.176393	0.379	0.149	0
Dynlt3	0	0.794093	0.422	0.192	0
Arhgap6	0	2.12771	0.285	0.055	0
Cxcl9	0	2.83818	0.305	0.075	0
Trim24	0	0.886568	0.35	0.12	0
Cnep1r1	0	0.702502	0.413	0.183	0
Peli2	0	3.73516	0.241	0.011	0
Gypc	0	1.34463	0.305	0.075	0
Lgr4	0	5.33555	0.233	0.004	0
Zyg11b	0	0.647952	0.391	0.162	0
Il17rd	0	5.5853	0.232	0.003	0
Htr2a	0	6.49936	0.232	0.003	0
Prkci	0	1.8444	0.291	0.062	0
Lynx1	0	3.8004	0.241	0.012	0
Acadvl	0	0.880479	0.391	0.163	0
Ctnnb1	0	0.576769	0.76	0.532	0
Socs5	0	1.81539	0.286	0.058	0
Xpnpep1	0	0.924464	0.403	0.176	0
Eef2k	0	1.73164	0.266	0.039	0
Cacna1a	0	3.61128	0.236	0.009	0
Uba5	0	0.784016	0.419	0.192	0
Tm9sf3	0	0.66636	0.776	0.549	0
Dynlrb1	0	0.66507	0.793	0.567	0
Slc4a3	0	7.05477	0.228	0.002	0
Mill2	0	5.51046	0.23	0.004	0
Sfrp1	0	9.663	0.227	0.001	0
Krt23	0	8.24472	0.227	0.001	0
Trim44	0	0.748491	0.41	0.184	0
Ost4	0	0.702954	0.756	0.53	0
Chst12	0	1.05306	0.345	0.119	0
Tmem229a	0	4.08485	0.243	0.017	0
Podn	0	7.62415	0.226	0.001	0
Adam22	0	5.01825	0.231	0.006	0
Dock1	0	1.15127	0.346	0.121	0
Ebpl	0	1.29806	0.328	0.104	0
Glt8d2	0	8.69854	0.225	0.001	0
Stox2	0	3.96158	0.232	0.008	0
Btd	0	2.72177	0.248	0.024	0
Zbtb44	0	0.820436	0.355	0.131	0
Srxn1	0	1.38369	0.313	0.09	0
Cbr1	0	2.38068	0.261	0.038	0
Vamp7	0	0.961078	0.372	0.149	0
Cnpy4	0	1.88982	0.286	0.063	0
Marcks	0	1.36683	0.953	0.73	0
Zbtb38	0	0.518425	0.361	0.138	0
Abhd5	0	1.07301	0.333	0.111	0
Ulk2	0	0.969697	0.342	0.12	0
Dennd5b	0	1.483	0.257	0.035	0
Polr3d	0	1.33142	0.311	0.089	0
Zbtb16	0	2.08365	0.26	0.038	0
Vegfb	0	2.35944	0.251	0.029	0
Alg14	0	2.28758	0.264	0.043	0
Txndc12	0	1.0971	0.342	0.121	0
Slc35f5	0	0.742848	0.371	0.15	0
Mr1	0	2.71809	0.246	0.025	0
Hspa12b	0	4.73925	0.224	0.003	0
Myl9	0	6.92455	0.222	0.001	0
B4galt2	0	6.35976	0.223	0.002	0
Cfap20	0	0.682449	0.364	0.143	0
6030419C18Rik	0	8.42606	0.222	0.001	0
Airn	0	3.40403	0.234	0.013	0
Cad	0	2.10261	0.266	0.046	0
Ggct	0	0.924361	0.339	0.119	0
Tmx4	0	1.11218	0.31	0.09	0
Ptpn21	0	2.53177	0.241	0.021	0
Ubr1	0	0.584217	0.355	0.135	0
Lgi3	0	4.56844	0.235	0.015	0
Pck2	0	1.62153	0.281	0.062	0
Naglu	0	1.22896	0.322	0.103	0
Bdh2	0	4.23474	0.226	0.007	0
Acvr1	0	1.62571	0.282	0.063	0
Lrrc8b	0	1.76001	0.282	0.063	0
Slc36a4	0	1.82939	0.283	0.064	0
Klhl22	0	1.91258	0.264	0.046	0
Olfml1	0	7.89119	0.219	0.001	0
Cntln	0	1.76418	0.29	0.072	0
Yes1	0	2.49934	0.233	0.016	0
AI427809	0	3.76585	0.229	0.012	0
Cdr2	0	2.82658	0.239	0.022	0
Gm31378	0	9.04041	0.218	0.001	0
Pcbp4	0	1.74592	0.246	0.029	0
Tmem250-ps	0	1.65536	0.289	0.072	0
Fam98a	0	1.50025	0.298	0.081	0
Anapc4	0	0.819923	0.375	0.159	0
Tmod2	0	4.96644	0.22	0.004	0
Rnft1	0	0.797805	0.383	0.167	0
Clic4	0	0.576577	0.852	0.636	0
Tmtc3	0	1.52846	0.282	0.066	0
Dad1	0	0.659834	0.772	0.556	0
Nbas	0	1.51055	0.284	0.068	0
mt-Nd3	0	0.524556	0.913	0.698	0
Gadd45a	0	1.67824	0.262	0.047	0
Hjurp	0	0.678641	0.369	0.154	0
Chd6	0	0.575008	0.358	0.143	0
Elmod2	0	1.08565	0.313	0.098	0
Bag5	0	1.08059	0.308	0.093	0
Stambpl1	0	1.3966	0.302	0.087	0
Flywch1	0	1.47495	0.283	0.068	0
Extl2	0	2.08212	0.259	0.045	0
Ahdc1	0	1.34163	0.266	0.052	0
Actr1b	0	0.742854	0.367	0.153	0
Steap1	0	6.52833	0.216	0.002	0
Dmpk	0	5.89373	0.217	0.003	0
Iars2	0	0.878621	0.346	0.132	0
Rrm1	0	0.859819	0.349	0.135	0
2410089E03Rik	0	1.31786	0.286	0.072	0
Lefty1	0	3.25433	0.23	0.017	0
Phtf1	0	1.51658	0.278	0.065	0
Pmm1	0	2.68293	0.25	0.037	0
Hadh	0	1.30756	0.286	0.073	0
Edn1	0	0.934422	0.263	0.051	0
Bmp7	0	5.0111	0.216	0.004	0
Tril	0	6.7547	0.214	0.002	0
Prdm5	0	4.86678	0.216	0.004	0
Pitrm1	0	1.17537	0.308	0.096	0
Eci2	0	1.08448	0.356	0.144	0
Rnf165	0	6.3677	0.213	0.001	0
Kif13b	0	0.746705	0.316	0.105	0
Abcg2	0	1.97604	0.239	0.028	0
Kat6b	0	1.05632	0.302	0.091	0
Ubtd2	0	4.09143	0.22	0.009	0
As3mt	0	1.41697	0.294	0.083	0
Scai	0	1.76391	0.253	0.043	0
Acyp2	0	3.02077	0.23	0.02	0
Tcf24	0	6.40138	0.212	0.002	0
Fmo2	0	6.24164	0.212	0.002	0
Paxx	0	1.17145	0.297	0.087	0
Evc2	0	5.6128	0.212	0.002	0
5930412G12Rik	0	7.75897	0.211	0.001	0
Abcd3	0	0.542794	0.345	0.135	0
Tnfrsf12a	0	1.80098	0.269	0.06	0
Greb1	0	7.78012	0.21	0.001	0
Wdr60	0	3.74931	0.218	0.009	0
Elp3	0	1.34551	0.279	0.071	0
Tmem205	0	0.903247	0.338	0.13	0
Lage3	0	0.865222	0.369	0.161	0
Pkia	0	4.79565	0.211	0.003	0
Calr	0	1.09723	0.931	0.724	0
Ipo9	0	1.09341	0.32	0.113	0
Calml4	0	2.01133	0.252	0.045	0
Dip2c	0	2.7743	0.234	0.027	0
S1pr3	0	4.64574	0.213	0.006	0
Jak1	0	0.827762	0.867	0.66	0
Aco1	0	1.10979	0.337	0.131	0
Fam220a	0	0.756663	0.336	0.13	0
Smco4	0	2.43297	0.227	0.021	0
Nrk	0	7.52139	0.208	0.002	0
Cachd1	0	7.20265	0.208	0.002	0
Man2b2	0	1.1992	0.307	0.101	0
Galnt15	0	5.35572	0.208	0.002	0
Apol6	0	6.65738	0.208	0.002	0
Selenow	0	1.24643	0.936	0.731	0
Tulp3	0	1.86999	0.232	0.027	0
Ppp1r37	0	0.982882	0.317	0.113	0
Kif3a	0	1.54578	0.255	0.051	0
Mettl7a1	0	2.17407	0.253	0.049	0
Podxl2	0	7.69414	0.206	0.002	0
Acaca	0	1.4569	0.285	0.081	0
Lmf2	0	0.999325	0.326	0.123	0
Kcnk5	0	2.71621	0.217	0.014	0
Tmem63b	0	1.04447	0.289	0.086	0
Arf4	0	0.856697	0.863	0.66	0
Vkorc1l1	0	0.880444	0.339	0.137	0
Extl3	0	0.887952	0.335	0.133	0
Cyp2j6	0	3.65106	0.208	0.006	0
Dchs1	0	6.27435	0.204	0.002	0
Spaca6	0	4.14242	0.21	0.008	0
Aamdc	0	2.00644	0.245	0.044	0
Akap11	0	0.809591	0.333	0.132	0
Clpp	0	1.03395	0.313	0.112	0
Samd14	0	4.8939	0.206	0.005	0
2210016L21Rik	0	0.982105	0.321	0.121	0
Wnt10b	0	6.63156	0.202	0.002	0
Spg20	0	0.839407	0.289	0.089	0
Fbxo30	0	0.990316	0.299	0.099	0
Spats2l	0	5.28085	0.202	0.003	0
Eva1b	0	0.950797	0.331	0.132	0
Acss3	0	7.88086	0.2	0.001	0
Gstp1	0	0.684385	0.332	0.133	0
Shox2	0	4.48604	0.204	0.005	0
Adgra3	0	4.72812	0.204	0.005	0
Pdia3	0	1.10969	0.888	0.69	0
Pard3b	0	5.04064	0.203	0.005	0
BC029722	0	1.0136	0.309	0.111	0
Ift46	0	1.33249	0.273	0.075	0
Ppp2r3a	0	3.04771	0.213	0.015	0
Tshz3	0	3.04617	0.208	0.01	0
Map1a	0	6.4148	0.2	0.003	0
Pdgfc	0	2.69384	0.227	0.03	0
Rusc2	0	2.30162	0.229	0.032	0
Crot	0	0.573359	0.318	0.121	0
Rgs12	0	1.76841	0.234	0.037	0
Prkce	0	0.92069	0.301	0.104	0
Lamc2	0	5.70711	0.199	0.003	0
Wnt16	0	7.23121	0.197	0.001	0
Dcakd	0	1.28922	0.265	0.069	0
Lztr1	0	1.35994	0.273	0.077	0
Uvssa	0	0.858782	0.285	0.089	0
Tipin	0	0.935933	0.285	0.089	0
Engase	0	2.25635	0.237	0.041	0
Dtd1	0	2.33837	0.219	0.024	0
C1qtnf2	0	8.87975	0.196	0.001	0
Mirg	0	7.51087	0.196	0.001	0
Thsd7a	0	6.55776	0.196	0.002	0
Fig4	0	1.88083	0.255	0.061	0
Hcfc2	0	0.784551	0.297	0.103	0
Ripor1	0	1.18969	0.263	0.069	0
Zfp469	0	4.20532	0.2	0.006	0
Cdc23	0	1.20995	0.278	0.084	0
Ndrg3	0	1.03994	0.278	0.085	0
Plekha8	0	1.955	0.222	0.029	0
Inpp5a	0	1.23696	0.262	0.069	0
Socs2	0	0.112916	0.3	0.107	0
Zbed3	0	2.38678	0.217	0.024	0
Tmem106c	0	1.68895	0.253	0.06	0
Znhit6	0	1.40097	0.279	0.087	0
Samd5	0	5.4447	0.195	0.003	0
Ap3m2	0	0.895926	0.304	0.112	0
Adamts10	0	1.07912	0.265	0.073	0
Arhgap28	0	3.39029	0.204	0.012	0
Crim1	0	0.329701	0.292	0.1	0
Zfp507	0	1.49645	0.222	0.031	0
Nek1	0	1.89294	0.233	0.042	0
Wnt5a	0	7.1909	0.192	0.001	0
Panx1	0	1.09168	0.265	0.074	0
Map1lc3b	0	0.74403	0.805	0.615	0
Tmem150a	0	4.43635	0.198	0.008	0
Rnf26	0	2.11522	0.229	0.039	0
Itga9	0	1.56349	0.229	0.039	0
Zhx2	0	1.96403	0.214	0.024	0
Disp1	0	2.32836	0.213	0.024	0
Tbc1d8b	0	1.58378	0.233	0.044	0
5730409E04Rik	0	3.19753	0.21	0.021	0
Plac9b	0	8.84537	0.19	0.001	0
Nxn	0	2.03041	0.229	0.04	0
Caml	0	0.954975	0.297	0.108	0
Lhfpl2	0	0.786135	0.247	0.058	0
Mettl1	0	1.15612	0.275	0.087	0
Apol9b	0	0.633135	0.277	0.089	0
B3glct	0	2.34605	0.22	0.032	0
Dip2a	0	1.81512	0.241	0.053	0
Zfp219	0	1.44396	0.246	0.058	0
Abhd14b	0	3.09908	0.206	0.018	0
Erbb2	0	5.51686	0.19	0.002	0
Arhgef28	0	6.43434	0.189	0.001	0
Crip2	0	1.63496	0.246	0.058	0
Rpl39l	0	4.77128	0.192	0.004	0
Ifitm3	0	0.614812	0.99	0.802	0
Fktn	0	1.87537	0.223	0.036	0
Kazn	0	4.50539	0.19	0.003	0
Cldn12	0	3.94624	0.194	0.007	0
Auts2	0	4.67455	0.191	0.004	0
Arpin	0	2.52127	0.207	0.02	0
Traf3ip2	0	2.19347	0.21	0.023	0
Bckdhb	0	3.1268	0.207	0.02	0
Kdelc1	0	2.9061	0.208	0.022	0
Prkab2	0	0.972683	0.297	0.111	0
Arsk	0	1.46486	0.249	0.063	0
Sil1	0	1.39889	0.265	0.079	0
Tmem237	0	2.41909	0.214	0.029	0
Magee1	0	3.32036	0.2	0.015	0
Col15a1	0	5.62327	0.19	0.005	0
Limk1	0	1.50874	0.255	0.07	0
Exoc6b	0	0.816283	0.298	0.113	0
Usp2	0	1.73778	0.226	0.041	0
Meis1	0	3.36078	0.198	0.013	0
Mpp5	0	1.06184	0.257	0.072	0
Cd200	0	0.826694	0.221	0.036	0
Pcdhga12	0	4.94032	0.189	0.004	0
Xrcc5	0	2.19382	0.202	0.018	0
Elovl6	0	1.32557	0.237	0.053	0
Ppa2	0	0.985757	0.287	0.103	0
Chchd6	0	1.38048	0.237	0.053	0
Pccb	0	2.12259	0.216	0.032	0
Mst1r	0	3.5413	0.197	0.013	0
Eef1g	0	0.820674	0.909	0.726	0
Naaladl2	0	7.7573	0.184	0.001	0
Abhd11	0	1.39335	0.266	0.083	0
Btbd2	0	1.42584	0.258	0.075	0
Nynrin	0	4.91172	0.188	0.005	0
Arhgap32	0	3.1076	0.198	0.015	0
Trp53i13	0	1.46646	0.239	0.056	0
Arhgap23	0	1.15308	0.267	0.084	0
Fam171a2	0	5.31911	0.187	0.004	0
Pxdc1	0	2.96011	0.198	0.015	0
Bcl2l2	0	0.981529	0.278	0.096	0
Plpp1	0	3.01171	0.201	0.019	0
Ttl	0	2.46074	0.216	0.034	0
1110065P20Rik	0	1.49363	0.254	0.072	0
Dact3	0	4.19446	0.189	0.007	0
Nectin1	0	0.871998	0.286	0.104	0
Pygo1	0	5.76096	0.184	0.002	0
Adamts16	0	8.07987	0.183	0.001	0
Nipal2	0	7.16551	0.183	0.001	0
Dpy19l4	0	0.953853	0.277	0.096	0
Aff3	0	2.2029	0.211	0.03	0
Gpr161	0	5.56012	0.183	0.002	0
Rufy2	0	1.22863	0.24	0.059	0
Scarf2	0	4.10799	0.188	0.007	0
Jpt2	0	1.33071	0.287	0.106	0
B230354K17Rik	0	1.81238	0.219	0.038	0
Rpl36a	0	0.917279	0.933	0.753	0
Src	0	2.81073	0.194	0.014	0
Slc16a9	0	7.32675	0.181	0.001	0
Dlg5	0	6.68701	0.182	0.002	0
Mzt2	0	1.76956	0.229	0.049	0
Gnpda2	0	1.04517	0.271	0.092	0
Asns	0	1.95576	0.202	0.023	0
B230118H07Rik	0	1.65574	0.221	0.042	0
Crls1	0	0.786345	0.29	0.111	0
Ndufaf2	0	1.28537	0.251	0.072	0
Emx2os	0	7.54271	0.18	0.001	0
Edem3	0	0.718604	0.269	0.091	0
D3Ertd254e	0	2.27179	0.203	0.025	0
Aig1	0	1.12931	0.27	0.092	0
Insr	0	0.906063	0.264	0.086	0
Ccdc102a	0	1.66806	0.231	0.053	0
Tmem119	0	3.94109	0.187	0.009	0
Omd	0	8.09894	0.179	0.001	0
Ttc8	0	3.2647	0.194	0.016	0
Phkb	0	0.968258	0.277	0.1	0
Tcea3	0	3.16046	0.193	0.016	0
Zfp354c	0	5.00958	0.179	0.002	0
Wdr35	0	3.2645	0.187	0.01	0
Dab2ip	0	1.5873	0.202	0.026	0
Nek6	0	0.933829	0.258	0.082	0
2610301B20Rik	0	2.21616	0.207	0.031	0
Dhx32	0	1.44936	0.221	0.045	0
Rspo3	0	7.75148	0.177	0.001	0
Tmem107	0	2.09703	0.211	0.035	0
Rcan1	0	1.14433	0.246	0.07	0
Setbp1	0	1.07713	0.208	0.032	0
Afap1l2	0	7.69381	0.177	0.001	0
Dut	0	0.503473	0.266	0.091	0
Zdhhc1	0	2.6149	0.197	0.022	0
Rdh10	0	2.20599	0.204	0.029	0
Cyb561	0	4.50501	0.179	0.004	0
Dact2	0	8.45679	0.176	0.001	0
Sec16b	0	5.71985	0.177	0.003	0
Dusp19	0	1.64673	0.217	0.043	0
Fam189b	0	0.908526	0.222	0.048	0
Amy1	0	8.10806	0.175	0.001	0
Tsku	0	6.41514	0.176	0.002	0
Fam124a	0	5.30315	0.18	0.006	0
Ttbk2	0	2.18063	0.199	0.026	0
Npy1r	0	7.17752	0.175	0.002	0
Akr1e1	0	1.38137	0.236	0.063	0
Bmp6	0	5.52824	0.175	0.002	0
Chrd	0	7.62699	0.174	0.001	0
Eef1b2	0	1.00766	0.95	0.777	0
Ssx2ip	0	2.26585	0.202	0.03	0
Saysd1	0	0.999441	0.258	0.086	0
4931406C07Rik	0	0.857945	0.271	0.099	0
Zfp512b	0	1.9132	0.204	0.032	0
Rtl3	0	7.5866	0.173	0.001	0
Pon3	0	1.73255	0.219	0.047	0
Trf	0	1.37226	0.276	0.105	0
Zbtb41	0	0.986924	0.234	0.063	0
Hsd17b7	0	2.47164	0.202	0.031	0
Pld1	0	1.26737	0.232	0.061	0
Cgrrf1	0	0.915741	0.263	0.092	0
Smim13	0	1.35168	0.232	0.061	0
Dtx4	0	2.28871	0.2	0.029	0
Cacfd1	0	1.02876	0.25	0.079	0
Slc4a10	0	8.00564	0.172	0.001	0
Radil	0	6.20879	0.173	0.002	0
Tmem198b	0	1.75151	0.218	0.047	0
Rab4a	0	2.88961	0.178	0.007	0
Heatr3	0	1.05798	0.261	0.091	0
B830012L14Rik	0	8.37725	0.17	0	0
Fxyd6	0	6.17246	0.173	0.003	0
Wdr6	0	1.61863	0.205	0.035	0
Phactr1	0	3.74878	0.176	0.006	0
Nsmf	0	1.71176	0.222	0.053	0
Ift74	0	1.98344	0.198	0.029	0
Itgbl1	0	7.50424	0.17	0.001	0
Zfp560	0	0.774625	0.265	0.096	0
Fgf18	0	7.13643	0.17	0.001	0
Rab40b	0	8.48726	0.17	0.001	0
Plcb3	0	1.01245	0.256	0.087	0
Slc35b4	0	0.914313	0.254	0.085	0
Nicn1	0	3.17326	0.178	0.009	0
Asap2	0	1.79058	0.218	0.049	0
Ppp1r12b	0	1.95927	0.203	0.035	0
Adamts4	0	5.4602	0.171	0.003	0
Tbc1d19	0	2.6145	0.186	0.018	0
Mrgprf	0	7.7281	0.169	0.001	0
Eid2	0	4.00508	0.177	0.009	0
Rnf217	0	1.23702	0.216	0.048	0
Ptgr1	0	1.5358	0.229	0.062	0
Cpeb1	0	4.41913	0.17	0.003	0
Gjc1	0	5.18271	0.17	0.003	0
Eml1	0	5.79509	0.169	0.002	0
Acap3	0	1.71672	0.212	0.045	0
Bcr	0	1.20517	0.213	0.046	0
Ccpg1	0	1.05191	0.247	0.08	0
Adcy6	0	0.331998	0.205	0.038	0
Papss2	0	1.73406	0.204	0.037	0
Zc2hc1a	0	1.37075	0.22	0.054	0
Cdc14b	0	1.003	0.254	0.088	0
Alg10b	0	0.877625	0.258	0.092	0
Plekhf1	0	3.29394	0.176	0.01	0
Tsen15	0	1.43326	0.228	0.063	0
Pde1a	0	7.33528	0.166	0.001	0
Akr7a5	0	1.19577	0.256	0.091	0
Fzd10	0	7.1039	0.166	0.001	0
5730455P16Rik	0	0.867146	0.254	0.089	0
Tmem18	0	1.31308	0.231	0.066	0
Tmod1	0	3.61127	0.174	0.009	0
Klhl7	0	1.813	0.204	0.039	0
Lrrc75a	0	2.83419	0.178	0.013	0
Gm15417	0	1.40116	0.222	0.058	0
Dync2h1	0	2.48702	0.189	0.025	0
Drosha	0	1.22843	0.228	0.064	0
Xxylt1	0	1.31089	0.232	0.068	0
Jam2	0	3.7356	0.168	0.004	0
Adarb1	0	3.81918	0.172	0.008	0
Zfp275	0	1.93899	0.19	0.027	0
Frk	0	4.78024	0.166	0.003	0
Cgnl1	0	2.50866	0.2	0.037	0
Plcd1	0	4.07972	0.169	0.006	0
Tom1l2	0	1.20686	0.225	0.062	0
Jmy	0	0.731951	0.231	0.068	0
Rtl8b	0	1.51728	0.21	0.047	0
Lrrcc1	0	1.04984	0.244	0.082	0
Gk5	0	2.80707	0.178	0.016	0
Rpl10a	0	0.749706	0.945	0.783	0
Hoxd8	0	7.0382	0.162	0.001	0
Azin2	0	3.99599	0.166	0.005	0
Nudcd1	0	1.19866	0.224	0.063	0
Rprd1a	0	1.13906	0.224	0.063	0
3632451O06Rik	0	7.11544	0.161	0.001	0
Zfp251	0	1.82741	0.192	0.032	0
Sgms2	0	1.23378	0.204	0.044	0
Gstt3	0	1.49128	0.202	0.043	0
Dzip3	0	0.947625	0.232	0.073	0
Pla2g12a	0	1.76867	0.198	0.039	0
Msx1	0	6.13826	0.16	0.001	0
Hcn4	0	8.44694	0.159	0	0
AC165953.2	0	1.22716	0.211	0.052	0
Cul9	0	1.17087	0.21	0.051	0
Nrep	0	4.95002	0.164	0.005	0
Loxl4	0	7.72432	0.16	0.001	0
Myc	0	0.691023	0.243	0.084	0
Zfp449	0	4.46333	0.163	0.005	0
Pstk	0	1.3799	0.212	0.054	0
Myo6	0	1.10643	0.19	0.032	0
Aldh6a1	0	2.85985	0.173	0.015	0
Ptdss2	0	1.06402	0.232	0.075	0
Magi2	0	3.75085	0.166	0.009	0
Pus7	0	1.88953	0.194	0.037	0
Tctn1	0	3.19764	0.181	0.024	0
Capn5	0	1.79077	0.211	0.054	0
Abhd8	0	1.47682	0.193	0.036	0
Hykk	0	5.64535	0.159	0.002	0
C2cd2	0	1.90316	0.186	0.029	0
Tead3	0	5.94862	0.158	0.001	0
Pias3	0	0.960675	0.231	0.075	0
1300002E11Rik	0	0.726946	0.229	0.073	0
Slc27a4	0	1.06454	0.221	0.065	0
Tmeff1	0	5.61383	0.161	0.005	0
Dkk3	0	4.46224	0.161	0.005	0
Sobp	0	5.20322	0.158	0.002	0
9130008F23Rik	0	3.47636	0.167	0.011	0
Efnb2	0	2.98741	0.172	0.016	0
Lgals1	0	0.875884	0.955	0.799	0
Lgals3bp	0	0.739049	0.846	0.691	0
Plcg1	0	1.38792	0.191	0.036	0
Prickle2	0	6.86974	0.156	0.001	0
Usp46	0	1.45446	0.2	0.046	0
Rpl4	0	0.622081	0.901	0.747	0
Canx	0	0.739474	0.888	0.734	0
Ankrd39	0	1.00685	0.218	0.064	0
Erc1	0	1.76866	0.18	0.026	0
Bicd1	0	2.05189	0.168	0.014	0
2010-09-01	0	1.27614	0.212	0.058	0
Tmem97	0	1.29461	0.215	0.061	0
Noxo1	0	4.30193	0.16	0.006	0
Tceal1	0	5.10586	0.156	0.003	0
Ngf	0	7.16511	0.154	0.001	0
Fndc4	0	4.52834	0.157	0.004	0
Arfip2	0	1.41149	0.205	0.052	0
Card10	0	3.21349	0.165	0.012	0
Habp4	0	1.70019	0.195	0.043	0
BC034090	0	7.74479	0.153	0.001	0
Slc2a10	0	5.94162	0.153	0.001	0
Alg2	0	1.13894	0.211	0.059	0
Ppp1r9a	0	4.83281	0.156	0.004	0
Map3k10	0	2.01732	0.181	0.029	0
Tmem115	0	1.18635	0.216	0.064	0
Brms1l	0	1.30978	0.204	0.052	0
Dexi	0	1.11222	0.207	0.055	0
Ephb3	0	6.84803	0.153	0.001	0
Lancl1	0	1.64578	0.196	0.045	0
Ephb4	0	4.88255	0.153	0.002	0
Tnfrsf23	0	1.02393	0.183	0.032	0
Slc7a6	0	1.58967	0.193	0.043	0
Grem2	0	6.2444	0.151	0.001	0
Ism1	0	7.80808	0.151	0.001	0
Cetn4	0	2.46251	0.176	0.026	0
Dkk2	0	7.38389	0.151	0.001	0
Ppp2r5b	0	1.82662	0.189	0.039	0
Galm	0	2.09991	0.169	0.02	0
Pxmp4	0	1.41113	0.217	0.068	0
Kcnn3	0	8.71354	0.149	0	0
Irak1bp1	0	2.41989	0.161	0.012	0
Srr	0	2.22594	0.176	0.027	0
Robo1	0	5.27511	0.151	0.002	0
Sumf2	0	1.47745	0.196	0.048	0
Wwox	0	1.25106	0.201	0.053	0
Meox2	0	4.4451	0.151	0.003	0
Igip	0	1.90694	0.174	0.026	0
Ift81	0	2.59374	0.162	0.015	0
Rtn4rl1	0	2.15443	0.169	0.022	0
H2afy2	0	6.20444	0.149	0.002	0
Clu	0	3.27937	0.153	0.006	0
Slc25a23	0	2.68682	0.161	0.014	0
Celf4	0	2.36623	0.188	0.041	0
Gpr1	0	8.11416	0.148	0.001	0
Sccpdh	0	1.79758	0.168	0.022	0
2900026A02Rik	0	2.35639	0.161	0.015	0
Inhbb	0	5.39198	0.147	0.001	0
Smarca1	0	7.38173	0.147	0.001	0
Mn1	0	5.49137	0.148	0.002	0
Lrrc32	0	4.00643	0.152	0.006	0
Scamp5	0	2.33404	0.167	0.022	0
Itgb3bp	0	1.14704	0.183	0.038	0
Smarcd3	0	4.34899	0.148	0.003	0
Aktip	0	1.34597	0.205	0.06	0
Irx2	0	5.82832	0.146	0.001	0
Glis3	0	4.56737	0.148	0.003	0
Eogt	0	1.12989	0.199	0.055	0
Pik3ip1	0	1.8646	0.164	0.02	0
Sgsh	0	1.11579	0.191	0.047	0
Cyp7b1	0	4.50671	0.15	0.006	0
Il6	0	1.5277	0.207	0.063	0
Wfs1	0	1.63815	0.181	0.037	0
Gpr27	0	8.44111	0.144	0	0
Ccdc91	0	1.7005	0.179	0.035	0
Ksr1	0	1.11252	0.204	0.06	0
Ccdc122	0	1.53887	0.194	0.051	0
Cenpv	0	1.87162	0.165	0.022	0
Morc4	0	4.57535	0.145	0.002	0
Phf24	0	5.19759	0.146	0.003	0
Fam216a	0	1.3652	0.174	0.031	0
Matn2	0	3.3478	0.156	0.013	0
Pyroxd2	0	4.51114	0.147	0.004	0
[truncated: 4,015 more rows]

## Sheet: C04
	p_val	avg_log2FC	pct.1	pct.2	p_val_adj
H2-Eb1	0	2.69213	0.976	0.324	0
H2-DMb1	0	2.66767	0.948	0.319	0
H2-Ab1	0	2.71164	0.977	0.357	0
H2-Aa	0	2.64065	0.976	0.358	0
Ciita	0	3.06256	0.756	0.149	0
Cbfa2t3	0	2.18441	0.857	0.28	0
H2-DMa	0	2.06373	0.922	0.377	0
Olfm1	0	2.42808	0.879	0.344	0
Napsa	0	2.40576	0.863	0.329	0
Kmo	0	3.64329	0.56	0.067	0
Ccnd1	0	2.19303	0.873	0.381	0
Cd209a	0	6.13212	0.489	0.023	0
Bex6	0	3.09662	0.57	0.104	0
Alcam	0	1.63893	0.752	0.287	0
Cd74	0	2.37863	0.997	0.537	0
Rin3	0	2.27981	0.66	0.207	0
Grk3	0	1.9081	0.606	0.164	0
Csf2rb	0	1.38931	0.755	0.322	0
Gm2a	0	1.74926	0.94	0.509	0
Plbd1	0	1.17317	0.906	0.476	0
Rnase6	0	1.60306	0.708	0.279	0
Traf1	0	1.18425	0.721	0.299	0
Slamf9	0	1.00726	0.777	0.367	0
Cfp	0	1.10726	0.746	0.346	0
Spi1	0	1.02663	0.909	0.516	0
Syngr2	0	1.63756	0.901	0.508	0
Nfam1	0	1.11186	0.751	0.358	0
Alox5ap	0	0.88287	0.944	0.552	0
Rassf4	0	0.992851	0.83	0.439	0
Wfdc17	0	0.614358	0.854	0.463	0
Itgb7	0	1.37086	0.683	0.297	0
Itgax	0	1.80005	0.512	0.129	0
Eps8	0	1.13019	0.786	0.408	0
Naga	0	1.73934	0.663	0.285	0
Vrk1	0	1.89552	0.59	0.213	0
Ctnnd2	0	3.60169	0.412	0.038	0
Cd300a	0	1.05649	0.762	0.389	0
Myo1g	0	0.945931	0.73	0.358	0
Pip4k2a	0	1.4259	0.865	0.494	0
Itpr1	0	1.26902	0.729	0.359	0
Tep1	0	1.17558	0.766	0.397	0
Evi2a	0	0.990445	0.871	0.503	0
Zmiz2	0	1.46204	0.659	0.292	0
Ank	0	2.09986	0.5	0.134	0
Csf2ra	0	0.795904	0.841	0.477	0
S100a4	0	1.14897	0.941	0.578	0
Snx20	0	0.955252	0.794	0.432	0
Avpi1	0	2.12212	0.504	0.145	0
Prcp	0	1.1921	0.875	0.521	0
Cyth4	0	0.884693	0.885	0.532	0
Ifitm6	0	0.718986	0.686	0.334	0
Jaml	0	1.40551	0.513	0.163	0
Clec4b1	0	2.18502	0.479	0.13	0
Fgr	0	0.863797	0.714	0.369	0
H2-DMb2	0	2.85989	0.427	0.082	0
Orai1	0	1.29933	0.705	0.361	0
Fgd2	0	1.22856	0.585	0.242	0
Amz1	0	2.18624	0.435	0.093	0
Card11	0	1.98018	0.453	0.112	0
Tifab	0	1.3494	0.587	0.246	0
Sla	0	0.973271	0.594	0.253	0
Grap2	0	1.45875	0.471	0.132	0
Slc38a1	0	0.920404	0.684	0.346	0
Clec10a	0	2.6684	0.529	0.191	0
Myadm	0	1.18215	0.869	0.531	0
Plcg2	0	1.03675	0.643	0.306	0
Plekho1	0	0.864495	0.816	0.483	0
Cd83	0	1.12465	0.568	0.235	0
Tiam1	0	1.21385	0.651	0.321	0
Cysltr1	0	1.15684	0.614	0.285	0
Nfkbid	0	1.27342	0.578	0.251	0
Pfkp	0	1.41717	0.886	0.559	0
Twf2	0	1.12206	0.777	0.453	0
Prkcd	0	0.928929	0.927	0.604	0
Ppfia4	0	1.94405	0.453	0.132	0
Rel	0	1.0195	0.768	0.449	0
Rasgrp4	0	1.08909	0.58	0.264	0
Gramd4	0	1.0556	0.557	0.244	0
Srebf2	0	1.33846	0.596	0.283	0
Rell1	0	1.38037	0.573	0.26	0
Gpr171	0	1.67721	0.417	0.105	0
Gpr35	0	1.19739	0.561	0.25	0
Lrmp	0	1.08333	0.534	0.224	0
Runx1	0	0.88978	0.841	0.534	0
Ucp2	0	0.77989	0.921	0.617	0
Dock10	0	0.830031	0.852	0.556	0
Dna2	0	1.56928	0.445	0.151	0
Ddr1	0	3.73519	0.333	0.041	0
P2ry10	0	1.17439	0.422	0.13	0
Bcl2a1d	0	1.13954	0.473	0.181	0
Shtn1	0	1.05366	0.477	0.186	0
Bri3bp	0	1.55937	0.448	0.16	0
Zbtb18	0	1.44571	0.443	0.156	0
Bcl11a	0	3.13154	0.33	0.043	0
Slamf8	0	1.25474	0.495	0.21	0
Slk	0	1.0003	0.771	0.489	0
Ccnd2	0	1.21029	0.89	0.612	0
Egr2	0	1.6918	0.494	0.216	0
Tnip3	0	1.71934	0.418	0.141	0
Blnk	0	1.3666	0.426	0.149	0
Rtl5	0	2.44705	0.355	0.078	0
Il21r	0	1.52236	0.389	0.113	0
Icosl	0	1.7084	0.397	0.126	0
Map4k1	0	1.45561	0.419	0.15	0
Coro1a	0	0.767218	0.977	0.712	0
Cd52	0	0.781431	0.97	0.706	0
Purb	0	0.876267	0.848	0.591	0
Afdn	0	1.43472	0.415	0.158	0
Erp29	0	0.781526	0.887	0.632	0
Ctsh	0	0.889317	0.916	0.661	0
Mgl2	0	3.23952	0.336	0.082	0
Hfe	0	1.95859	0.404	0.15	0
Fh1	0	1.81565	0.417	0.168	0
Retreg1	0	1.13237	0.378	0.13	0
H2afy	0	1.43342	0.957	0.71	0
Tnfsf9	0	1.82505	0.37	0.123	0
Ramp1	0	1.61016	0.341	0.097	0
Smdt1	0	0.983026	0.853	0.609	0
Plcb2	0	1.60096	0.352	0.109	0
Nectin1	0	2.09221	0.357	0.115	0
Cass4	0	2.02197	0.319	0.081	0
Eepd1	0	1.35971	0.347	0.111	0
Uck2	0	1.74497	0.327	0.092	0
Ndufa6	0	1.03355	0.835	0.601	0
Laptm5	0	0.7339	0.993	0.761	0
Pkp3	0	1.27173	0.327	0.099	0
B4galt4	0	2.39212	0.289	0.072	0
H2-Ob	0	2.72206	0.236	0.033	0
Lsp1	0	1.02577	0.964	0.763	0
L1cam	0	2.1104	0.252	0.052	0
Klrb1b	0	1.26995	0.272	0.072	0
Atox1	0	1.00696	0.922	0.723	0
Ffar2	0	5.64575	0.204	0.005	0
Zbtb46	0	2.01552	0.252	0.055	0
St8sia1	0	2.05271	0.256	0.063	0
Siglecg	0	2.28633	0.237	0.046	0
Fxyd5	0	1.08576	0.957	0.766	0
Cd300lg	0	1.83966	0.258	0.072	0
Cst3	0	0.208169	0.981	0.801	0
2003-09-01	0	1.9952	0.206	0.032	0
Rtn1	0	2.86948	0.206	0.034	0
Srgap3	0	1.73019	0.223	0.053	0
H2afz	0	0.731914	0.955	0.787	0
Spint1	0	4.52337	0.177	0.01	0
Adgrg5	0	2.10957	0.185	0.031	0
Sh3bgrl3	0	0.888393	0.961	0.808	0
Smim5	0	2.5511	0.177	0.026	0
H2-Oa	0	2.88379	0.167	0.026	0
Tspo	0	0.757467	0.955	0.826	0
Cd209d	0	4.32992	0.138	0.011	0
Kynu	0	2.89121	0.123	0.017	0
Cd209c	0	5.72318	0.103	0.003	0
Kcne3	0	3.7942	0.097	0.009	0
D7Ertd128e	0	6.01182	0.062	0.001	0
Actg1	0	0.519279	0.995	0.981	0
Ptpre	1.69069e-307	0.94251	0.733	0.405	2.3646e-303
Nrros	2.07726e-307	0.782735	0.847	0.497	2.90526e-303
Nfkbie	3.57216e-306	1.16206	0.535	0.243	4.99603e-302
Gprc5c	1.81133e-304	3.65482	0.104	0.013	2.53332e-300
Cd24a	6.63864e-303	0.879922	0.36	0.119	9.28481e-299
Htr7	1.91439e-301	1.91766	0.208	0.049	2.67746e-297
Gpr132	4.21598e-294	0.862244	0.633	0.308	5.89647e-290
Acer3	7.11205e-293	0.851778	0.769	0.453	9.94692e-289
Pitpna	1.25335e-291	0.711752	0.935	0.717	1.75294e-287
Coro2a	1.77628e-291	0.835162	0.773	0.448	2.4843e-287
Ppp1r14a	2.49108e-291	4.00136	0.072	0.006	3.48403e-287
Fam105a	6.28697e-291	1.01939	0.679	0.354	8.79295e-287
Crip1	1.2507e-289	0.745448	0.968	0.85	1.74923e-285
Ptpn6	2.20312e-289	0.757218	0.879	0.546	3.08128e-285
2001-03-01	2.30425e-289	1.03908	0.536	0.241	3.22273e-285
Ppm1m	1.08831e-288	1.2944	0.439	0.187	1.52211e-284
Pmaip1	6.69119e-288	1.03314	0.647	0.339	9.3583e-284
Ccnd3	2.44288e-285	1.00544	0.712	0.437	3.41661e-281
Nfatc2	7.7805e-285	1.14752	0.462	0.195	1.08818e-280
Haao	1.86039e-283	2.04284	0.171	0.036	2.60193e-279
Stx7	1.04221e-282	0.824262	0.779	0.492	1.45763e-278
Plekhm3	4.91402e-280	1.09165	0.547	0.259	6.87275e-276
Cux1	5.48243e-280	0.980078	0.68	0.386	7.66773e-276
Taok3	5.76351e-280	0.798469	0.837	0.584	8.06085e-276
Hipk2	1.49277e-279	1.17091	0.52	0.246	2.08779e-275
Bloc1s2	5.13612e-276	1.00302	0.549	0.273	7.18337e-272
Zfp516	1.54234e-275	1.04292	0.586	0.305	2.15711e-271
Taldo1	8.5718e-272	0.826982	0.856	0.62	1.19885e-267
Irf4	9.42834e-272	1.46301	0.377	0.151	1.31865e-267
Cytip	1.17209e-271	0.588863	0.704	0.363	1.63928e-267
Gm6377	2.63071e-271	1.11724	0.468	0.202	3.67931e-267
Ddi2	1.91902e-270	0.97311	0.653	0.378	2.68394e-266
Casp6	3.97973e-270	1.67829	0.297	0.102	5.56605e-266
Tspan13	5.96675e-270	1.07773	0.471	0.202	8.3451e-266
Fem1c	9.56084e-269	1.02544	0.603	0.321	1.33718e-264
Klrd1	1.53802e-268	0.500586	0.374	0.13	2.15108e-264
Mical1	2.23207e-267	1.22771	0.393	0.158	3.12177e-263
Dnajb14	2.10833e-265	1.20089	0.538	0.275	2.94871e-261
Gnai2	2.74478e-263	0.553589	0.94	0.818	3.83885e-259
Skap2	1.92224e-262	0.719348	0.863	0.576	2.68845e-258
Clec4g	3.85446e-262	5.33029	0.042	0.001	5.39085e-258
Dnajc7	6.17694e-261	1.12598	0.707	0.446	8.63907e-257
Slc35c2	2.02596e-260	1.0149	0.566	0.29	2.83351e-256
Wdfy4	3.84169e-260	0.753716	0.478	0.211	5.37298e-256
Kctd12	5.40183e-260	0.719587	0.819	0.536	7.55501e-256
Mbtd1	2.41458e-259	0.956812	0.608	0.328	3.37703e-255
Naaa	3.48221e-259	0.772666	0.833	0.562	4.87022e-255
Rubcnl	6.11592e-259	1.44851	0.331	0.12	8.55373e-255
Dapp1	8.2288e-259	1.03549	0.576	0.294	1.15088e-254
Relt	9.92671e-259	1.22683	0.393	0.158	1.38835e-254
Slc15a4	1.03877e-257	0.918306	0.618	0.332	1.45283e-253
Hexb	1.05542e-256	0.922631	0.708	0.435	1.4761e-252
Klrk1	1.05357e-255	0.430074	0.663	0.332	1.47352e-251
Actb	4.25619e-254	0.429489	0.998	0.995	5.95271e-250
Etv3	7.83191e-254	0.907323	0.7	0.427	1.09537e-249
Iqgap1	3.40324e-253	0.552482	0.967	0.864	4.75977e-249
Tbc1d9	3.77817e-253	1.1155	0.397	0.161	5.28415e-249
Ap1s3	1.0009e-251	1.46595	0.235	0.068	1.39986e-247
Igsf9	8.99805e-251	1.16254	0.283	0.093	1.25847e-246
Scimp	9.208e-251	0.942987	0.583	0.293	1.28783e-246
Pim1	2.0873e-250	0.719327	0.912	0.713	2.91929e-246
Kctd14	2.51113e-250	2.4521	0.105	0.016	3.51206e-246
Rps9	1.19214e-249	0.431505	0.988	0.976	1.66733e-245
Ubl3	6.83476e-248	0.722457	0.865	0.631	9.5591e-244
Rassf5	7.5788e-247	0.799459	0.68	0.385	1.05997e-242
Scand1	2.95328e-246	0.641526	0.907	0.69	4.13046e-242
Cdh1	3.76239e-246	3.21479	0.078	0.008	5.26208e-242
Bend4	5.73921e-245	1.7724	0.18	0.045	8.02686e-241
Ms4a4c	2.83184e-243	0.59281	0.894	0.557	3.96061e-239
Hrh1	3.77142e-243	3.83907	0.061	0.005	5.27471e-239
Sesn2	7.6632e-243	1.37613	0.305	0.11	1.07178e-238
Gpr146	9.52375e-243	1.25485	0.363	0.144	1.33199e-238
Cd7	1.56164e-242	1.8269	0.184	0.046	2.18412e-238
Lat2	2.7994e-242	0.683311	0.683	0.367	3.91523e-238
Ly86	1.93237e-241	0.543456	0.913	0.537	2.70262e-237
5031439G07Rik	6.27176e-239	0.719819	0.759	0.463	8.77168e-235
Pld4	5.78309e-237	0.633255	0.853	0.516	8.08823e-233
Fmnl1	9.773e-236	0.751781	0.683	0.38	1.36685e-231
Tkt	1.90361e-235	0.653901	0.864	0.626	2.66239e-231
Nfkb1	1.52528e-234	0.79667	0.858	0.638	2.13325e-230
Cd200r1	2.55891e-234	1.27969	0.353	0.141	3.57889e-230
Arhgdib	3.2388e-234	0.606183	0.925	0.659	4.52979e-230
Phlpp1	6.70677e-234	1.20829	0.357	0.144	9.38009e-230
Lyn	1.62432e-233	0.55174	0.882	0.548	2.27178e-229
Fam49b	7.62033e-233	0.564003	0.946	0.704	1.06578e-228
Ezr	9.29258e-233	0.675472	0.779	0.486	1.29966e-228
Hipk1	1.67601e-232	0.816844	0.672	0.407	2.34407e-228
Tspan2	3.26761e-232	2.12945	0.107	0.018	4.57009e-228
Sgk3	2.83191e-231	0.778348	0.663	0.371	3.96071e-227
Tyrobp	4.40142e-231	0.51569	0.961	0.693	6.15583e-227
Lmo1	5.12481e-231	2.34682	0.176	0.045	7.16756e-227
Pkib	1.26264e-230	0.830319	0.428	0.187	1.76593e-226
Arhgap15	1.56706e-230	0.754903	0.653	0.352	2.19169e-226
Rps11	3.15525e-229	0.557651	0.962	0.9	4.41294e-225
Bcl2a1b	6.92173e-228	0.818241	0.505	0.247	9.68073e-224
Ero1lb	4.03534e-227	1.34452	0.316	0.121	5.64383e-223
Dpp4	1.24774e-226	0.116284	0.622	0.287	1.74509e-222
Tmem176a	1.9125e-224	1.28972	0.41	0.186	2.67482e-220
Malt1	1.11904e-223	0.674143	0.642	0.357	1.56508e-219
Pip5k1c	4.32277e-220	1.05765	0.483	0.247	6.04582e-216
Ptms	1.49881e-218	0.737277	0.869	0.635	2.09624e-214
Dpy19l1	1.95637e-218	1.0142	0.609	0.352	2.73617e-214
Myd88	2.95145e-218	0.676945	0.782	0.514	4.1279e-214
Rgs18	5.15196e-218	1.30194	0.3	0.112	7.20553e-214
Lta4h	8.43863e-217	1.08412	0.482	0.251	1.18023e-212
Tet2	8.63811e-217	0.770393	0.701	0.424	1.20813e-212
Slc12a9	5.05919e-216	1.13282	0.474	0.236	7.07579e-212
Kcnn4	5.28859e-216	1.01051	0.388	0.165	7.39663e-212
Trim36	1.37206e-214	1.34649	0.205	0.061	1.91897e-210
Trps1	4.28851e-214	0.725298	0.649	0.359	5.9979e-210
Grb2	8.36726e-214	0.631818	0.894	0.672	1.17025e-209
Cnn2	1.21083e-213	0.540544	0.769	0.495	1.69347e-209
Irf5	1.26923e-213	0.624536	0.787	0.475	1.77514e-209
Rara	2.01354e-213	0.838044	0.623	0.366	2.81614e-209
Spon1	3.20807e-213	0.93132	0.523	0.268	4.4868e-209
Tnfsf8	1.29541e-212	1.31575	0.238	0.078	1.81176e-208
Cd244	1.30306e-212	0.881586	0.38	0.158	1.82246e-208
Lemd2	3.03807e-212	1.00803	0.536	0.292	4.24905e-208
Lmo2	4.07539e-212	0.839551	0.602	0.338	5.69984e-208
Ccdc88a	1.07491e-211	0.829857	0.658	0.408	1.50337e-207
Mpp6	6.25459e-211	0.981848	0.542	0.299	8.74767e-207
Atp6v0a2	7.53773e-210	0.963264	0.575	0.33	1.05423e-205
Pik3cd	1.01465e-209	0.634505	0.744	0.441	1.41909e-205
Gm9530	1.05331e-208	1.2623	0.232	0.075	1.47316e-204
Sbno2	1.42528e-208	0.773727	0.753	0.499	1.9934e-204
Uvrag	1.64854e-208	0.771861	0.645	0.381	2.30565e-204
Klra17	6.46559e-207	2.32623	0.1	0.017	9.04277e-203
Ckb	7.44843e-207	0.611995	0.737	0.467	1.04174e-202
Pak1	6.48817e-206	1.1573	0.353	0.15	9.07436e-202
Rrad	2.75167e-205	1.13668	0.278	0.102	3.84848e-201
Themis2	8.38612e-205	0.603404	0.742	0.426	1.17288e-200
Dennd4a	1.01074e-204	0.349505	0.725	0.424	1.41362e-200
Plxnd1	1.44373e-204	0.930368	0.474	0.233	2.0192e-200
Spag9	2.28876e-204	0.754542	0.817	0.595	3.20106e-200
Dpysl2	2.37161e-204	0.754529	0.757	0.51	3.31693e-200
Cd72	2.16669e-203	0.82546	0.584	0.319	3.03033e-199
Tagln2	5.70923e-203	0.555351	0.932	0.783	7.98493e-199
Fnbp1	1.50106e-202	0.584986	0.678	0.398	2.09938e-198
Ikbkb	1.62997e-202	0.66974	0.772	0.517	2.27968e-198
Camk1d	2.32421e-202	0.904133	0.473	0.235	3.25064e-198
Slc36a3os	4.72879e-202	1.41368	0.226	0.074	6.61369e-198
Arhgef6	1.03454e-201	0.831183	0.465	0.222	1.44691e-197
Sh3bgrl	1.21056e-201	0.568185	0.882	0.653	1.69308e-197
Srsf9	3.69139e-201	0.674603	0.748	0.5	5.16278e-197
Ric8a	4.2055e-201	0.977393	0.509	0.273	5.88182e-197
Mob3b	1.75196e-198	1.53346	0.237	0.082	2.45029e-194
Zyx	1.43547e-197	0.742483	0.827	0.628	2.00764e-193
St3gal4	5.17265e-197	0.985399	0.518	0.285	7.23447e-193
Csprs	5.54195e-196	1.56003	0.26	0.097	7.75097e-192
Rasgef1b	7.6576e-196	0.939924	0.503	0.261	1.07099e-191
Cd2ap	1.63714e-195	0.810475	0.694	0.452	2.2897e-191
Etv6	6.77292e-195	0.817853	0.603	0.348	9.47261e-191
Mbnl1	8.47928e-195	0.45289	0.951	0.811	1.18591e-190
Med13l	1.23867e-194	0.788434	0.671	0.427	1.7324e-190
Ywhah	2.81068e-193	0.599483	0.869	0.666	3.93102e-189
Sub1	4.7386e-192	0.452935	0.915	0.746	6.62741e-188
Csk	1.19121e-191	0.638901	0.769	0.522	1.66603e-187
St3gal5	2.21608e-191	1.04366	0.45	0.23	3.09941e-187
Egr3	1.39255e-189	1.41167	0.234	0.083	1.94762e-185
Ms4a6c	4.45823e-189	0.431348	0.946	0.577	6.23528e-185
Prex1	4.75538e-189	0.58644	0.661	0.392	6.65088e-185
Lsr	2.01692e-188	1.09889	0.344	0.149	2.82087e-184
Crlf2	5.25507e-188	0.831302	0.586	0.335	7.34975e-184
Rab24	8.18819e-188	0.819606	0.557	0.321	1.1452e-183
Lactb	3.23745e-187	0.638834	0.466	0.233	4.5279e-183
Arhgef10	5.62713e-187	1.53494	0.264	0.104	7.87011e-183
Tyk2	1.65593e-186	0.825716	0.535	0.291	2.31598e-182
Elmsan1	1.77861e-186	1.02662	0.467	0.247	2.48756e-182
Tnfaip8l2	2.91396e-186	0.808697	0.47	0.231	4.07546e-182
Jak2	4.56606e-186	0.719908	0.65	0.405	6.38609e-182
Lcp1	5.69605e-186	0.453127	0.97	0.73	7.96649e-182
Arhgap9	8.00628e-186	0.6325	0.629	0.359	1.11976e-181
Gm15987	3.83118e-185	1.09867	0.334	0.142	5.35828e-181
Picalm	2.53314e-184	0.572722	0.899	0.725	3.54284e-180
Batf3	1.0895e-183	0.983323	0.446	0.221	1.52378e-179
Akt3	1.4304e-183	1.07981	0.343	0.151	2.00056e-179
Gpx1	1.66537e-183	0.38596	0.975	0.825	2.32919e-179
Fau	2.47324e-183	0.331335	0.99	0.974	3.45907e-179
Acss1	2.561e-183	1.29553	0.237	0.085	3.58181e-179
Mapk14	3.83441e-183	0.74418	0.605	0.364	5.3628e-179
Wnt11	1.22395e-182	2.1123	0.166	0.049	1.71181e-178
Rab11fip1	1.76777e-182	0.947168	0.39	0.179	2.4724e-178
Ankrd44	1.9163e-182	0.471659	0.663	0.391	2.68014e-178
Flt3	3.5439e-182	1.28968	0.182	0.054	4.9565e-178
Fcor	1.03364e-180	3.10851	0.069	0.009	1.44564e-176
Def6	9.04434e-180	0.947719	0.327	0.14	1.26494e-175
Hhex	5.42699e-179	0.767999	0.416	0.197	7.59019e-175
Irf2bp2	6.95107e-179	0.620314	0.789	0.559	9.72176e-175
Lrrfip1	1.39345e-178	0.577074	0.698	0.427	1.94888e-174
Cd80	4.6463e-178	0.758311	0.359	0.16	6.49832e-174
Prkd3	7.82789e-177	0.851365	0.569	0.335	1.09481e-172
Clec2i	1.05437e-175	1.29699	0.264	0.101	1.47465e-171
Trappc5	1.92506e-175	1.26305	0.406	0.213	2.69239e-171
Colgalt1	2.70014e-175	0.726181	0.715	0.485	3.77641e-171
Sft2d2	5.29676e-175	0.843678	0.41	0.2	7.40805e-171
Plek	7.64831e-175	0.455291	0.867	0.575	1.06969e-170
Pltp	9.17966e-175	0.87508	0.516	0.287	1.28387e-170
Kbtbd11	2.6079e-174	0.875677	0.233	0.084	3.64741e-170
Tmem176b	2.73612e-174	1.06972	0.448	0.237	3.82674e-170
Mcub	9.12719e-174	0.85861	0.653	0.434	1.27653e-169
Il10ra	2.72515e-172	0.598357	0.749	0.477	3.8114e-168
Rasa4	2.82584e-172	0.804497	0.568	0.325	3.95223e-168
Ttc7	3.11382e-172	0.648054	0.63	0.379	4.35499e-168
Gcnt2	4.05878e-172	0.868113	0.291	0.118	5.67661e-168
Arl8b	4.32343e-172	0.782829	0.632	0.412	6.04675e-168
Marveld1	4.6895e-172	1.41706	0.297	0.13	6.55873e-168
Zfp106	5.04398e-171	0.707032	0.668	0.441	7.05451e-167
Tes	5.0976e-171	0.40322	0.491	0.245	7.1295e-167
Fam46c	5.58056e-171	1.39063	0.265	0.105	7.80497e-167
Cd40	9.90916e-171	0.815204	0.467	0.24	1.3859e-166
Efhd2	2.75928e-170	0.447663	0.948	0.769	3.85913e-166
Elmo2	3.31849e-170	0.718581	0.612	0.368	4.64124e-166
Trpv2	8.30483e-170	0.683043	0.512	0.27	1.16151e-165
Cdc14a	9.11732e-170	1.06915	0.328	0.145	1.27515e-165
Slc30a4	1.42824e-169	1.53215	0.233	0.089	1.99753e-165
Btg2	1.76878e-169	0.74981	0.842	0.643	2.47381e-165
Tmem238	2.46419e-169	1.51034	0.231	0.088	3.44641e-165
Tagap	3.23624e-169	0.819624	0.332	0.143	4.5262e-165
Mtss1	6.3863e-169	0.619581	0.585	0.327	8.93188e-165
Mtmr14	1.25798e-168	1.16362	0.287	0.12	1.75942e-164
Dhcr24	1.42973e-168	1.7386	0.189	0.063	1.99962e-164
Pigx	1.84004e-168	0.979669	0.468	0.259	2.57347e-164
Pqlc1	2.06438e-168	0.863054	0.455	0.239	2.88724e-164
Slfn2	1.39947e-167	0.513424	0.931	0.748	1.9573e-163
Ildr1	1.235e-166	1.67071	0.173	0.054	1.72727e-162
Mgst3	1.3304e-166	1.53775	0.224	0.083	1.86069e-162
Fbl	1.54798e-166	0.698578	0.603	0.377	2.165e-162
Acot11	1.64459e-165	1.49159	0.196	0.067	2.30013e-161
Rps6ka4	3.50569e-165	0.980327	0.444	0.241	4.90305e-161
Plekha1	3.57856e-165	0.842445	0.47	0.257	5.00497e-161
Tnni2	5.36042e-165	1.50959	0.201	0.069	7.49708e-161
Slc38a9	1.23998e-164	1.17931	0.367	0.18	1.73423e-160
Slc6a6	1.79696e-164	0.506215	0.868	0.615	2.51323e-160
Arhgap30	4.58509e-164	0.507257	0.891	0.615	6.4127e-160
Arid4a	5.211e-164	0.658943	0.658	0.412	7.28811e-160
Nckap1l	5.93675e-162	0.554546	0.696	0.418	8.30314e-158
Rps25	1.07298e-161	0.405311	0.94	0.865	1.50067e-157
Unc93b1	1.41842e-161	0.476976	0.895	0.623	1.98381e-157
Mfng	1.44077e-161	1.16645	0.154	0.045	2.01506e-157
H13	1.63769e-161	0.603829	0.745	0.523	2.29047e-157
Slc29a3	1.44494e-160	0.661512	0.639	0.393	2.0209e-156
Mapk13	2.58824e-160	2.31561	0.075	0.013	3.61991e-156
Mia2	2.33259e-159	0.683933	0.694	0.47	3.26236e-155
Arhgap39	3.59943e-159	1.12703	0.272	0.114	5.03417e-155
Ptchd1	4.00912e-159	2.31682	0.069	0.011	5.60716e-155
Fam69a	6.61653e-159	1.01027	0.346	0.165	9.25387e-155
Map3k14	2.33833e-158	0.694156	0.386	0.19	3.27039e-154
Siah2	3.98017e-158	0.882199	0.368	0.176	5.56667e-154
Baz1a	6.90653e-158	0.559521	0.751	0.509	9.65948e-154
Lgals3	2.38448e-157	0.397659	0.965	0.724	3.33493e-153
Ldlr	2.50537e-157	1.0025	0.511	0.303	3.50401e-153
Ltb4r1	2.90087e-157	1.00138	0.343	0.159	4.05715e-153
Rpl39	1.29604e-156	0.323787	0.965	0.927	1.81264e-152
Cyba	1.32721e-156	0.429015	0.959	0.837	1.85623e-152
Ptpn4	5.14311e-156	0.817403	0.21	0.075	7.19316e-152
Vdr	1.82576e-155	1.45085	0.184	0.062	2.5535e-151
Sowahc	2.42712e-155	0.814929	0.421	0.217	3.39456e-151
Mthfd2	5.60254e-155	0.825688	0.491	0.274	7.83571e-151
Bach2	6.06155e-155	0.828682	0.22	0.081	8.47768e-151
Cish	2.18468e-154	1.04201	0.277	0.118	3.0555e-150
Glipr1	3.69601e-154	0.869586	0.42	0.213	5.16924e-150
Phf11a	4.19908e-154	0.711464	0.558	0.33	5.87283e-150
Edem1	4.91127e-154	0.579267	0.742	0.518	6.8689e-150
Bmyc	1.20243e-153	1.37485	0.214	0.081	1.68172e-149
Lipe	5.37906e-153	0.946268	0.341	0.162	7.52315e-149
Lag3	1.37741e-152	1.20868	0.142	0.04	1.92645e-148
Snap23	3.49857e-152	0.64958	0.65	0.427	4.89309e-148
Eva1b	4.46176e-152	0.993506	0.32	0.151	6.24022e-148
Lifr	1.74554e-151	0.814448	0.423	0.222	2.44131e-147
Pirb	2.63129e-151	0.367495	0.838	0.51	3.68012e-147
Cebpa	2.98769e-151	0.789571	0.411	0.21	4.17858e-147
Sema4d	1.13325e-150	0.583287	0.611	0.358	1.58496e-146
Baz2b	1.30945e-150	0.715582	0.57	0.35	1.8314e-146
Cdc42	1.70809e-150	0.333277	0.975	0.902	2.38894e-146
Tgfb1	4.95293e-150	0.470218	0.763	0.495	6.92717e-146
Cd86	5.106e-150	0.783587	0.551	0.324	7.14125e-146
Cdkn1a	8.87748e-150	0.704493	0.811	0.603	1.2416e-145
Krt80	1.51512e-149	1.79516	0.314	0.155	2.11904e-145
Tnfrsf13b	5.81044e-149	0.703201	0.415	0.208	8.12648e-145
Rap2a	1.49105e-148	0.96374	0.504	0.302	2.08538e-144
Znrf2	1.61722e-148	0.565936	0.645	0.416	2.26184e-144
Csrnp1	2.01279e-148	0.724018	0.587	0.371	2.81509e-144
Tbl1xr1	4.17064e-148	0.646479	0.552	0.331	5.83305e-144
Rpl18	5.44981e-148	0.345857	0.965	0.921	7.62211e-144
Kdr	6.2665e-148	1.21585	0.422	0.238	8.76432e-144
Phf11b	1.00136e-147	0.630171	0.794	0.616	1.4005e-143
1700025G04Rik	1.52321e-147	0.937944	0.363	0.184	2.13036e-143
Ccdc86	1.57803e-147	0.770007	0.486	0.275	2.20703e-143
Agpat4	1.88027e-147	0.84359	0.461	0.26	2.62975e-143
Fcer1g	2.0849e-145	0.384537	0.984	0.724	2.91593e-141
Tmem268	2.49532e-145	1.55062	0.204	0.077	3.48995e-141
1700019L13Rik	5.41253e-145	1.55374	0.135	0.039	7.56996e-141
Asgr2	3.16077e-144	3.30496	0.041	0.004	4.42065e-140
9930111J21Rik2	6.95815e-144	0.566212	0.765	0.543	9.73167e-140
Tbxas1	3.61159e-143	0.790324	0.417	0.217	5.05117e-139
Plxnc1	4.22694e-143	0.65835	0.33	0.155	5.9118e-139
Stx16	5.37997e-143	0.697804	0.636	0.416	7.52443e-139
Galnt6	7.45805e-142	0.831093	0.288	0.126	1.04308e-137
A530032D15Rik	8.32398e-142	1.19198	0.255	0.109	1.16419e-137
Cd300c2	1.05447e-141	0.407145	0.661	0.386	1.47479e-137
Rac2	1.16873e-141	0.391472	0.811	0.537	1.63459e-137
Akap13	2.49111e-141	0.486381	0.813	0.6	3.48407e-137
Clec4n	1.2977e-140	0.901583	0.267	0.115	1.81496e-136
Aim2	2.19004e-140	0.607091	0.524	0.293	3.06299e-136
Cd48	5.4603e-140	0.528169	0.704	0.446	7.63678e-136
Bach1	7.23106e-140	0.46796	0.795	0.558	1.01134e-135
Atf3	9.08969e-140	0.632259	0.732	0.517	1.27128e-135
Limd1	1.20689e-139	0.574938	0.703	0.486	1.68796e-135
Ier2	1.38563e-139	0.665477	0.787	0.591	1.93794e-135
Vav2	1.52502e-139	1.1308	0.278	0.126	2.1329e-135
2009-09-01	1.63241e-139	0.570624	0.716	0.495	2.28309e-135
Fbrsl1	7.03982e-139	0.832764	0.466	0.265	9.8459e-135
Carmil1	1.60792e-138	1.86882	0.156	0.052	2.24883e-134
Ass1	1.71055e-138	0.766402	0.461	0.253	2.39237e-134
Aph1c	4.89876e-138	0.809225	0.26	0.111	6.8514e-134
Necap2	5.36065e-138	0.522728	0.641	0.406	7.49741e-134
Tnf	1.13956e-137	0.736761	0.454	0.247	1.59379e-133
Acot7	1.7604e-137	0.628959	0.373	0.187	2.4621e-133
Sirt3	2.15972e-137	1.4154	0.205	0.08	3.02058e-133
Fam129b	5.74723e-137	0.534476	0.519	0.298	8.03808e-133
Fam129a	8.07305e-137	0.594387	0.553	0.336	1.1291e-132
Mycbp2	1.98895e-136	0.539613	0.803	0.612	2.78175e-132
Bhlhe40	2.0655e-136	0.475775	0.531	0.307	2.88881e-132
Lilrb4a	2.33359e-136	0.651232	0.402	0.206	3.26376e-132
Ctsa	1.12435e-135	0.414636	0.831	0.581	1.57251e-131
Tmsb4x	1.21363e-135	0.401567	0.995	0.967	1.69739e-131
Cyp51	2.12759e-135	1.34119	0.303	0.147	2.97564e-131
S100a11	5.11929e-135	0.398765	0.9	0.731	7.15984e-131
Gtpbp4	1.06503e-134	0.624343	0.566	0.353	1.48955e-130
Fes	1.22053e-134	0.559509	0.587	0.353	1.70704e-130
Hcls1	3.13162e-134	0.396656	0.818	0.536	4.37988e-130
Bcl3	3.36164e-134	0.774517	0.503	0.301	4.70159e-130
Tlr2	4.16772e-134	0.517032	0.438	0.234	5.82897e-130
Atp6ap2	1.53328e-133	0.545223	0.746	0.521	2.14444e-129
BC028528	1.56531e-133	0.660278	0.534	0.322	2.18924e-129
Anp32e	1.7191e-133	0.517879	0.616	0.398	2.40433e-129
Il6ra	1.79333e-133	0.545416	0.699	0.469	2.50815e-129
Parp8	1.80711e-133	0.674739	0.495	0.289	2.52742e-129
Slc44a2	2.09141e-133	0.896426	0.406	0.223	2.92505e-129
Cybb	2.21544e-133	0.196707	0.888	0.518	3.09852e-129
Me2	2.52896e-133	0.818046	0.443	0.25	3.53701e-129
Man2b1	3.06748e-133	0.532779	0.705	0.482	4.29017e-129
Vav1	1.83972e-132	0.475527	0.597	0.35	2.57304e-128
Emc6	2.5195e-132	0.674226	0.501	0.3	3.52377e-128
Ikzf1	3.78114e-132	0.376074	0.699	0.427	5.2883e-128
Prkx	6.11728e-132	0.480173	0.623	0.392	8.55563e-128
Rbpj	6.35649e-132	0.446757	0.873	0.664	8.89019e-128
Ccdc69	8.12115e-132	1.10256	0.186	0.069	1.13582e-127
Cd9	1.04348e-131	0.334712	0.368	0.181	1.45941e-127
Arpc1b	2.72038e-131	0.375683	0.94	0.829	3.80472e-127
Gpr141	4.89362e-131	0.452937	0.481	0.263	6.84421e-127
Lfng	6.97441e-131	0.417475	0.595	0.357	9.75442e-127
Ifitm2	8.50683e-131	0.422218	0.933	0.725	1.18977e-126
Cfl1	1.20634e-130	0.325366	0.979	0.921	1.68719e-126
Man2a2	3.22447e-130	0.815863	0.365	0.191	4.50974e-126
Sp140	5.55325e-130	0.586895	0.724	0.518	7.76677e-126
Klri1	5.8718e-130	3.01493	0.047	0.006	8.21231e-126
Cd22	9.3995e-130	2.84179	0.052	0.007	1.31461e-125
Ube2f	1.05347e-129	0.606506	0.541	0.333	1.47338e-125
Nsf	5.3665e-129	0.553186	0.651	0.439	7.50558e-125
Smim3	5.77859e-129	0.846124	0.263	0.116	8.08194e-125
Frmd4a	6.45294e-129	0.644653	0.631	0.412	9.02508e-125
Skint3	7.00926e-129	1.27393	0.214	0.087	9.80315e-125
Sema4a	8.42639e-129	0.507615	0.576	0.345	1.17851e-124
Bin1	5.33674e-128	0.741485	0.479	0.284	7.46397e-124
Sct	5.9812e-128	2.28427	0.12	0.035	8.36531e-124
A530064D06Rik	6.20178e-128	0.834791	0.343	0.171	8.67381e-124
Selplg	7.11725e-128	0.381752	0.865	0.611	9.95418e-124
Iqgap2	7.50423e-128	0.842816	0.388	0.208	1.04954e-123
Rps27a	1.1606e-127	0.339817	0.979	0.956	1.62322e-123
Ctsz	1.51358e-127	0.347436	0.961	0.756	2.11689e-123
Ifitm3	1.69682e-127	0.367848	0.974	0.82	2.37317e-123
AA467197	1.94891e-127	1.06891	0.295	0.142	2.72575e-123
Osgin2	2.54788e-127	0.868351	0.289	0.135	3.56347e-123
Cds1	3.29811e-127	1.13633	0.209	0.084	4.61273e-123
Cox6b2	4.21499e-127	2.07071	0.089	0.021	5.89509e-123
Syk	4.9649e-127	0.50595	0.648	0.424	6.94391e-123
Rgs2	7.19372e-127	0.36992	0.841	0.585	1.00611e-122
Jup	9.06529e-127	0.910364	0.291	0.137	1.26787e-122
Rpl28	1.02826e-126	0.354837	0.955	0.901	1.43813e-122
Phf11c	1.11459e-126	0.969857	0.233	0.098	1.55886e-122
Tle3	2.58352e-126	0.509768	0.655	0.437	3.61331e-122
Timm10b	2.85308e-126	0.609942	0.585	0.385	3.99032e-122
Rab43	8.77344e-126	0.536031	0.384	0.198	1.22705e-121
Plpp2	1.14455e-125	1.13895	0.221	0.093	1.60077e-121
S100a6	1.27179e-125	0.370648	0.988	0.879	1.77872e-121
Csf2rb2	1.47339e-125	1.15751	0.251	0.112	2.06069e-121
Rps6	4.13006e-125	0.34344	0.955	0.887	5.7763e-121
Kdm6b	6.38367e-125	0.629983	0.688	0.504	8.92821e-121
Rps18	9.44914e-125	0.370405	0.937	0.86	1.32156e-120
I830077J02Rik	9.50837e-125	0.834299	0.296	0.14	1.32984e-120
Ptprc	2.44887e-124	0.295573	0.981	0.751	3.42499e-120
Mvp	1.29948e-123	0.557099	0.663	0.451	1.81745e-119
Sipa1l3	1.68408e-123	0.839607	0.366	0.197	2.35535e-119
Rps4x	1.91951e-123	0.359735	0.967	0.921	2.68463e-119
Prelid1	3.25482e-123	0.541975	0.749	0.563	4.55218e-119
Fam217b	7.17554e-123	1.59758	0.125	0.038	1.00357e-118
St8sia6	9.47368e-123	2.11741	0.063	0.011	1.32499e-118
Arl6ip5	1.06488e-122	0.540205	0.679	0.484	1.48934e-118
Nuak2	1.09211e-122	0.637696	0.383	0.201	1.52743e-118
Psmb8	1.30888e-122	0.387702	0.907	0.75	1.83061e-118
Rnf166	1.8618e-122	0.628409	0.431	0.244	2.60392e-118
Sgms1	2.32958e-122	0.658095	0.468	0.28	3.25815e-118
Aldoc	2.35478e-122	1.63903	0.1	0.027	3.29339e-118
Ptpn1	1.1993e-121	0.413745	0.797	0.564	1.67735e-117
Sap30	3.77928e-121	0.456817	0.587	0.356	5.2857e-117
Gltp	4.46737e-121	0.481765	0.722	0.508	6.24806e-117
Runx3	6.00728e-121	0.235758	0.553	0.316	8.40178e-117
Rpl10	6.26734e-121	0.389028	0.931	0.857	8.76551e-117
Hspa1a	6.86169e-121	0.942068	0.677	0.521	9.59676e-117
Arhgap26	9.7259e-121	0.513488	0.422	0.228	1.36026e-116
Nap1l1	1.17677e-120	0.337496	0.832	0.626	1.64583e-116
Isg20	1.75635e-120	0.736787	0.526	0.335	2.45644e-116
Lrp8	3.26366e-120	1.31516	0.107	0.03	4.56455e-116
Rp2	6.41587e-120	0.623931	0.542	0.337	8.97324e-116
Ncf2	7.04916e-120	0.327993	0.77	0.483	9.85896e-116
Vav3	1.0994e-119	0.572779	0.471	0.27	1.53762e-115
Cttnbp2nl	4.73522e-119	0.780923	0.39	0.215	6.62268e-115
Hr	7.44882e-119	1.9663	0.137	0.046	1.04179e-114
Clic1	9.36145e-119	0.372337	0.914	0.764	1.30929e-114
Gpr137b	1.63124e-118	0.795988	0.368	0.2	2.28146e-114
Tmem229b	1.96362e-118	0.617117	0.421	0.234	2.74632e-114
Cd180	4.15459e-118	0.491722	0.623	0.383	5.81061e-114
Ahr	6.91252e-118	0.92749	0.245	0.109	9.66785e-114
AI467606	2.11771e-117	0.603614	0.378	0.198	2.96183e-113
Mkrn1	5.10937e-117	0.456516	0.679	0.476	7.14597e-113
Atp1a1	1.33197e-116	0.396408	0.863	0.672	1.86289e-112
Trim30b	1.39725e-116	0.552985	0.447	0.249	1.95419e-112
Actr2	2.07206e-116	0.345975	0.958	0.829	2.89799e-112
Tnip2	2.55898e-116	0.969271	0.294	0.148	3.57899e-112
Herpud1	1.2434e-115	0.761519	0.478	0.296	1.73901e-111
Dusp3	1.30515e-115	0.470877	0.637	0.415	1.82538e-111
Pak2	6.23585e-115	0.407311	0.825	0.631	8.72146e-111
Mtmr4	7.07436e-115	1.13739	0.242	0.112	9.8942e-111
Acadl	9.99111e-115	0.948533	0.526	0.36	1.39736e-110
Apof	1.14463e-114	1.59433	0.112	0.033	1.60088e-110
Atpif1	2.22192e-114	0.412365	0.742	0.54	3.10758e-110
Arhgap45	4.15476e-114	0.325457	0.629	0.397	5.81084e-110
Sash3	5.03635e-114	0.557218	0.413	0.225	7.04384e-110
Fcho2	1.01758e-113	0.581755	0.617	0.426	1.42319e-109
Gpr82	1.31157e-113	2.65389	0.063	0.012	1.83436e-109
Rpl23	1.36475e-113	0.262532	0.978	0.948	1.90874e-109
Rgs10	2.6764e-113	0.37182	0.522	0.308	3.74321e-109
Unc119	3.55863e-113	0.711528	0.391	0.213	4.9771e-109
Stk17b	7.14851e-113	0.256484	0.748	0.505	9.99791e-109
Chml	1.03974e-112	1.43091	0.183	0.074	1.45418e-108
Nfya	9.15025e-112	0.705817	0.447	0.266	1.27975e-107
Rpl11	1.64767e-111	0.347211	0.943	0.878	2.30444e-107
Lrrk2	6.35245e-111	1.10201	0.215	0.095	8.88453e-107
Runx2	1.91418e-110	0.903528	0.196	0.08	2.67717e-106
Dock8	2.81377e-110	0.382654	0.699	0.453	3.93534e-106
Mapkapk3	3.80804e-110	0.768052	0.299	0.15	5.32592e-106
Gpr155	4.38182e-110	1.58356	0.144	0.052	6.12841e-106
Ier5	1.27913e-109	0.30007	0.914	0.743	1.78899e-105
Lrrfip2	1.40962e-109	0.601319	0.486	0.302	1.9715e-105
Fuca2	1.85102e-109	0.622529	0.395	0.219	2.58884e-105
Pvr	2.94604e-109	0.990431	0.312	0.165	4.12033e-105
Zfand5	5.1145e-109	0.483885	0.826	0.642	7.15314e-105
Pfn1	5.20408e-109	0.259547	0.991	0.954	7.27843e-105
Rps16	7.58877e-109	0.293633	0.972	0.931	1.06136e-104
Gpr18	8.30495e-109	1.0328	0.135	0.046	1.16153e-104
Ep300	8.518e-109	0.429958	0.787	0.582	1.19133e-104
Rpl7a	1.42522e-108	0.32923	0.934	0.847	1.99332e-104
Gpr162	2.10124e-108	2.05487	0.06	0.012	2.9388e-104
Jarid2	2.49548e-108	0.332691	0.741	0.491	3.49018e-104
Ngfr	3.1739e-108	2.17328	0.066	0.014	4.43902e-104
Mob1a	4.09671e-108	0.38929	0.888	0.712	5.72966e-104
Osgep	4.57222e-108	0.695426	0.433	0.262	6.3947e-104
Gapt	4.6552e-108	0.910368	0.237	0.108	6.51076e-104
Hmgcr	4.97283e-108	0.840742	0.425	0.254	6.95501e-104
Stxbp2	5.18302e-108	0.523357	0.473	0.276	7.24897e-104
Rpl35a	6.12969e-108	0.237902	0.981	0.963	8.57298e-104
Rps6ka1	7.31768e-108	0.580426	0.419	0.235	1.02345e-103
Nsa2	1.29835e-107	0.385679	0.81	0.636	1.81588e-103
Asah1	1.59219e-107	0.454003	0.712	0.503	2.22683e-103
Notch2	1.67477e-107	0.534459	0.613	0.413	2.34233e-103
Apex1	2.11742e-107	0.869088	0.271	0.136	2.96143e-103
Slc14a1	2.22041e-107	0.959694	0.112	0.034	3.10547e-103
Slc39a10	4.38483e-107	0.991421	0.283	0.144	6.13262e-103
Zfp263	4.4034e-107	0.604167	0.424	0.247	6.1586e-103
Rps19	7.67743e-107	0.275621	0.973	0.927	1.07377e-102
Soga1	8.29874e-107	1.37203	0.171	0.069	1.16066e-102
Neurl1b	1.00575e-106	1.68021	0.117	0.037	1.40664e-102
Stk40	2.87282e-106	0.538594	0.548	0.352	4.01793e-102
Rnf141	4.16929e-106	0.575413	0.398	0.225	5.83116e-102
Xbp1	4.26565e-106	0.491389	0.802	0.615	5.96593e-102
Bmp2k	5.82636e-106	0.379144	0.544	0.348	8.14875e-102
Myo5a	7.18455e-106	0.483948	0.428	0.244	1.00483e-101
Ccdc12	7.3821e-106	0.513354	0.699	0.52	1.03246e-101
Rgs19	9.54228e-106	0.49939	0.514	0.317	1.33458e-101
AC163040.1	1.08777e-105	2.12181	0.075	0.018	1.52135e-101
Rnh1	1.98133e-105	0.442793	0.761	0.555	2.77109e-101
Stap1	2.03806e-105	0.433663	0.489	0.285	2.85043e-101
Rpl14	2.03999e-105	0.393778	0.904	0.8	2.85313e-101
Tm6sf1	4.85045e-105	0.41649	0.655	0.421	6.78384e-101
Smap2	6.93819e-105	0.456566	0.551	0.351	9.70375e-101
Ptpro	1.16454e-104	0.369422	0.515	0.3	1.62873e-100
Camk2g	1.88862e-104	0.707653	0.393	0.23	2.64142e-100
Rogdi	3.21344e-104	0.157179	0.2	0.084	4.49431e-100
Sqle	4.26348e-104	1.44787	0.16	0.063	5.9629e-100
Mink1	9.18648e-104	0.733084	0.282	0.141	1.28482e-99
Ccdc102a	3.315e-103	1.43764	0.175	0.073	4.63636e-99
Cox5a	1.17135e-102	0.309235	0.886	0.74	1.63826e-98
Ncf1	1.61123e-102	0.313926	0.67	0.415	2.25347e-98
Crtc3	1.80813e-102	0.696305	0.417	0.25	2.52886e-98
Il2rg	2.17242e-102	0.307712	0.63	0.394	3.03835e-98
Evi2	3.32956e-102	0.689256	0.353	0.191	4.65673e-98
Opn3	6.10885e-102	2.15992	0.078	0.02	8.54384e-98
Fermt3	8.36942e-102	0.338386	0.709	0.456	1.17055e-97
Tmem219	1.06072e-101	0.48194	0.666	0.467	1.48352e-97
Rfc1	1.19354e-101	0.660971	0.406	0.243	1.66929e-97
Polr2l	1.21814e-101	0.792929	0.425	0.26	1.7037e-97
Tifa	1.27373e-101	0.582735	0.395	0.221	1.78144e-97
Ccnl1	1.38837e-101	0.40282	0.896	0.751	1.94178e-97
Tacc1	1.96131e-101	0.407303	0.75	0.546	2.74309e-97
Ctnna1	3.03732e-101	0.476816	0.595	0.405	4.248e-97
Mcemp1	5.88396e-101	0.995874	0.192	0.082	8.22931e-97
Batf	8.95188e-101	0.779764	0.265	0.13	1.25201e-96
Cyp27a1	1.25442e-100	1.24763	0.161	0.064	1.75443e-96
Larp1	1.31465e-100	0.428563	0.714	0.517	1.83866e-96
Pacs2	1.41687e-100	0.612913	0.483	0.308	1.98163e-96
Dapk1	1.99869e-100	0.751517	0.377	0.216	2.79537e-96
Serp1	2.07871e-100	0.241177	0.887	0.719	2.90729e-96
Mrc1	2.4735e-100	0.48919	0.41	0.237	3.45943e-96
Glipr2	3.10529e-100	0.336819	0.631	0.439	4.34306e-96
Kdm7a	4.67763e-100	0.371622	0.723	0.508	6.54213e-96
Pmvk	7.61072e-100	0.960121	0.312	0.171	1.06444e-95
Rack1	1.87663e-99	0.271917	0.969	0.919	2.62466e-95
Ehbp1l1	2.23241e-99	0.450184	0.686	0.488	3.12225e-95
Furin	5.12486e-99	0.572872	0.533	0.355	7.16763e-95
Gpr55	5.70492e-99	1.71191	0.073	0.018	7.9789e-95
Nfkb2	8.66597e-99	0.458322	0.425	0.248	1.21202e-94
Rpl17	9.08259e-99	0.246505	0.978	0.941	1.27029e-94
Bcl2a1a	1.64187e-98	0.574153	0.285	0.144	2.29632e-94
Ankle2	1.72501e-98	0.543335	0.507	0.326	2.41259e-94
Irak2	2.25052e-98	0.520502	0.408	0.233	3.14757e-94
Actr3	6.44175e-98	0.285486	0.984	0.871	9.00943e-94
Btla	6.54838e-98	0.776603	0.133	0.046	9.15856e-94
Gm11772	7.2089e-98	1.28354	0.115	0.038	1.00824e-93
Slc7a5	7.2201e-98	1.15867	0.217	0.102	1.0098e-93
Cbl	1.67126e-97	0.38802	0.739	0.546	2.33743e-93
Copg2	2.73615e-97	0.675361	0.368	0.212	3.82677e-93
Usp12	3.84362e-97	0.552049	0.467	0.29	5.37569e-93
Rala	3.89423e-97	0.435509	0.665	0.475	5.44647e-93
AI504432	4.22793e-97	0.496721	0.372	0.203	5.91318e-93
Zbtb7b	8.53162e-97	0.603139	0.405	0.24	1.19323e-92
Sfxn2	1.07536e-96	0.937555	0.273	0.141	1.504e-92
Aldh9a1	2.36764e-96	0.747172	0.323	0.178	3.31138e-92
Cfap43	4.28623e-96	0.573795	0.334	0.181	5.99472e-92
Mrps15	4.89424e-96	0.538692	0.472	0.302	6.84509e-92
A530040E14Rik	8.15653e-96	0.765678	0.317	0.17	1.14077e-91
Hint3	1.25716e-95	0.736648	0.274	0.141	1.75827e-91
Cotl1	3.8521e-95	0.386219	0.89	0.717	5.38754e-91
Mpc1	4.02827e-95	0.524367	0.565	0.385	5.63394e-91
Inpp5d	4.32423e-95	0.263891	0.708	0.465	6.04787e-91
Glud1	5.0843e-95	0.383731	0.853	0.69	7.1109e-91
Stat5a	5.43251e-95	0.864554	0.314	0.172	7.5979e-91
Gsg1	1.1279e-94	4.07266	0.024	0.002	1.57749e-90
Stk11	1.318e-94	0.574112	0.459	0.295	1.84335e-90
Btk	1.81285e-94	0.500784	0.412	0.235	2.53545e-90
Amigo3	2.28674e-94	1.701	0.105	0.034	3.19823e-90
Rps13	3.29309e-94	0.252531	0.969	0.918	4.60571e-90
Atf6	1.35435e-93	0.378808	0.657	0.446	1.8942e-89
Rnf114	1.86776e-93	0.363989	0.759	0.58	2.61224e-89
N4bp3	2.22913e-93	1.35578	0.078	0.021	3.11767e-89
Lilra6	2.95869e-93	0.61065	0.332	0.18	4.13802e-89
Hivep2	3.23063e-93	0.604506	0.455	0.292	4.51835e-89
Acsl1	3.50118e-93	0.752541	0.261	0.131	4.89675e-89
Morc3	3.87312e-93	0.39698	0.745	0.542	5.41695e-89
Ccrl2	1.33225e-92	0.740267	0.276	0.145	1.86329e-88
Gcnt1	1.83562e-92	0.698993	0.258	0.126	2.5673e-88
D8Ertd738e	2.23326e-92	0.41568	0.76	0.594	3.12344e-88
Vasp	2.4641e-92	0.382781	0.727	0.541	3.44629e-88
Cnpy3	3.54969e-92	0.67497	0.407	0.249	4.9646e-88
Got1	3.55941e-92	0.393908	0.519	0.345	4.9782e-88
Slamf7	5.3368e-92	0.232659	0.665	0.418	7.46405e-88
Rnf150	5.72081e-92	1.34787	0.162	0.068	8.00112e-88
Lpcat1	6.62119e-92	0.759119	0.31	0.17	9.2604e-88
Ppia	1.05375e-91	0.150579	0.966	0.914	1.47378e-87
Calm1	1.42496e-91	0.173214	0.98	0.924	1.99295e-87
Snx8	1.6572e-91	0.574285	0.355	0.202	2.31775e-87
Med30	1.92983e-91	0.554373	0.404	0.247	2.69906e-87
Hnrnpa1	3.84649e-91	0.334278	0.768	0.591	5.3797e-87
Cmtm6	4.98853e-91	0.500436	0.604	0.416	6.97696e-87
Mrpl33	6.3144e-91	0.385963	0.81	0.633	8.83131e-87
Acaa1a	6.79764e-91	0.575047	0.534	0.361	9.50718e-87
Rab8a	7.94049e-91	0.355788	0.695	0.506	1.11056e-86
Map3k8	1.202e-90	0.593082	0.448	0.28	1.68112e-86
Gpsm3	1.3595e-90	0.446026	0.66	0.478	1.9014e-86
Dennd1c	2.72506e-90	0.424592	0.346	0.187	3.81127e-86
Aff1	3.4222e-90	0.481036	0.58	0.398	4.78628e-86
Tmem50b	3.89249e-90	0.63791	0.366	0.213	5.44404e-86
Trmt112	5.19949e-90	0.482934	0.587	0.408	7.27201e-86
Calm3	1.63744e-89	0.368657	0.827	0.666	2.29013e-85
Wdr37	2.415e-89	0.601227	0.453	0.287	3.37763e-85
Mef2c	4.82009e-89	0.659807	0.462	0.302	6.74138e-85
Plaur	4.8645e-89	0.488701	0.485	0.305	6.80349e-85
Hs6st1	8.61288e-89	0.804092	0.284	0.153	1.2046e-84
Slfn5	2.15651e-88	0.435081	0.9	0.763	3.0161e-84
Psmd8	3.63832e-88	0.336931	0.778	0.602	5.08856e-84
Stk24	3.92288e-88	0.27943	0.564	0.377	5.48654e-84
Borcs6	4.23928e-88	0.749867	0.293	0.16	5.92906e-84
Traf5	6.93466e-88	0.728505	0.27	0.142	9.69882e-84
Siglecf	7.35617e-88	2.40615	0.048	0.009	1.02883e-83
B4galt6	7.91471e-88	0.693749	0.346	0.198	1.10695e-83
H3f3a	8.24002e-88	0.30548	0.945	0.873	1.15245e-83
Il1b	1.0827e-87	0.313632	0.482	0.309	1.51427e-83
Mfsd12	1.89737e-87	0.460571	0.422	0.255	2.65366e-83
Sdc3	2.07606e-87	0.235969	0.929	0.685	2.90358e-83
Bax	2.13698e-87	0.474707	0.748	0.577	2.98878e-83
Ccdc88b	6.3865e-87	0.350526	0.44	0.261	8.93215e-83
Hspa1b	1.01649e-86	0.752078	0.664	0.525	1.42166e-82
Mthfr	1.48774e-86	0.362087	0.558	0.363	2.08076e-82
Rps7	3.08155e-86	0.269085	0.947	0.882	4.30986e-82
Idi1	3.34762e-86	1.03099	0.265	0.142	4.68198e-82
Phf11d	4.07442e-86	0.504846	0.68	0.516	5.69848e-82
Wdr26	6.96421e-86	0.377562	0.83	0.669	9.74014e-82
Arpc4	1.01016e-85	0.29595	0.834	0.657	1.41281e-81
Exosc5	1.13037e-85	0.679728	0.331	0.192	1.58093e-81
Dnmt3a	1.30165e-85	0.420038	0.488	0.313	1.82048e-81
Abcb4	1.8151e-85	2.41623	0.029	0.003	2.5386e-81
Tpx2	1.82043e-85	1.07517	0.161	0.069	2.54605e-81
Spib	2.34986e-85	0.881449	0.066	0.016	3.28651e-81
2011-09-01	5.6267e-85	0.410939	0.591	0.402	7.86951e-81
Gmppb	6.00165e-85	0.722697	0.356	0.212	8.39391e-81
Tmem189	6.92766e-85	0.297382	0.62	0.426	9.68902e-81
Stard3	7.70583e-85	0.457329	0.455	0.279	1.07774e-80
Itpk1	8.45121e-85	0.398909	0.365	0.206	1.18199e-80
Psd4	9.0729e-85	0.335667	0.387	0.221	1.26894e-80
Abcd1	2.29075e-84	0.662494	0.357	0.21	3.20385e-80
Tmem150b	3.27673e-84	1.94157	0.056	0.013	4.58284e-80
Smchd1	4.53858e-84	0.311777	0.826	0.656	6.34765e-80
Kif1a	4.84162e-84	2.55473	0.035	0.005	6.77149e-80
Elmo1	5.89863e-84	0.38939	0.564	0.377	8.24983e-80
Rpl4	7.63796e-84	0.297278	0.878	0.763	1.06825e-79
Cyld	8.80719e-84	0.388244	0.541	0.364	1.23177e-79
Tpm4	9.54296e-84	0.327426	0.838	0.664	1.33468e-79
Pim3	1.58013e-83	0.771876	0.236	0.12	2.20997e-79
2810474O19Rik	2.15766e-83	0.403479	0.844	0.703	3.01771e-79
Dck	2.15784e-83	0.133248	0.752	0.505	3.01795e-79
Zdhhc23	3.6339e-83	1.04511	0.122	0.045	5.08238e-79
Tiparp	3.65078e-83	0.381708	0.536	0.364	5.10598e-79
Zfp217	4.11716e-83	0.57006	0.431	0.273	5.75825e-79
Pycard	5.95434e-83	0.422961	0.725	0.524	8.32773e-79
Ids	6.2152e-83	0.513251	0.469	0.31	8.69258e-79
Nfu1	6.85542e-83	0.375334	0.516	0.342	9.588e-79
Tmem156	7.42178e-83	0.862412	0.153	0.064	1.03801e-78
Rpl19	7.85e-83	0.219184	0.967	0.946	1.0979e-78
Crybg1	8.62957e-83	0.299331	0.614	0.404	1.20693e-78
Eif3k	1.19496e-82	0.35028	0.799	0.649	1.67128e-78
Zfp800	1.49058e-82	0.408051	0.48	0.304	2.08472e-78
Pik3r6	1.75663e-82	0.6379	0.277	0.146	2.45682e-78
Rpl18a	2.411e-82	0.23921	0.956	0.916	3.37202e-78
Tfeb	2.94092e-82	0.76583	0.277	0.151	4.11317e-78
Rbm3	2.95763e-82	0.236714	0.94	0.838	4.13655e-78
Acvrl1	3.26838e-82	0.590449	0.467	0.309	4.57115e-78
Susd3	4.14795e-82	0.668426	0.235	0.117	5.80133e-78
Atp6v0e	6.37052e-82	0.30675	0.875	0.718	8.90981e-78
Ahcyl2	6.53345e-82	0.40592	0.492	0.312	9.13768e-78
Supt4a	1.10891e-81	0.376276	0.555	0.382	1.55093e-77
Msn	1.29559e-81	0.262572	0.948	0.832	1.81201e-77
Wasf2	1.67092e-81	0.400595	0.688	0.519	2.33695e-77
Sdccag8	1.97043e-81	0.707595	0.321	0.187	2.75584e-77
Tex9	2.17558e-81	1.02039	0.153	0.066	3.04277e-77
Ighm	3.48201e-81	0.474128	0.372	0.222	4.86994e-77
Sertad2	3.85798e-81	0.475546	0.406	0.251	5.39578e-77
Wipf1	3.99574e-81	0.295589	0.784	0.608	5.58844e-77
Arf2	7.01199e-81	0.507645	0.527	0.359	9.80697e-77
Sdad1	7.71313e-81	0.648478	0.327	0.192	1.07876e-76
Sec24b	8.62199e-81	0.434328	0.539	0.371	1.20587e-76
Ppp1r18os	1.38574e-80	2.03925	0.056	0.013	1.93809e-76
Rilpl2	2.35399e-80	0.430745	0.504	0.335	3.29229e-76
Pfkfb4	2.4933e-80	0.775865	0.247	0.13	3.48713e-76
Epn1	7.71041e-80	0.413062	0.615	0.439	1.07838e-75
Acbd5	1.01816e-79	0.50491	0.475	0.312	1.424e-75
Pstpip1	1.33554e-79	0.336097	0.543	0.345	1.86788e-75
4930523C07Rik	1.96048e-79	0.377797	0.448	0.281	2.74192e-75
Higd2a	2.9004e-79	0.559958	0.467	0.316	4.0565e-75
Acox3	6.2641e-79	0.733501	0.337	0.201	8.76097e-75
Tmem173	6.70986e-79	0.591934	0.489	0.331	9.38441e-75
Rpl37	7.58163e-79	0.20381	0.961	0.927	1.06037e-74
Irf2	1.3847e-78	0.310154	0.772	0.591	1.93664e-74
Zfp710	1.52476e-78	0.382346	0.469	0.299	2.13253e-74
Ifit1bl1	1.5639e-78	0.379466	0.512	0.331	2.18727e-74
Mcl1	1.74468e-78	0.203412	0.966	0.862	2.44011e-74
Sh2b3	3.34727e-78	0.469337	0.419	0.26	4.68149e-74
Ocstamp	3.9214e-78	2.1038	0.046	0.009	5.48447e-74
Rpl6	4.17918e-78	0.219569	0.957	0.916	5.84501e-74
Lbh	4.27555e-78	0.239284	0.654	0.447	5.97979e-74
Mettl23	4.87432e-78	0.463379	0.409	0.259	6.81723e-74
Arpc5l	6.82199e-78	0.544275	0.467	0.31	9.54124e-74
Tnfaip8	8.40145e-78	0.332886	0.537	0.352	1.17503e-73
Arl5b	1.14703e-77	0.799769	0.4	0.262	1.60423e-73
Ubl5	1.47852e-77	0.342067	0.801	0.646	2.06786e-73
Ankrd13a	1.98836e-77	0.381604	0.54	0.368	2.78092e-73
Pepd	4.71795e-77	0.411074	0.483	0.314	6.59853e-73
Samhd1	1.5099e-76	0.230829	0.956	0.854	2.11175e-72
Rps8	1.99345e-76	0.224031	0.981	0.955	2.78804e-72
Gpr183	2.60242e-76	0.714559	0.162	0.071	3.63974e-72
Hpcal1	3.18843e-76	0.315457	0.638	0.458	4.45934e-72
Ccr2	3.2419e-76	0.247194	0.883	0.632	4.53412e-72
Arl4c	4.65467e-76	0.233666	0.54	0.353	6.51002e-72
Kdm2b	5.51817e-76	0.276564	0.383	0.231	7.71771e-72
Nsun6	8.75064e-76	0.697572	0.213	0.107	1.22386e-71
Chst7	8.81635e-76	1.96524	0.078	0.024	1.23306e-71
Set	9.55854e-76	0.24916	0.824	0.658	1.33686e-71
Nxpe3	1.02443e-75	0.706926	0.088	0.028	1.43277e-71
Ehd4	1.15058e-75	0.26437	0.769	0.553	1.6092e-71
Ndufs8	1.3852e-75	0.449358	0.449	0.292	1.93734e-71
Stk38l	2.11462e-75	1.04211	0.189	0.092	2.9575e-71
Neurl3	3.16194e-75	0.189941	0.497	0.309	4.42228e-71
Rpl32	3.47946e-75	0.198422	0.954	0.903	4.86637e-71
Ryr1	3.51321e-75	0.884668	0.202	0.1	4.91357e-71
Mb21d1	3.79963e-75	0.516662	0.428	0.271	5.31416e-71
Nr4a3	4.09023e-75	0.379229	0.315	0.179	5.7206e-71
Psme2b	7.06923e-75	0.34276	0.568	0.389	9.88703e-71
Arrb1	7.08717e-75	0.668003	0.313	0.184	9.91212e-71
Prss30	7.90692e-75	2.25727	0.041	0.008	1.10586e-70
Myh9	8.26946e-75	0.246408	0.821	0.659	1.15657e-70
Inpp5f	1.52947e-74	0.742267	0.285	0.162	2.13911e-70
Synj2	1.66436e-74	0.91125	0.179	0.086	2.32777e-70
Itpripl2	1.68578e-74	0.444306	0.503	0.343	2.35773e-70
Net1	2.27859e-74	0.161948	0.239	0.123	3.18684e-70
Ptcd2	2.57635e-74	0.736112	0.281	0.16	3.60329e-70
Tpm3	4.89028e-74	0.270975	0.932	0.807	6.83955e-70
Arih1	5.25282e-74	0.372886	0.629	0.459	7.34659e-70
Fyn	5.65702e-74	0.192561	0.631	0.43	7.91191e-70
Tbc1d10b	6.19829e-74	0.429058	0.457	0.3	8.66893e-70
Eif5a	6.98193e-74	0.29512	0.882	0.742	9.76493e-70
Abhd15	7.7288e-74	2.09847	0.045	0.009	1.08095e-69
Tlr1	9.80423e-74	0.525834	0.269	0.144	1.37122e-69
Naa25	2.50212e-73	0.512698	0.46	0.303	3.49946e-69
Hnrnpll	2.55199e-73	0.565459	0.415	0.272	3.56921e-69
Gosr2	3.23294e-73	0.436726	0.518	0.357	4.52159e-69
Nhp2	5.14706e-73	0.307867	0.461	0.303	7.19867e-69
Fdps	5.71362e-73	1.22404	0.215	0.114	7.99107e-69
Fosl2	7.2574e-73	0.200369	0.664	0.497	1.01502e-68
Slfn1	7.69891e-73	0.438344	0.687	0.5	1.07677e-68
Utp18	9.48906e-73	0.664464	0.304	0.178	1.32714e-68
Psma4	1.15328e-72	0.337972	0.808	0.643	1.61298e-68
Hlcs	1.63134e-72	0.797361	0.24	0.131	2.28159e-68
Foxred2	2.66267e-72	1.15034	0.125	0.051	3.72401e-68
Slc2a6	2.76231e-72	0.582028	0.217	0.11	3.86337e-68
Hdac9	3.17567e-72	0.864906	0.179	0.086	4.44149e-68
Rps24	4.12093e-72	0.153508	0.988	0.968	5.76353e-68
Abhd17a	4.64529e-72	0.488341	0.423	0.278	6.4969e-68
Hrh2	7.95049e-72	0.822175	0.169	0.078	1.11196e-67
Zfp715	8.78095e-72	0.876989	0.187	0.093	1.2281e-67
Tmem88	1.19176e-71	0.747514	0.223	0.116	1.6668e-67
Pdcd2l	1.29337e-71	0.725806	0.285	0.163	1.8089e-67
Sh3bp2	1.30581e-71	0.438765	0.457	0.297	1.82631e-67
Dstyk	1.48164e-71	0.655858	0.317	0.191	2.07222e-67
Ttyh3	1.95877e-71	0.466442	0.422	0.274	2.73954e-67
Adap1	2.09386e-71	0.525853	0.354	0.213	2.92847e-67
Hps3	2.104e-71	0.451883	0.442	0.288	2.94265e-67
Txn2	2.23935e-71	0.330469	0.607	0.436	3.13196e-67
Synj1	2.32713e-71	0.191329	0.782	0.568	3.25472e-67
Pid1	2.64787e-71	0.203711	0.688	0.484	3.70331e-67
Map3k11	2.76254e-71	0.457711	0.397	0.247	3.86369e-67
Ifitm1	5.13728e-71	1.28221	0.186	0.092	7.185e-67
Srgn	5.38678e-71	0.143193	0.91	0.724	7.53395e-67
Mtdh	6.60751e-71	0.335547	0.78	0.6	9.24127e-67
Prpf38b	7.3485e-71	0.326197	0.784	0.608	1.02776e-66
Cep170	8.49426e-71	0.353357	0.672	0.489	1.18801e-66
P2rx5	1.05528e-70	2.25269	0.048	0.011	1.47592e-66
Hk2	1.07327e-70	0.437988	0.404	0.257	1.50107e-66
Tspyl1	1.52825e-70	0.475418	0.432	0.287	2.1374e-66
Arpc3	1.79999e-70	0.260893	0.913	0.777	2.51746e-66
Phactr2	2.02375e-70	0.676937	0.323	0.198	2.83041e-66
Adam8	2.27427e-70	0.280088	0.427	0.265	3.18079e-66
Acap2	2.79686e-70	0.372535	0.58	0.416	3.91168e-66
Dclre1c	2.93118e-70	0.573868	0.409	0.262	4.09955e-66
Cd300lf	3.1808e-70	0.133341	0.547	0.345	4.44867e-66
Pnpo	3.41863e-70	0.922334	0.162	0.075	4.78129e-66
Plec	5.1991e-70	0.404747	0.614	0.457	7.27146e-66
Ms4a6b	5.78183e-70	0.267726	0.815	0.577	8.08646e-66
Hexa	7.01462e-70	0.267339	0.74	0.552	9.81065e-66
Tcp11l1	1.13363e-69	0.906441	0.16	0.074	1.5855e-65
Xrn2	1.22037e-69	0.287789	0.724	0.547	1.70681e-65
Mob3a	1.42363e-69	0.295977	0.359	0.216	1.99109e-65
Sass6	1.47543e-69	0.509722	0.295	0.17	2.06354e-65
Kptn	2.05252e-69	0.745295	0.22	0.116	2.87066e-65
Oas2	2.14942e-69	0.385097	0.578	0.4	3.00617e-65
Lman2l	2.36007e-69	0.55428	0.308	0.182	3.30079e-65
Arhgdia	2.38935e-69	0.236284	0.912	0.802	3.34175e-65
Vhl	3.53573e-69	0.599062	0.325	0.197	4.94508e-65
Mta3	3.65473e-69	0.390634	0.357	0.219	5.11151e-65
Lpp	3.69993e-69	0.318051	0.696	0.509	5.17473e-65
Stk10	4.86746e-69	0.230272	0.411	0.252	6.80763e-65
Rpl26	4.95124e-69	0.221354	0.962	0.913	6.92481e-65
Fam98c	6.24914e-69	0.660471	0.261	0.147	8.74005e-65
Slfn3	6.29731e-69	1.18245	0.079	0.025	8.80742e-65
Stk4	6.53509e-69	0.199357	0.653	0.452	9.13997e-65
Was	8.76416e-69	0.310928	0.462	0.287	1.22575e-64
Mcur1	9.6032e-69	0.474006	0.419	0.274	1.3431e-64
Ppp1r11	1.63777e-68	0.390283	0.511	0.354	2.29059e-64
Rpl15	1.69652e-68	0.248996	0.931	0.862	2.37276e-64
Itgb2	1.82997e-68	0.247606	0.807	0.552	2.55939e-64
Dusp16	2.11188e-68	0.625922	0.314	0.19	2.95367e-64
Usp6nl	2.75637e-68	0.584275	0.263	0.149	3.85506e-64
Clec9a	2.94058e-68	0.664281	0.096	0.035	4.11269e-64
Tmem59	2.94189e-68	0.345104	0.71	0.533	4.11452e-64
Slc25a19	3.53548e-68	0.780872	0.234	0.127	4.94472e-64
Arhgap25	4.43293e-68	0.274928	0.378	0.226	6.1999e-64
Neat1	6.94003e-68	0.184993	0.915	0.779	9.70633e-64
Asap1	6.99779e-68	0.498528	0.499	0.351	9.7871e-64
Pea15a	8.04444e-68	0.373192	0.477	0.323	1.12509e-63
Tmem185b	8.8105e-68	0.445388	0.321	0.191	1.23224e-63
Ebi3	1.1032e-67	0.454183	0.252	0.136	1.54293e-63
Eef1g	1.18119e-67	0.250747	0.877	0.745	1.65201e-63
Psma7	1.98692e-67	0.275468	0.898	0.768	2.77891e-63
Mthfsl	3.1787e-67	0.585432	0.246	0.133	4.44573e-63
Ccl17	6.30124e-67	1.34704	0.057	0.016	8.81292e-63
Gm26740	6.76412e-67	0.234418	0.381	0.229	9.46029e-63
Samd9l	9.26576e-67	0.334184	0.824	0.671	1.29591e-62
Cd200r3	1.27272e-66	1.91071	0.07	0.022	1.78002e-62
Fam117a	1.4746e-66	0.797246	0.201	0.104	2.06238e-62
Klhl18	1.49559e-66	0.620743	0.27	0.156	2.09173e-62
Hist3h2a	1.82901e-66	0.728831	0.311	0.188	2.55805e-62
Rpl22	1.85315e-66	0.204068	0.945	0.886	2.59181e-62
Tmem170b	2.81882e-66	0.508221	0.275	0.157	3.9424e-62
Ppp1r21	2.82526e-66	0.402192	0.435	0.283	3.95141e-62
Hnrnpd	2.88614e-66	0.249258	0.763	0.588	4.03656e-62
Atp5g1	2.93782e-66	0.283345	0.693	0.522	4.10883e-62
Coq10b	4.18419e-66	0.465752	0.451	0.308	5.85201e-62
Gm14548	7.01609e-66	0.937081	0.173	0.085	9.8127e-62
Bcap29	8.44594e-66	0.574447	0.303	0.183	1.18125e-61
Dennd4b	1.28441e-65	0.365138	0.443	0.286	1.79638e-61
Cox8a	1.52753e-65	0.259654	0.881	0.777	2.13641e-61
Mycl	1.5436e-65	1.45215	0.074	0.024	2.15888e-61
Slc25a45	1.58495e-65	0.447091	0.304	0.178	2.21672e-61
Ear2	2.50516e-65	0.960763	0.182	0.091	3.50372e-61
Btf3	2.76692e-65	0.228664	0.929	0.849	3.86982e-61
Kit	3.23267e-65	0.88047	0.096	0.036	4.52121e-61
Adcy7	3.63061e-65	0.37971	0.556	0.399	5.07778e-61
Rps23	4.89506e-65	0.179849	0.972	0.94	6.84623e-61
Nubp1	6.31159e-65	0.509621	0.343	0.214	8.82739e-61
Oas1a	6.47805e-65	0.344111	0.581	0.415	9.0602e-61
Tap1	6.55662e-65	0.307539	0.879	0.733	9.17009e-61
Klf10	6.71169e-65	0.419712	0.395	0.256	9.38698e-61
Rnf13	7.00957e-65	0.344672	0.513	0.354	9.80359e-61
Fam110a	7.39188e-65	1.09008	0.147	0.069	1.03383e-60
Psmb9	9.21482e-65	0.250447	0.842	0.677	1.28878e-60
Ankrd37	1.07695e-64	0.837191	0.182	0.091	1.50622e-60
Cnp	1.31947e-64	0.391251	0.524	0.358	1.84541e-60
AI839979	1.78034e-64	0.584209	0.184	0.09	2.48999e-60
Prelid2	2.21039e-64	0.549807	0.185	0.092	3.09146e-60
Arl10	2.56717e-64	1.26349	0.12	0.051	3.59045e-60
Fam96a	3.36636e-64	0.312607	0.64	0.472	4.7082e-60
Rpl35	3.88584e-64	0.211383	0.914	0.819	5.43474e-60
Taf10	3.8878e-64	0.295486	0.685	0.526	5.43747e-60
Zfp36	4.18582e-64	0.382291	0.83	0.704	5.85428e-60
Trit1	4.71435e-64	0.968217	0.144	0.066	6.5935e-60
Tle1	5.08329e-64	1.22334	0.124	0.054	7.10949e-60
Rps10	6.35136e-64	0.194972	0.975	0.938	8.88301e-60
Jag2	7.25688e-64	1.48086	0.055	0.015	1.01495e-59
Dlst	7.81324e-64	0.356143	0.541	0.388	1.09276e-59
Atad2b	1.21017e-63	0.469982	0.442	0.296	1.69255e-59
Pilrb1	1.31513e-63	0.700486	0.191	0.097	1.83934e-59
Aldh1b1	1.37406e-63	0.732079	0.2	0.104	1.92176e-59
Uqcrfs1	1.405e-63	0.289443	0.581	0.421	1.96503e-59
Ctdnep1	1.44573e-63	0.447504	0.541	0.394	2.02199e-59
Trp53i11	1.63041e-63	1.21852	0.09	0.033	2.2803e-59
Arpc2	1.67911e-63	0.205489	0.966	0.887	2.3484e-59
2900097C17Rik	1.98014e-63	0.319828	0.752	0.574	2.76942e-59
AC140186.1	2.19932e-63	1.46954	0.028	0.004	3.07597e-59
Far1	2.62983e-63	0.368933	0.597	0.436	3.67808e-59
Rpl36a	3.62485e-63	0.23839	0.9	0.772	5.06971e-59
Zfp593	7.42826e-63	0.431774	0.336	0.207	1.03892e-58
Rfx7	7.75466e-63	0.444216	0.325	0.199	1.08457e-58
Dnajc2	8.57465e-63	0.285975	0.525	0.371	1.19925e-58
Exoc6	9.50942e-63	0.560929	0.21	0.11	1.32999e-58
Gm13373	1.05811e-62	1.36584	0.082	0.029	1.47987e-58
Hck	1.16525e-62	0.261855	0.569	0.385	1.62971e-58
Msmo1	1.17175e-62	0.846386	0.275	0.165	1.63882e-58
Cntrl	1.30761e-62	0.264123	0.425	0.276	1.82882e-58
Tmem131	1.36919e-62	0.332921	0.525	0.369	1.91495e-58
Cox7a2l	1.39948e-62	0.310658	0.753	0.586	1.95731e-58
Diaph1	2.19167e-62	0.272211	0.822	0.672	3.06527e-58
Slc7a1	2.35162e-62	0.514096	0.287	0.172	3.28898e-58
Tln1	2.42064e-62	0.253186	0.852	0.695	3.38551e-58
Lamtor1	2.72809e-62	0.256157	0.715	0.545	3.81551e-58
Nedd9	2.92334e-62	0.191415	0.27	0.151	4.08859e-58
Naca	4.81417e-62	0.213581	0.926	0.837	6.7331e-58
Dnajc15	5.68521e-62	0.244815	0.588	0.411	7.95134e-58
Fam117b	5.71894e-62	0.483003	0.334	0.209	7.99851e-58
Cdc42se2	6.02183e-62	0.220861	0.583	0.405	8.42213e-58
B4galt3	6.24523e-62	0.62729	0.283	0.169	8.73458e-58
Dopey2	7.02081e-62	0.492457	0.378	0.242	9.81931e-58
Esyt1	9.26138e-62	0.234593	0.641	0.47	1.2953e-57
Amdhd2	9.89971e-62	0.270935	0.416	0.268	1.38457e-57
Pcyt1a	1.16662e-61	0.432114	0.467	0.324	1.63164e-57
Gnb2	1.28738e-61	0.24044	0.937	0.825	1.80053e-57
Tmem168	1.31879e-61	0.317411	0.451	0.302	1.84445e-57
Rps26	1.86671e-61	0.111083	0.974	0.951	2.61078e-57
Arhgap17	1.91318e-61	0.279822	0.699	0.525	2.67578e-57
Stn1	2.05118e-61	0.82037	0.181	0.093	2.86878e-57
Stard9	2.61084e-61	0.66646	0.306	0.19	3.65152e-57
Paxbp1	3.23518e-61	0.534534	0.34	0.216	4.52472e-57
Itch	3.40132e-61	0.344759	0.552	0.395	4.75709e-57
Plekha5	3.41904e-61	0.65419	0.181	0.092	4.78187e-57
Slc48a1	3.84765e-61	0.562629	0.31	0.192	5.38132e-57
Ifi203	4.25514e-61	0.377936	0.86	0.756	5.95124e-57
Pgf	9.49281e-61	1.42364	0.085	0.031	1.32766e-56
Prkar2a	1.0839e-60	0.55099	0.376	0.251	1.51595e-56
Larp4b	1.50753e-60	0.268867	0.708	0.535	2.10843e-56
Tmem109	2.41885e-60	0.404519	0.439	0.299	3.38301e-56
B430306N03Rik	2.90634e-60	0.401248	0.401	0.255	4.0648e-56
Bin2	3.05684e-60	0.265627	0.395	0.248	4.27529e-56
Hmgcs1	3.37061e-60	1.00928	0.344	0.231	4.71414e-56
P2ry6	5.55902e-60	0.48728	0.246	0.137	7.77485e-56
Bin3	6.60213e-60	0.390466	0.395	0.258	9.23374e-56
Ptprj	8.18884e-60	0.213027	0.706	0.513	1.14529e-55
Pak4	8.75881e-60	0.780303	0.177	0.091	1.22501e-55
Otulin	1.02803e-59	0.286851	0.508	0.352	1.4378e-55
Rpl21	1.22183e-59	0.209869	0.923	0.843	1.70885e-55
Rps6ka5	1.28981e-59	0.718806	0.166	0.082	1.80393e-55
Uhmk1	1.32862e-59	0.290868	0.471	0.32	1.85821e-55
Cs	1.62736e-59	0.305809	0.553	0.399	2.27603e-55
Sod1	1.77083e-59	0.260051	0.746	0.579	2.47668e-55
Mcmbp	2.20706e-59	0.350663	0.54	0.383	3.0868e-55
Rbm47	3.13915e-59	0.198193	0.447	0.288	4.39042e-55
Tmem55b	3.7794e-59	0.372676	0.483	0.335	5.28587e-55
Slc4a7	4.33113e-59	0.577511	0.292	0.18	6.05752e-55
Tmem221	4.75459e-59	0.989072	0.08	0.028	6.64977e-55
Snx10	5.1431e-59	0.252073	0.628	0.462	7.19314e-55
Nup153	5.21166e-59	0.28581	0.442	0.3	7.28903e-55
Rpp21	5.55708e-59	0.393806	0.408	0.271	7.77213e-55
Atp8a1	5.771e-59	0.230726	0.475	0.308	8.07132e-55
Myo1c	6.39466e-59	0.359942	0.463	0.321	8.94357e-55
Fgd3	6.83828e-59	0.542821	0.174	0.088	9.56402e-55
Pan3	6.84137e-59	0.257288	0.504	0.353	9.56834e-55
Ssr4	6.88778e-59	0.355218	0.666	0.509	9.63325e-55
Rpl8	7.81984e-59	0.161601	0.974	0.936	1.09368e-54
Atp2a3	1.2948e-58	0.110063	0.206	0.107	1.81091e-54
Tgs1	1.37042e-58	0.525336	0.436	0.304	1.91667e-54
Chn2	1.55228e-58	0.492767	0.173	0.087	2.17102e-54
Hat1	1.81196e-58	0.377935	0.393	0.258	2.53421e-54
Cnnm4	2.4883e-58	0.603523	0.2	0.107	3.48014e-54
Rbm38	2.65456e-58	0.476668	0.236	0.131	3.71267e-54
Trio	3.26837e-58	0.309448	0.521	0.362	4.57114e-54
Wdr86	3.67604e-58	2.02665	0.047	0.012	5.14132e-54
Vipr1	3.85928e-58	1.89024	0.023	0.003	5.39759e-54
Fam241a	4.35928e-58	0.272008	0.446	0.292	6.09689e-54
P2ry14	4.42048e-58	0.635553	0.224	0.125	6.18248e-54
Gatm	4.49882e-58	0.430156	0.191	0.1	6.29205e-54
Dmac2	4.64296e-58	0.801917	0.135	0.063	6.49364e-54
Ifi209	5.7858e-58	0.140356	0.843	0.636	8.09201e-54
Ppp1r9b	5.95724e-58	0.250207	0.682	0.506	8.3318e-54
Camta2	6.58397e-58	0.409198	0.381	0.246	9.20834e-54
Gm26857	7.28574e-58	1.41569	0.059	0.018	1.01898e-53
Tob2	1.13257e-57	0.284934	0.664	0.521	1.58401e-53
Ctns	2.29545e-57	0.685038	0.172	0.088	3.21042e-53
Plscr1	2.51512e-57	0.412652	0.308	0.191	3.51764e-53
Tbc1d8	3.75956e-57	0.102804	0.209	0.11	5.25813e-53
Bak1	4.72721e-57	0.293229	0.639	0.471	6.61147e-53
Eif4e3	5.93883e-57	0.37741	0.304	0.188	8.30605e-53
Dab2	6.03154e-57	0.595848	0.463	0.334	8.43571e-53
Rpl30	6.07057e-57	0.173947	0.962	0.921	8.4903e-53
Htt	7.38729e-57	0.391958	0.45	0.311	1.03319e-52
Pqlc3	8.76456e-57	0.335546	0.42	0.275	1.22581e-52
Abcc4	9.25837e-57	0.680383	0.22	0.123	1.29488e-52
Irak4	1.19083e-56	0.465932	0.346	0.222	1.66549e-52
Fam212b	1.26341e-56	2.04805	0.044	0.011	1.767e-52
Pin4	1.26992e-56	0.335249	0.475	0.333	1.7761e-52
Pdxk	1.31668e-56	0.307621	0.428	0.29	1.8415e-52
4833407H14Rik	1.451e-56	0.35383	0.109	0.045	2.02936e-52
Hps5	1.66803e-56	0.505443	0.29	0.178	2.3329e-52
Grk6	1.67951e-56	0.363564	0.393	0.262	2.34897e-52
Casp2	1.85816e-56	0.455704	0.222	0.124	2.59882e-52
Upb1	1.96805e-56	1.01788	0.094	0.038	2.75252e-52
Rpl36al	2.03717e-56	0.220142	0.698	0.532	2.84918e-52
Gm16094	2.05497e-56	1.20098	0.091	0.035	2.87408e-52
Tpt1	2.1813e-56	0.13384	0.992	0.987	3.05077e-52
Tomm70a	2.34698e-56	0.274373	0.598	0.441	3.28249e-52
Arpc5	2.42556e-56	0.182359	0.954	0.826	3.39239e-52
Trak1	2.45212e-56	0.441463	0.357	0.232	3.42954e-52
Rpl13	2.77015e-56	0.250484	0.972	0.944	3.87434e-52
Nkiras2	2.99235e-56	0.38722	0.397	0.261	4.1851e-52
Nlrp3	3.36399e-56	0.179703	0.301	0.18	4.70487e-52
Nub1	5.01554e-56	0.373476	0.419	0.285	7.01474e-52
Dnajc17	5.49891e-56	0.964796	0.122	0.055	7.69077e-52
Adora2b	6.6968e-56	0.662631	0.262	0.157	9.36614e-52
Denr	1.22211e-55	0.328421	0.529	0.383	1.70924e-51
Rufy1	1.29513e-55	0.640369	0.268	0.164	1.81137e-51
Prpf31	1.50056e-55	0.513642	0.303	0.191	2.09869e-51
Cebpg	1.62599e-55	0.347237	0.46	0.319	2.27411e-51
Fut7	2.15326e-55	1.59036	0.064	0.021	3.01155e-51
Dennd1b	2.60454e-55	0.304101	0.636	0.478	3.64271e-51
Insig1	2.93772e-55	0.586465	0.308	0.196	4.10869e-51
Eif2b2	6.4916e-55	0.432384	0.321	0.204	9.07915e-51
Ago2	7.08562e-55	0.161265	0.661	0.499	9.90995e-51
Cnbd2	8.45868e-55	0.995395	0.088	0.034	1.18303e-50
Eif3h	8.56145e-55	0.227204	0.74	0.581	1.1974e-50
Atp6v1g1	9.17391e-55	0.143504	0.84	0.681	1.28306e-50
Ptger4	1.32502e-54	0.291976	0.364	0.23	1.85318e-50
Rgs14	1.40216e-54	0.359312	0.354	0.223	1.96106e-50
Cyp2s1	1.52099e-54	2.55468	0.031	0.006	2.12726e-50
Setdb1	1.79866e-54	0.650523	0.259	0.157	2.5156e-50
Otub1	1.9962e-54	0.354301	0.526	0.384	2.79189e-50
Myo18a	2.03075e-54	0.44891	0.267	0.159	2.84021e-50
Lrch1	2.28255e-54	0.474768	0.31	0.195	3.19237e-50
Tomm20	2.62764e-54	0.188812	0.743	0.595	3.67502e-50
Ifngr2	2.72604e-54	0.247033	0.603	0.444	3.81264e-50
Capzb	2.75925e-54	0.226188	0.944	0.849	3.85909e-50
Ado	3.26018e-54	0.606553	0.272	0.168	4.55969e-50
Rps3	3.57718e-54	0.185465	0.952	0.895	5.00304e-50
Unc13d	4.73844e-54	0.259354	0.263	0.152	6.62718e-50
Tax1bp3	6.12067e-54	0.456031	0.372	0.25	8.56037e-50
Sulf2	6.28263e-54	0.44734	0.328	0.208	8.78689e-50
Stard4	6.99245e-54	0.660779	0.183	0.098	9.77964e-50
Cfap126	7.30643e-54	1.24645	0.064	0.021	1.02188e-49
Mkl1	8.82584e-54	0.330038	0.276	0.167	1.23438e-49
Abcb1b	9.23231e-54	0.802036	0.139	0.067	1.29123e-49
Nlrp10	9.86056e-54	1.61777	0.052	0.015	1.3791e-49
Bmt2	9.9847e-54	0.405911	0.446	0.309	1.39646e-49
Rps5	1.17597e-53	0.198557	0.958	0.904	1.64471e-49
Klf4	1.37608e-53	0.24182	0.646	0.475	1.92459e-49
Eif3f	1.40472e-53	0.255612	0.829	0.68	1.96464e-49
Hnrnpa3	1.67813e-53	0.227519	0.905	0.786	2.34703e-49
Pnp	1.75868e-53	0.159003	0.865	0.689	2.45969e-49
Gm5547	1.76775e-53	0.446471	0.161	0.081	2.47237e-49
Mrps14	1.7706e-53	0.238892	0.58	0.425	2.47637e-49
Oraov1	1.84585e-53	0.470689	0.244	0.143	2.58161e-49
Arhgap18	2.50495e-53	0.301936	0.445	0.307	3.50342e-49
Nmral1	3.26149e-53	0.601335	0.207	0.115	4.56152e-49
Cic	3.4375e-53	0.390351	0.445	0.311	4.80769e-49
B630019K06Rik	3.73944e-53	2.48797	0.038	0.009	5.22998e-49
Myo1f	5.67203e-53	0.162598	0.621	0.423	7.9329e-49
Mdh2	8.17085e-53	0.202986	0.679	0.532	1.14277e-48
Plcl2	8.48179e-53	0.356342	0.33	0.206	1.18626e-48
Vcpip1	8.63234e-53	0.30975	0.588	0.447	1.20732e-48
Fosb	9.32537e-53	0.329028	0.583	0.445	1.30425e-48
Ppp2r5c	9.65256e-53	0.231685	0.705	0.551	1.35001e-48
Acadm	1.02058e-52	0.533448	0.324	0.213	1.42738e-48
Gsap	1.06713e-52	0.229841	0.352	0.218	1.49248e-48
Nt5c	1.26668e-52	0.309439	0.545	0.393	1.77158e-48
Eif3i	1.50524e-52	0.29074	0.596	0.443	2.10523e-48
Meaf6	1.88433e-52	0.475232	0.27	0.166	2.63542e-48
Eif4g3	1.9442e-52	0.290948	0.583	0.433	2.71915e-48
Nt5c2	3.13601e-52	0.355195	0.266	0.161	4.38602e-48
Dcaf12	3.25778e-52	0.378986	0.41	0.282	4.55633e-48
BC035044	3.79239e-52	0.875342	0.105	0.046	5.30404e-48
Tctex1d2	4.5803e-52	0.440532	0.306	0.194	6.406e-48
Dek	5.12345e-52	0.252457	0.747	0.586	7.16565e-48
Scarb1	7.87504e-52	0.516791	0.25	0.147	1.1014e-47
Kif3b	7.87681e-52	0.451118	0.374	0.254	1.10165e-47
Ostf1	8.46217e-52	0.173055	0.852	0.697	1.18352e-47
Slc25a25	9.39977e-52	0.534478	0.247	0.148	1.31465e-47
Pgap2	9.8044e-52	0.287838	0.575	0.428	1.37124e-47
Tet3	1.00848e-51	0.270812	0.57	0.417	1.41046e-47
Tespa1	1.10991e-51	0.395993	0.118	0.053	1.55232e-47
Dnajc8	1.22086e-51	0.238195	0.628	0.467	1.7075e-47
D1Ertd622e	1.31291e-51	0.128312	0.493	0.33	1.83623e-47
Ube2k	1.4832e-51	0.251752	0.61	0.458	2.0744e-47
Fam234b	1.55645e-51	1.59338	0.067	0.024	2.17686e-47
Tmod3	2.15764e-51	0.270652	0.644	0.501	3.01768e-47
Cd163	2.3398e-51	1.15638	0.051	0.015	3.27244e-47
Mrpl54	2.39992e-51	0.324563	0.536	0.398	3.35653e-47
Adora3	2.41793e-51	1.52844	0.079	0.031	3.38171e-47
Riox2	2.63145e-51	0.516368	0.233	0.137	3.68035e-47
Ndufs2	2.86948e-51	0.245831	0.544	0.397	4.01326e-47
Pdk3	3.04126e-51	0.397244	0.252	0.151	4.25351e-47
Coro1c	3.26277e-51	0.288394	0.574	0.424	4.56331e-47
1600010M07Rik	3.3753e-51	0.710582	0.13	0.062	4.72069e-47
Psma1	3.90157e-51	0.214815	0.742	0.583	5.45673e-47
Pgls	3.99719e-51	0.231468	0.64	0.483	5.59047e-47
Cdk9	5.22566e-51	0.243519	0.636	0.484	7.30861e-47
Nop16	5.57245e-51	0.767842	0.204	0.118	7.79362e-47
Dbnl	5.63776e-51	0.235617	0.738	0.573	7.88497e-47
Mdn1	6.49995e-51	0.470495	0.243	0.146	9.09083e-47
Ier5l	6.94363e-51	0.488977	0.14	0.07	9.71136e-47
Ifi213	8.17223e-51	0.184587	0.681	0.501	1.14297e-46
Vps9d1	9.3088e-51	0.589624	0.255	0.156	1.30193e-46
Gng2	9.4545e-51	0.105026	0.548	0.371	1.32231e-46
Naa15	9.97456e-51	0.304829	0.505	0.361	1.39504e-46
Plekho2	1.07323e-50	0.219361	0.789	0.625	1.50102e-46
Ifi207	1.322e-50	0.144147	0.862	0.658	1.84895e-46
Frmd8	1.659e-50	0.481253	0.3	0.193	2.32028e-46
Polr2e	2.30587e-50	0.333209	0.437	0.311	3.22498e-46
Nol7	2.48837e-50	0.212715	0.607	0.455	3.48024e-46
Piezo1	2.73891e-50	0.411489	0.418	0.293	3.83064e-46
Zfp971	3.26625e-50	1.13059	0.111	0.051	4.56818e-46
Mfsd13a	4.51449e-50	1.04927	0.058	0.019	6.31396e-46
Lrrc8c	4.53461e-50	0.272523	0.449	0.31	6.34211e-46
Junb	5.46839e-50	0.23518	0.907	0.813	7.64809e-46
Agps	5.89326e-50	0.246732	0.514	0.366	8.24232e-46
Fkbp15	5.96411e-50	0.284145	0.395	0.267	8.3414e-46
Psap	7.12043e-50	0.174116	0.987	0.885	9.95863e-46
Ifih1	7.16714e-50	0.310944	0.712	0.572	1.0024e-45
Nod2	8.52824e-50	0.943126	0.165	0.087	1.19276e-45
Coro1b	9.84478e-50	0.259053	0.605	0.451	1.37689e-45
Card9	1.29603e-49	0.815844	0.127	0.061	1.81263e-45
Sp110	1.42818e-49	0.278852	0.778	0.632	1.99745e-45
AC163018.1	1.46178e-49	1.25229	0.088	0.036	2.04445e-45
Ccl4	1.56558e-49	0.347814	0.586	0.432	2.18963e-45
Tns3	1.58378e-49	0.436559	0.275	0.168	2.21507e-45
Map2k3	1.59391e-49	0.240815	0.515	0.37	2.22924e-45
Midn	1.61226e-49	0.228108	0.564	0.423	2.25491e-45
Rps29	2.26608e-49	0.13586	0.977	0.965	3.16934e-45
Rpl12	2.39683e-49	0.136782	0.923	0.83	3.35221e-45
Ece1	2.74844e-49	0.441494	0.441	0.312	3.84397e-45
Prkab2	3.17365e-49	0.780415	0.222	0.134	4.43866e-45
Fundc1	3.32962e-49	0.438733	0.322	0.214	4.65681e-45
Setd2	3.66783e-49	0.274645	0.574	0.427	5.12982e-45
Xiap	4.91423e-49	0.227941	0.687	0.531	6.87304e-45
Mrps18b	6.73026e-49	0.481827	0.245	0.15	9.41294e-45
Ppp1r12c	7.22551e-49	0.180904	0.547	0.389	1.01056e-44
Ppard	7.282e-49	0.47984	0.203	0.116	1.01846e-44
Anp32b	8.70925e-49	0.147145	0.822	0.671	1.21808e-44
Rpl9	8.76884e-49	0.162927	0.964	0.917	1.22641e-44
Map3k1	1.21018e-48	0.171215	0.594	0.426	1.69256e-44
Ppp6r1	1.96778e-48	0.219212	0.506	0.361	2.75214e-44
Tgtp1	2.07755e-48	0.985792	0.09	0.037	2.90567e-44
Gm20513	2.50282e-48	2.46166	0.023	0.004	3.50044e-44
Rnd3	2.91789e-48	0.466337	0.373	0.256	4.08096e-44
Otud5	2.997e-48	0.27876	0.461	0.324	4.1916e-44
Tceanc2	4.18257e-48	0.466388	0.279	0.174	5.84974e-44
Mvd	4.83352e-48	0.896041	0.156	0.083	6.76017e-44
Cd53	4.92273e-48	0.157059	0.941	0.696	6.88492e-44
Mndal	5.63644e-48	0.269918	0.889	0.794	7.88313e-44
Gm15448	8.9772e-48	0.757306	0.13	0.063	1.25555e-43
Nr2c2ap	1.00368e-47	0.44689	0.259	0.161	1.40375e-43
Limd2	1.03789e-47	0.304145	0.445	0.317	1.45159e-43
AC125149.3	1.25967e-47	0.781826	0.12	0.057	1.76177e-43
Grasp	1.75131e-47	0.857304	0.13	0.065	2.44938e-43
Pkn1	1.94631e-47	0.197005	0.613	0.447	2.72211e-43
Cd226	2.24488e-47	0.418664	0.166	0.088	3.13968e-43
Emd	2.30023e-47	0.21513	0.475	0.338	3.2171e-43
Milr1	2.43903e-47	0.188432	0.371	0.238	3.41123e-43
Acot8	2.56843e-47	0.454765	0.236	0.142	3.59221e-43
Capza2	2.9369e-47	0.148274	0.959	0.847	4.10755e-43
Pgs1	3.68659e-47	0.355214	0.415	0.292	5.15607e-43
Mrps6	3.95064e-47	0.415063	0.263	0.165	5.52537e-43
Tbc1d22a	4.26255e-47	0.489563	0.233	0.14	5.9616e-43
Ndrg1	5.90883e-47	0.416902	0.351	0.239	8.26409e-43
Trim8	6.22681e-47	0.342528	0.549	0.412	8.70882e-43
Prr15	6.56651e-47	1.62741	0.05	0.016	9.18392e-43
Zfp456	6.71091e-47	0.775351	0.122	0.059	9.38587e-43
Aen	6.8655e-47	0.435741	0.279	0.177	9.60209e-43
Hist1h1c	7.91621e-47	0.574956	0.201	0.117	1.10716e-42
Ubtd1	1.02826e-46	0.581069	0.238	0.145	1.43812e-42
Rxrb	1.05044e-46	0.490699	0.234	0.143	1.46915e-42
Tmem8	1.17904e-46	0.294056	0.172	0.092	1.64901e-42
Bcl10	1.1992e-46	0.227767	0.536	0.393	1.6772e-42
Rps15a	1.22335e-46	0.119655	0.956	0.915	1.71098e-42
Gch1	1.44593e-46	0.240712	0.451	0.312	2.02227e-42
Gm21188	1.54232e-46	0.182099	0.432	0.289	2.1571e-42
Dcaf7	1.66072e-46	0.322866	0.433	0.308	2.32268e-42
Il4ra	1.83932e-46	0.238812	0.583	0.426	2.57247e-42
Heatr5a	1.88806e-46	0.588025	0.308	0.207	2.64065e-42
Sf3b1	2.48405e-46	0.162034	0.879	0.76	3.47419e-42
Etnk1	2.55768e-46	0.327019	0.658	0.528	3.57717e-42
Elp5	2.56296e-46	0.381259	0.339	0.228	3.58456e-42
Anapc16	2.77413e-46	0.261586	0.4	0.279	3.87989e-42
Enoph1	4.03009e-46	0.664195	0.18	0.102	5.63648e-42
Atp5c1	5.2132e-46	0.192625	0.751	0.617	7.29118e-42
Rpl27	5.34785e-46	0.114963	0.834	0.706	7.4795e-42
Nr4a1	5.58109e-46	0.292466	0.536	0.406	7.80571e-42
Taf13	6.47792e-46	0.54131	0.295	0.195	9.06002e-42
Commd4	8.0151e-46	0.329319	0.429	0.305	1.12099e-41
Parvb	8.11967e-46	0.385568	0.303	0.195	1.13562e-41
Pik3cb	8.86223e-46	0.294811	0.233	0.137	1.23947e-41
Hps6	8.95155e-46	0.883298	0.077	0.031	1.25196e-41
Nedd8	1.0246e-45	0.215134	0.739	0.595	1.43301e-41
Mtpn	1.05245e-45	0.186732	0.802	0.654	1.47196e-41
Tcf20	1.06653e-45	0.308348	0.353	0.238	1.49164e-41
Lsm4	1.0702e-45	0.22061	0.551	0.413	1.49678e-41
Papd4	1.07112e-45	0.304626	0.509	0.376	1.49807e-41
Cabin1	1.15255e-45	0.491698	0.283	0.182	1.61196e-41
Ap1b1	1.21506e-45	0.16035	0.423	0.288	1.69938e-41
Gprc5a	1.45264e-45	1.74704	0.045	0.013	2.03166e-41
Atxn7l1	1.66582e-45	0.284288	0.457	0.323	2.32982e-41
C130026I21Rik	1.74798e-45	0.550056	0.128	0.063	2.44473e-41
Ptgir	1.76248e-45	0.626974	0.164	0.09	2.46501e-41
Eif3e	1.85463e-45	0.173706	0.778	0.616	2.59389e-41
Maff	1.92551e-45	0.779743	0.202	0.121	2.69301e-41
Abr	2.05605e-45	0.26551	0.356	0.234	2.87559e-41
9130401M01Rik	2.08623e-45	0.406665	0.292	0.191	2.9178e-41
Atg3	2.22923e-45	0.233388	0.602	0.454	3.11781e-41
Ywhag	2.50458e-45	0.223671	0.745	0.596	3.50291e-41
Elac1	2.70948e-45	0.599859	0.167	0.092	3.78948e-41
Stat2	2.79131e-45	0.255119	0.767	0.627	3.90392e-41
Eef1akmt1	3.01312e-45	0.432768	0.279	0.18	4.21415e-41
Depdc7	3.35142e-45	1.28336	0.062	0.022	4.6873e-41
Ndufv2	3.3696e-45	0.213762	0.521	0.385	4.71272e-41
Atp5d	3.40722e-45	0.144221	0.765	0.605	4.76534e-41
Asxl2	3.71789e-45	0.165197	0.457	0.326	5.19984e-41
Rnf122	4.0216e-45	0.984263	0.075	0.03	5.62461e-41
Nlrc5	4.59469e-45	0.159219	0.543	0.394	6.42613e-41
Ddt	4.69892e-45	0.635467	0.331	0.229	6.57191e-41
Rps14	5.79194e-45	0.13619	0.98	0.957	8.10061e-41
Inpp5k	6.24775e-45	0.369024	0.37	0.252	8.73811e-41
Sri	6.47721e-45	0.197286	0.636	0.488	9.05902e-41
Slc25a13	6.681e-45	0.512962	0.133	0.067	9.34405e-41
Grk2	6.69038e-45	0.121986	0.766	0.589	9.35716e-41
Degs1	7.12956e-45	0.182116	0.645	0.49	9.97141e-41
Nab1	7.34832e-45	0.175792	0.574	0.423	1.02774e-40
Emg1	7.48178e-45	0.144252	0.611	0.452	1.0464e-40
Madd	7.87115e-45	0.110248	0.37	0.244	1.10086e-40
Ipo7	8.67496e-45	0.249082	0.417	0.294	1.21328e-40
Clta	8.93748e-45	0.16654	0.877	0.736	1.25e-40
Gpr108	1.09825e-44	0.386708	0.361	0.252	1.53601e-40
Nedd4l	1.37637e-44	0.506248	0.167	0.092	1.92499e-40
Ripk2	1.47717e-44	0.444553	0.24	0.147	2.06596e-40
Srf	1.49299e-44	0.21161	0.378	0.258	2.0881e-40
Rpl27a	1.87818e-44	0.121692	0.979	0.955	2.62683e-40
Crybg3	1.95933e-44	0.519973	0.252	0.159	2.74032e-40
Fgl2	2.005e-44	0.226454	0.802	0.643	2.8042e-40
Esrra	2.5355e-44	0.407809	0.311	0.202	3.54615e-40
Cldnd1	2.55883e-44	0.598543	0.399	0.289	3.57878e-40
Matk	3.51601e-44	0.82033	0.103	0.048	4.91749e-40
3830406C13Rik	4.89637e-44	0.347649	0.407	0.289	6.84806e-40
B3gnt8	5.46451e-44	0.60288	0.121	0.059	7.64267e-40
Sun2	5.87084e-44	0.163308	0.406	0.276	8.21096e-40
Apaf1	6.62273e-44	0.219499	0.527	0.386	9.26255e-40
Cct2	6.64371e-44	0.152998	0.656	0.508	9.2919e-40
Traf3ip3	6.6502e-44	0.120064	0.198	0.112	9.30097e-40
Lsm6	7.91399e-44	0.258384	0.492	0.361	1.10685e-39
Dguok	7.92117e-44	0.318579	0.371	0.257	1.10785e-39
Spire1	8.26664e-44	0.785663	0.141	0.076	1.15617e-39
Ptpa	1.02866e-43	0.226752	0.508	0.371	1.43869e-39
Rab29	1.10029e-43	0.470328	0.262	0.166	1.53886e-39
Pten	1.20894e-43	0.214294	0.589	0.446	1.69082e-39
Bcl6	1.22459e-43	0.370329	0.384	0.262	1.71272e-39
Ndufc2	1.23106e-43	0.157422	0.744	0.588	1.72176e-39
Rtca	1.29006e-43	0.526153	0.22	0.136	1.80427e-39
Gm13713	1.29305e-43	1.07529	0.089	0.039	1.80846e-39
Eml4	1.44814e-43	0.308204	0.387	0.27	2.02537e-39
Camkk2	1.48156e-43	0.231908	0.569	0.426	2.07211e-39
Uqcrc1	1.5548e-43	0.190002	0.557	0.416	2.17455e-39
Trim11	2.14519e-43	0.392576	0.262	0.167	3.00027e-39
Rps3a1	2.56829e-43	0.121662	0.979	0.956	3.59201e-39
Dgkd	3.22376e-43	0.17233	0.418	0.285	4.50875e-39
Snx9	3.3013e-43	0.366019	0.429	0.307	4.6172e-39
Slc52a3	3.54392e-43	1.24059	0.075	0.031	4.95652e-39
Thumpd3	3.60458e-43	0.388733	0.275	0.176	5.04137e-39
Mrto4	4.0279e-43	0.388733	0.276	0.179	5.63342e-39
Snapc5	4.35852e-43	0.353537	0.361	0.248	6.09582e-39
Cep83	4.71059e-43	0.420903	0.329	0.224	6.58823e-39
Klf7	5.53777e-43	0.39443	0.428	0.313	7.74512e-39
Pfdn5	5.9936e-43	0.157193	0.843	0.713	8.38265e-39
Ndufaf7	6.42175e-43	0.637635	0.184	0.107	8.98146e-39
Zfp385a	7.86009e-43	0.141181	0.355	0.235	1.09931e-38
Tbkbp1	8.14492e-43	0.759944	0.155	0.085	1.13915e-38
Lmnb1	8.60778e-43	0.300619	0.355	0.244	1.20388e-38
Atp5f1	9.12521e-43	0.155245	0.88	0.754	1.27625e-38
Ralb	9.13501e-43	0.201648	0.572	0.425	1.27762e-38
Gm36161	9.58373e-43	0.371565	0.3	0.194	1.34038e-38
Gm20506	1.00734e-42	2.83901	0.018	0.003	1.40886e-38
Slc25a11	1.0903e-42	0.250418	0.445	0.319	1.52489e-38
Usf1	1.09241e-42	0.218925	0.402	0.277	1.52784e-38
Flna	1.3145e-42	0.202473	0.814	0.662	1.83846e-38
Dr1	1.36328e-42	0.35379	0.402	0.287	1.90668e-38
Gm19557	1.49359e-42	1.42526	0.039	0.011	2.08893e-38
Itsn2	1.67511e-42	0.193725	0.587	0.446	2.34281e-38
Per1	2.01013e-42	0.351886	0.285	0.186	2.81137e-38
Ift22	2.23026e-42	0.32648	0.317	0.211	3.11924e-38
Cdc5l	3.12278e-42	0.212351	0.52	0.389	4.36752e-38
Ube2e3	3.15561e-42	0.298507	0.418	0.3	4.41344e-38
D930030I03Rik	3.4227e-42	0.821611	0.088	0.039	4.78699e-38
Eif6	3.7344e-42	0.235256	0.572	0.433	5.22293e-38
Arih2	4.01474e-42	0.197367	0.413	0.289	5.61501e-38
Atxn3	4.17839e-42	0.491805	0.227	0.141	5.84389e-38
Cklf	5.23505e-42	0.156057	0.376	0.254	7.32173e-38
Ybx3	6.87638e-42	0.164748	0.598	0.439	9.61731e-38
Tmem131l	7.52131e-42	0.235906	0.26	0.162	1.05193e-37
Fam168b	7.90711e-42	0.164915	0.551	0.409	1.10589e-37
Tor1a	9.57846e-42	0.442169	0.369	0.259	1.33964e-37
Smndc1	1.01848e-41	0.162402	0.49	0.356	1.42444e-37
Il1r2	1.04719e-41	0.905645	0.22	0.138	1.4646e-37
G3bp1	1.05224e-41	0.131307	0.702	0.546	1.47166e-37
Ifrd1	1.45811e-41	0.296509	0.519	0.396	2.03931e-37
Eif3g	1.49054e-41	0.159709	0.478	0.348	2.08467e-37
Nagpa	1.91033e-41	0.560871	0.245	0.155	2.67179e-37
Arf6	2.00302e-41	0.17174	0.685	0.533	2.80143e-37
Rpl34	2.35359e-41	0.123611	0.963	0.917	3.29173e-37
Gm45894	2.36063e-41	1.04776	0.064	0.025	3.30158e-37
Cep85l	2.51506e-41	0.62942	0.216	0.132	3.51757e-37
Ncoa1	2.53113e-41	0.320432	0.466	0.344	3.54004e-37
Ufsp2	2.69736e-41	0.371763	0.37	0.26	3.77253e-37
Slc39a11	3.44145e-41	0.677807	0.164	0.093	4.81321e-37
Mrpl43	3.77269e-41	0.293551	0.385	0.273	5.27648e-37
Magoh	3.78967e-41	0.164725	0.537	0.395	5.30023e-37
Fcho1	4.65656e-41	0.216599	0.137	0.071	6.51267e-37
Reep5	4.83317e-41	0.207197	0.856	0.724	6.75967e-37
Mpnd	5.16272e-41	0.440463	0.261	0.171	7.22058e-37
Itpr2	5.20217e-41	0.124206	0.289	0.188	7.27576e-37
Plp2	5.35206e-41	0.414469	0.316	0.214	7.4854e-37
Tmsb10	5.53042e-41	0.322422	0.979	0.929	7.73485e-37
Mthfs	6.293e-41	0.554975	0.175	0.101	8.80139e-37
Ubn2	6.38776e-41	0.2446	0.516	0.386	8.93392e-37
Mx1	6.73669e-41	0.159454	0.659	0.506	9.42194e-37
Gm26532	8.31824e-41	0.281801	0.262	0.168	1.16339e-36
Cbfb	1.10679e-40	0.133046	0.545	0.403	1.54795e-36
Tcp11l2	1.12418e-40	0.214107	0.236	0.145	1.57228e-36
Commd8	1.28013e-40	0.129127	0.57	0.428	1.79039e-36
Eci2	1.33385e-40	0.47206	0.259	0.171	1.86553e-36
Erlin1	1.39212e-40	0.36497	0.339	0.231	1.94702e-36
Zfp366	1.39659e-40	1.14067	0.071	0.029	1.95327e-36
Arpp19	1.47201e-40	0.160744	0.589	0.444	2.05876e-36
Zc3h12a	1.70028e-40	0.348796	0.286	0.186	2.37801e-36
Cdkn2d	1.84895e-40	0.325117	0.327	0.223	2.58595e-36
Mrps18c	1.85635e-40	0.258498	0.5	0.371	2.59629e-36
Mrpl24	1.90391e-40	0.219291	0.489	0.362	2.66281e-36
Slc25a38	2.47488e-40	0.598765	0.193	0.116	3.46137e-36
Lsm12	2.51553e-40	0.212354	0.537	0.404	3.51822e-36
Dok1	3.2136e-40	0.328054	0.366	0.255	4.49455e-36
Eef1d	4.05771e-40	0.143402	0.687	0.533	5.67512e-36
U2af1	4.29128e-40	0.13129	0.577	0.443	6.00178e-36
Mgat4a	4.84443e-40	0.210213	0.265	0.167	6.77542e-36
Zufsp	4.9644e-40	0.217238	0.604	0.464	6.94321e-36
Ivns1abp	5.00044e-40	0.244269	0.383	0.268	6.99361e-36
Plxnb2	5.25515e-40	0.123728	0.666	0.5	7.34985e-36
Rnf113a2	5.68108e-40	0.400194	0.159	0.089	7.94555e-36
Tmem256	7.10386e-40	0.277967	0.552	0.427	9.93546e-36
Fdft1	7.20779e-40	0.814519	0.131	0.07	1.00808e-35
Cpne3	8.37306e-40	0.318555	0.522	0.398	1.17106e-35
Rpl29	8.4462e-40	0.178824	0.859	0.746	1.18129e-35
Brk1	9.77069e-40	0.166605	0.794	0.648	1.36653e-35
Wdr91	9.89024e-40	0.408464	0.173	0.1	1.38325e-35
Sh3tc1	1.02666e-39	0.617637	0.198	0.119	1.43589e-35
Klhl5	1.28599e-39	0.288482	0.314	0.213	1.79858e-35
Hnrnpul2	1.35463e-39	0.192746	0.69	0.539	1.89458e-35
Ndufa7	1.38714e-39	0.19618	0.731	0.589	1.94006e-35
Ifi44	1.38863e-39	0.293638	0.571	0.439	1.94213e-35
Tspan14	1.49302e-39	0.22349	0.341	0.229	2.08814e-35
Lbr	2.06009e-39	0.142809	0.453	0.327	2.88124e-35
Hmgcl	2.24035e-39	0.320585	0.404	0.288	3.13335e-35
Mybbp1a	2.58018e-39	0.208529	0.348	0.24	3.60864e-35
Arid1a	2.75276e-39	0.112759	0.638	0.488	3.85002e-35
Rpl10a	2.78416e-39	0.185494	0.901	0.801	3.89393e-35
Ccdc112	2.98477e-39	0.991769	0.078	0.034	4.1745e-35
Zbtb42	3.00791e-39	0.570432	0.124	0.064	4.20686e-35
Gmip	3.27575e-39	0.18186	0.402	0.282	4.58147e-35
Tmem154	3.38861e-39	0.543349	0.16	0.091	4.73931e-35
Ifit3b	3.72425e-39	0.176846	0.456	0.328	5.20874e-35
Lrba	4.24915e-39	0.484857	0.154	0.086	5.94286e-35
Pnpla7	4.27574e-39	0.442581	0.189	0.112	5.98005e-35
Phb2	4.68455e-39	0.118379	0.533	0.399	6.55181e-35
Crlf3	5.03489e-39	0.12937	0.547	0.407	7.0418e-35
Acly	9.10447e-39	0.294265	0.561	0.439	1.27335e-34
Cdk11b	1.217e-38	0.167274	0.575	0.443	1.7021e-34
Socs6	1.38147e-38	0.225154	0.37	0.255	1.93212e-34
Ifi35	1.39681e-38	0.220072	0.689	0.548	1.95358e-34
5830432E09Rik	1.90411e-38	1.02521	0.079	0.035	2.66309e-34
Slc35b2	1.90965e-38	0.596826	0.344	0.25	2.67083e-34
Snd1	1.96311e-38	0.237589	0.433	0.315	2.7456e-34
Hspa4	2.1624e-38	0.150056	0.628	0.487	3.02433e-34
Ints6l	2.18895e-38	0.379296	0.198	0.119	3.06146e-34
Cfh	2.34934e-38	0.81605	0.237	0.156	3.28579e-34
Uqcc2	2.38483e-38	0.117452	0.613	0.458	3.33542e-34
Pycr2	2.48835e-38	0.508368	0.223	0.142	3.48021e-34
Sin3b	2.50212e-38	0.149471	0.643	0.492	3.49946e-34
Chuk	2.508e-38	0.261862	0.428	0.312	3.50769e-34
Fgfr1	2.89176e-38	0.299672	0.341	0.229	4.04442e-34
Jak3	2.98854e-38	0.299034	0.202	0.122	4.17977e-34
Naa40	3.03398e-38	0.448894	0.193	0.116	4.24332e-34
Arhgap11a	3.18311e-38	0.44332	0.223	0.138	4.45189e-34
Cdkn1b	3.31307e-38	0.149725	0.407	0.288	4.63366e-34
Mboat7	3.65883e-38	0.365445	0.267	0.176	5.11725e-34
Selenot	3.71804e-38	0.155528	0.746	0.597	5.20005e-34
Hmox2	3.81391e-38	0.128437	0.563	0.412	5.33413e-34
Gsto1	4.19176e-38	0.316563	0.234	0.149	5.86259e-34
Arhgef2	4.86486e-38	0.185406	0.511	0.384	6.80399e-34
Plxna4os1	4.91065e-38	0.893672	0.084	0.038	6.86804e-34
Atp13a1	5.33824e-38	0.296267	0.415	0.299	7.46606e-34
Nup98	6.20944e-38	0.252782	0.543	0.421	8.68452e-34
H2afj	6.44944e-38	0.178726	0.703	0.552	9.02018e-34
Usf2	6.92626e-38	0.152925	0.598	0.455	9.68707e-34
Mdp1	7.1342e-38	0.342551	0.317	0.221	9.9779e-34
Maz	7.41386e-38	0.179591	0.358	0.251	1.0369e-33
Fads6	7.90807e-38	0.961014	0.062	0.025	1.10602e-33
BC017643	8.02959e-38	0.215539	0.554	0.415	1.12302e-33
Sdf2l1	9.13256e-38	0.496648	0.402	0.298	1.27728e-33
Ppp3r1	9.945e-38	0.173883	0.511	0.382	1.39091e-33
Serf2	1.02636e-37	0.162002	0.957	0.892	1.43547e-33
Vac14	1.19633e-37	0.411214	0.252	0.164	1.67319e-33
Rpf2	1.3532e-37	0.256107	0.301	0.203	1.89258e-33
Cdc42se1	1.46537e-37	0.196217	0.677	0.532	2.04946e-33
Ccdc134	1.49409e-37	0.636835	0.166	0.098	2.08964e-33
Ankrd11	1.55e-37	0.100717	0.674	0.533	2.16783e-33
Arhgap27	1.71984e-37	0.425001	0.17	0.098	2.40536e-33
Itpripl1	1.738e-37	0.579493	0.171	0.1	2.43077e-33
Bloc1s6	1.74352e-37	0.439007	0.233	0.149	2.43849e-33
Mrpl57	1.82377e-37	0.183524	0.471	0.347	2.55073e-33
Wbp11	1.9996e-37	0.161824	0.45	0.335	2.79664e-33
Llph	2.13754e-37	0.135673	0.644	0.505	2.98957e-33
A630012P03Rik	2.31283e-37	0.546447	0.111	0.056	3.23472e-33
Ppp1r15a	2.68159e-37	0.251296	0.584	0.466	3.75047e-33
C1qbp	2.70566e-37	0.194644	0.381	0.273	3.78413e-33
Bbip1	2.71211e-37	0.145322	0.43	0.305	3.79315e-33
Eif3m	2.95921e-37	0.139564	0.639	0.507	4.13875e-33
Rpl24	3.00141e-37	0.114355	0.965	0.917	4.19777e-33
Srrm1	3.28111e-37	0.172969	0.674	0.535	4.58896e-33
Rnf34	3.37235e-37	0.179161	0.417	0.295	4.71657e-33
Fam96b	4.36313e-37	0.237326	0.442	0.326	6.10227e-33
Tnfrsf21	5.5305e-37	0.343452	0.265	0.17	7.73496e-33
BC147527	5.67452e-37	0.125821	0.409	0.276	7.93638e-33
Cyb5r4	6.04565e-37	0.217799	0.477	0.354	8.45544e-33
Setd3	6.21277e-37	0.193762	0.422	0.308	8.68918e-33
Cebpz	7.5427e-37	0.192021	0.458	0.338	1.05492e-32
Herc3	7.67352e-37	0.204096	0.158	0.088	1.07322e-32
Bcas1	9.78909e-37	2.42012	0.017	0.003	1.3691e-32
Borcs8	9.95057e-37	0.444668	0.242	0.158	1.39169e-32
Hsd17b10	1.03226e-36	0.448836	0.279	0.19	1.44372e-32
Prr5l	1.20127e-36	0.240499	0.322	0.218	1.68009e-32
Ccdc50	1.25851e-36	0.171699	0.641	0.493	1.76015e-32
Ndufb8	1.40776e-36	0.157922	0.675	0.533	1.96889e-32
Bbc3	1.41558e-36	0.275283	0.214	0.132	1.97983e-32
Hsdl2	1.46342e-36	0.528771	0.209	0.132	2.04674e-32
Kmt2b	1.5032e-36	0.252493	0.29	0.194	2.10237e-32
Hint2	1.85076e-36	0.308461	0.305	0.211	2.58848e-32
Cyp4f16	2.09753e-36	0.607365	0.272	0.186	2.9336e-32
Rps27l	2.21279e-36	0.127954	0.852	0.716	3.0948e-32
Ppp1ca	2.35485e-36	0.158707	0.841	0.716	3.29349e-32
Brf1	2.37149e-36	0.329907	0.195	0.119	3.31677e-32
Mrpl52	2.63341e-36	0.181954	0.766	0.618	3.68309e-32
Gm31718	2.74627e-36	0.925848	0.066	0.028	3.84094e-32
Stag2	2.74715e-36	0.177498	0.554	0.434	3.84217e-32
Zc3h10	2.79636e-36	0.355806	0.179	0.106	3.91099e-32
Gtf2f2	2.8031e-36	0.342478	0.277	0.186	3.92041e-32
Pomp	2.90289e-36	0.164149	0.871	0.73	4.05998e-32
Rpl7l1	3.00315e-36	0.210322	0.467	0.351	4.20021e-32
Rpl23a	3.03099e-36	0.105964	0.951	0.897	4.23914e-32
Elovl5	3.42448e-36	0.255686	0.386	0.276	4.78948e-32
Fcgrt	3.43008e-36	0.209847	0.335	0.229	4.79731e-32
Tsg101	3.66513e-36	0.194826	0.475	0.353	5.12605e-32
Gripap1	3.76639e-36	0.205311	0.378	0.267	5.26767e-32
Pacsin2	4.10441e-36	0.278605	0.432	0.325	5.74043e-32
Dctn3	4.84556e-36	0.182005	0.576	0.439	6.77699e-32
Rabep1	5.85456e-36	0.29475	0.388	0.282	8.18819e-32
Kmt2e	5.86199e-36	0.118414	0.74	0.613	8.19857e-32
Sec61b	6.03618e-36	0.248894	0.849	0.747	8.4422e-32
Csnk2b	6.26234e-36	0.139942	0.661	0.516	8.75851e-32
1700061G19Rik	6.27564e-36	2.1212	0.029	0.008	8.77711e-32
Naip6	6.31727e-36	0.356525	0.17	0.099	8.83534e-32
Isyna1	9.55451e-36	0.478647	0.219	0.14	1.33629e-31
Donson	1.40022e-35	0.299654	0.142	0.078	1.95835e-31
Zdhhc13	1.49423e-35	0.364124	0.204	0.126	2.08983e-31
Gm12981	1.54633e-35	1.52726	0.034	0.01	2.16269e-31
Smim14	1.58203e-35	0.13716	0.582	0.439	2.21262e-31
Inip	1.71534e-35	0.450985	0.249	0.162	2.39908e-31
Neurl2	1.82902e-35	0.749828	0.074	0.033	2.55806e-31
Lmtk2	1.86501e-35	0.59705	0.142	0.081	2.60841e-31
Ccdc180	1.98889e-35	0.763857	0.105	0.053	2.78166e-31
Dnajc16	2.06864e-35	0.513786	0.154	0.089	2.8932e-31
Atp5g2	2.08737e-35	0.129424	0.851	0.724	2.91939e-31
Gm29367	2.29797e-35	0.98578	0.069	0.03	3.21394e-31
Rfx5	2.32542e-35	0.641919	0.138	0.078	3.25234e-31
Dusp22	2.3693e-35	0.261175	0.337	0.237	3.3137e-31
Rplp0	2.71903e-35	0.145891	0.954	0.896	3.80283e-31
Gsdmd	2.987e-35	0.20055	0.477	0.357	4.17762e-31
Car5b	3.01729e-35	0.635626	0.133	0.073	4.21998e-31
Ech1	3.09392e-35	0.328056	0.359	0.26	4.32716e-31
2007-03-01	3.36712e-35	0.142396	0.557	0.431	4.70926e-31
Tspan33	3.5143e-35	0.617538	0.08	0.036	4.9151e-31
Zfp429	4.34156e-35	0.534612	0.135	0.074	6.07211e-31
Flot1	4.41107e-35	0.466425	0.328	0.236	6.16932e-31
Stk38	4.65943e-35	0.219127	0.568	0.439	6.51668e-31
Aurkaip1	5.06765e-35	0.200616	0.544	0.419	7.08762e-31
Pggt1b	5.40848e-35	0.39325	0.196	0.121	7.5643e-31
Nudt14	5.41847e-35	0.368149	0.148	0.084	7.57828e-31
Anapc15	7.06099e-35	0.326035	0.24	0.157	9.8755e-31
Slc25a30	7.68599e-35	0.334424	0.302	0.209	1.07496e-30
Tesk1	7.71244e-35	0.358552	0.318	0.224	1.07866e-30
Tmem57	8.07056e-35	0.412148	0.247	0.166	1.12875e-30
Psmb2	8.90552e-35	0.185446	0.674	0.532	1.24553e-30
Aph1a	1.19361e-34	0.171334	0.59	0.452	1.66939e-30
Fubp1	1.20195e-34	0.101555	0.676	0.535	1.68104e-30
Frmd4b	1.26206e-34	0.114225	0.477	0.341	1.76512e-30
Chmp4b	1.28889e-34	0.123331	0.882	0.75	1.80264e-30
Rictor	1.65859e-34	0.18398	0.435	0.321	2.31971e-30
Mrps28	1.67782e-34	0.412	0.285	0.197	2.3466e-30
Tmem206	1.87989e-34	0.63158	0.1	0.05	2.62922e-30
Pvt1	1.89807e-34	0.541541	0.117	0.063	2.65464e-30
Cct3	1.93433e-34	0.16684	0.603	0.47	2.70535e-30
Pik3cg	2.13513e-34	0.314436	0.257	0.168	2.98619e-30
0610030E20Rik	2.18457e-34	0.421301	0.29	0.199	3.05534e-30
Tmed5	2.56006e-34	0.162458	0.762	0.626	3.5805e-30
Rtf2	2.72906e-34	0.178455	0.549	0.423	3.81686e-30
Setdb2	2.73521e-34	0.29868	0.323	0.225	3.82546e-30
Sh2d1b1	2.75239e-34	0.264009	0.207	0.128	3.84949e-30
Zfp608	2.80291e-34	0.500389	0.22	0.144	3.92016e-30
Pet100	2.88036e-34	0.151512	0.488	0.367	4.02847e-30
En2	2.90563e-34	2.51305	0.016	0.003	4.06381e-30
Stxbp3	3.45716e-34	0.210872	0.574	0.447	4.83519e-30
Rpl7	3.95717e-34	0.111632	0.966	0.932	5.53449e-30
Slc25a22	4.2872e-34	0.357034	0.39	0.282	5.99608e-30
Ndufa9	4.66298e-34	0.199419	0.389	0.285	6.52164e-30
Nsmaf	5.34247e-34	0.130243	0.368	0.262	7.47198e-30
Hnrnpa0	7.81443e-34	0.149271	0.826	0.689	1.09293e-29
Tmem160	1.15303e-33	0.211582	0.642	0.517	1.61262e-29
Ascc1	1.19092e-33	0.404045	0.173	0.105	1.66562e-29
Cnr2	1.19106e-33	0.648512	0.115	0.061	1.66582e-29
Sys1	1.63157e-33	0.189014	0.562	0.44	2.28192e-29
Hspa8	1.85277e-33	0.139401	0.98	0.948	2.59129e-29
Ifit2	1.89511e-33	0.145005	0.624	0.508	2.65051e-29
Zfp706	1.93826e-33	0.173474	0.563	0.436	2.71084e-29
Pgm2l1	1.98972e-33	0.255866	0.126	0.069	2.78283e-29
Prelid3b	2.19889e-33	0.211386	0.413	0.306	3.07536e-29
Cfap45	2.40986e-33	1.68031	0.043	0.015	3.37042e-29
Hax1	2.77515e-33	0.162277	0.335	0.235	3.88133e-29
Cnih4	3.28669e-33	0.130778	0.583	0.447	4.59677e-29
Gm4707	3.38412e-33	0.372138	0.122	0.065	4.73304e-29
Sms	3.71036e-33	0.129398	0.332	0.229	5.1893e-29
Syn1	3.80125e-33	1.0148	0.08	0.038	5.31643e-29
Sec11c	4.5073e-33	0.167713	0.558	0.421	6.30391e-29
Zmiz1	5.53648e-33	0.125598	0.624	0.482	7.74332e-29
Tmem14c	6.11546e-33	0.18052	0.652	0.522	8.55308e-29
Cd1d1	6.57755e-33	0.748619	0.086	0.042	9.19936e-29
Dcstamp	6.59626e-33	1.10299	0.066	0.029	9.22553e-29
Myo9a	8.42631e-33	0.333445	0.372	0.274	1.1785e-28
Homer1	8.624e-33	0.210523	0.317	0.218	1.20615e-28
4930458B22Rik	9.17279e-33	1.83665	0.031	0.009	1.28291e-28
Parp12	9.20612e-33	0.139363	0.588	0.459	1.28757e-28
Polb	9.34463e-33	0.18947	0.482	0.365	1.30694e-28
Dtx3l	9.44863e-33	0.167718	0.744	0.613	1.32149e-28
Mfsd14a	1.17926e-32	0.145234	0.388	0.282	1.64931e-28
Ccng1	1.19727e-32	0.301032	0.471	0.367	1.6745e-28
Zfp595	1.34636e-32	0.589053	0.121	0.066	1.88302e-28
Rpl5	1.40015e-32	0.113038	0.936	0.881	1.95825e-28
Chmp2a	1.53009e-32	0.115591	0.779	0.636	2.13998e-28
Usp18	1.90778e-32	0.288521	0.691	0.581	2.66822e-28
Rlim	2.58193e-32	0.12455	0.495	0.379	3.61109e-28
Klf16	2.61109e-32	0.422224	0.153	0.091	3.65187e-28
4931406P16Rik	2.75423e-32	0.199349	0.292	0.2	3.85206e-28
Eif4h	2.8545e-32	0.131666	0.766	0.632	3.9923e-28
Gls	3.02319e-32	0.103618	0.784	0.638	4.22824e-28
Parp1	3.18808e-32	0.241885	0.306	0.215	4.45885e-28
Dennd5a	3.20352e-32	0.141752	0.516	0.397	4.48044e-28
Atp5h	3.27145e-32	0.148011	0.877	0.777	4.57544e-28
Mrpl23	3.88117e-32	0.208737	0.498	0.385	5.4282e-28
Pnma1	4.84316e-32	1.11075	0.039	0.014	6.77364e-28
Gm33973	4.941e-32	1.54285	0.032	0.01	6.91048e-28
Tnfrsf1a	5.15981e-32	0.183533	0.59	0.456	7.21651e-28
BC051226	5.74308e-32	0.563171	0.175	0.108	8.03228e-28
Alpk1	5.77753e-32	0.612112	0.144	0.084	8.08046e-28
Utp14a	5.91461e-32	0.336543	0.298	0.208	8.27217e-28
Gm13075	7.30308e-32	2.0467	0.022	0.005	1.02141e-27
Slc16a13	7.78953e-32	1.08814	0.051	0.02	1.08944e-27
Capn5	8.05838e-32	0.981081	0.129	0.075	1.12705e-27
Med11	8.18081e-32	0.292732	0.263	0.176	1.14417e-27
H2-Ke6	8.79812e-32	0.357911	0.186	0.117	1.2305e-27
Atp5l	9.30422e-32	0.122647	0.92	0.834	1.30129e-27
Uba52	1.16268e-31	0.124152	0.478	0.366	1.62613e-27
Adssl1	1.24065e-31	0.209168	0.35	0.242	1.73517e-27
Asnsd1	1.26197e-31	0.358141	0.277	0.194	1.76499e-27
Gm46224	1.46153e-31	0.677439	0.119	0.065	2.04409e-27
Hspb11	1.53203e-31	0.334582	0.246	0.166	2.14269e-27
Wnk1	1.5443e-31	0.176714	0.904	0.807	2.15985e-27
Akt1	1.73808e-31	0.114261	0.568	0.441	2.43088e-27
Acvr2a	1.85148e-31	0.7779	0.164	0.102	2.58947e-27
Traf2	1.99148e-31	0.180702	0.283	0.193	2.78528e-27
Ffar4	2.25185e-31	1.32324	0.041	0.015	3.14944e-27
Uba7	2.28871e-31	0.226669	0.481	0.364	3.20099e-27
Eif1a	2.35662e-31	0.204087	0.587	0.465	3.29596e-27
Usp22	2.50089e-31	0.233173	0.361	0.263	3.49774e-27
Snrnp35	2.5766e-31	0.631328	0.123	0.069	3.60364e-27
Gpbp1	2.71901e-31	0.125117	0.58	0.459	3.8028e-27
Gdi2	2.8701e-31	0.242898	0.84	0.719	4.01412e-27
Ssu72	3.2999e-31	0.144177	0.578	0.446	4.61524e-27
Hnrnpm	3.35162e-31	0.137519	0.803	0.668	4.68758e-27
Gatad2a	3.75622e-31	0.170873	0.515	0.399	5.25345e-27
Ubald1	3.8991e-31	0.246245	0.283	0.197	5.45328e-27
Ranbp2	4.41978e-31	0.200511	0.763	0.634	6.18151e-27
Eif2ak1	4.55257e-31	0.312162	0.265	0.182	6.36722e-27
Vps18	4.94183e-31	0.276728	0.274	0.188	6.91164e-27
1810022K09Rik	4.97469e-31	0.238828	0.411	0.307	6.9576e-27
Map2	5.37824e-31	1.37271	0.025	0.007	7.52201e-27
Cmip	7.36345e-31	0.26493	0.37	0.27	1.02985e-26
Stard3nl	8.51699e-31	0.18976	0.496	0.382	1.19119e-26
Fdxr	8.5538e-31	0.514489	0.145	0.086	1.19633e-26
Csnk1g3	8.64461e-31	0.225172	0.36	0.266	1.20904e-26
Oxsr1	9.60447e-31	0.245333	0.357	0.262	1.34328e-26
Fgfr1op	1.07203e-30	0.515487	0.179	0.113	1.49934e-26
Zcchc6	1.20976e-30	0.15488	0.787	0.661	1.69197e-26
Arrdc4	1.26799e-30	0.336779	0.251	0.171	1.7734e-26
Foxn2	1.345e-30	0.146087	0.395	0.286	1.88111e-26
Fem1a	1.55112e-30	0.425418	0.187	0.119	2.16939e-26
Kdm5c	1.79417e-30	0.100737	0.421	0.315	2.50933e-26
Hras	1.84218e-30	0.242858	0.36	0.265	2.57648e-26
Gabarapl2	1.88567e-30	0.208727	0.475	0.362	2.63729e-26
Idh3g	1.88595e-30	0.194111	0.364	0.266	2.63769e-26
Idh3b	2.05024e-30	0.163867	0.354	0.254	2.86747e-26
Mri1	2.1075e-30	0.375762	0.186	0.119	2.94755e-26
Zfp35	2.28073e-30	0.665279	0.128	0.073	3.18983e-26
Setd1b	2.28854e-30	0.109478	0.496	0.379	3.20075e-26
Tsc22d1	2.32501e-30	0.381951	0.274	0.193	3.25176e-26
Zfp120	2.42257e-30	0.244244	0.27	0.185	3.3882e-26
Mfap3	2.79551e-30	0.368036	0.283	0.199	3.9098e-26
Vcl	3.14268e-30	0.403579	0.344	0.253	4.39535e-26
Rnf41	3.52925e-30	0.321788	0.223	0.148	4.93601e-26
Irf9	3.91007e-30	0.106769	0.682	0.563	5.46863e-26
Fmnl2	4.53697e-30	0.657034	0.209	0.142	6.3454e-26
Ndel1	5.10442e-30	0.247778	0.596	0.481	7.13904e-26
Isoc1	6.07631e-30	0.44367	0.2	0.13	8.49833e-26
Tnfrsf13c	6.18207e-30	1.2491	0.029	0.009	8.64624e-26
Lrch3	7.31355e-30	0.22848	0.398	0.3	1.02287e-25
Rad9a	9.3284e-30	0.255079	0.209	0.134	1.30467e-25
Clk3	9.47677e-30	0.118973	0.39	0.285	1.32542e-25
Tox4	1.03079e-29	0.142039	0.531	0.408	1.44166e-25
Vps54	1.03721e-29	0.153304	0.419	0.31	1.45065e-25
Gale	1.27093e-29	0.759626	0.098	0.052	1.77752e-25
Rest	1.27262e-29	0.327373	0.405	0.308	1.77989e-25
Spns3	1.29375e-29	1.75729	0.021	0.005	1.80944e-25
Rmnd5a	1.52584e-29	0.270953	0.293	0.208	2.13404e-25
Ube2e1	1.61287e-29	0.103206	0.512	0.391	2.25577e-25
Hdac5	1.90974e-29	0.205691	0.265	0.182	2.67097e-25
Swap70	1.93438e-29	0.105222	0.465	0.354	2.70542e-25
Rab10os	2.13124e-29	0.345233	0.278	0.195	2.98075e-25
Ctnnbl1	2.33857e-29	0.207176	0.209	0.135	3.27073e-25
Ap2b1	3.10835e-29	0.113323	0.552	0.426	4.34734e-25
Gm26756	3.31973e-29	1.57409	0.019	0.004	4.64297e-25
Ncbp3	3.53736e-29	0.253203	0.354	0.26	4.94735e-25
Brwd3	3.60608e-29	0.284816	0.227	0.153	5.04347e-25
Rap1a	3.70983e-29	0.129184	0.828	0.699	5.18857e-25
Wdr13	4.18382e-29	0.477996	0.188	0.121	5.85149e-25
Rexo4	4.27992e-29	0.335236	0.235	0.16	5.9859e-25
Dctn1	5.62055e-29	0.106838	0.464	0.353	7.8609e-25
Sirpb1a	6.0468e-29	0.384793	0.158	0.095	8.45705e-25
Slc35c1	6.08579e-29	0.38786	0.184	0.117	8.51159e-25
Rwdd1	6.59621e-29	0.103536	0.59	0.465	9.22547e-25
6030468B19Rik	6.76357e-29	2.8986	0.014	0.002	9.45952e-25
Smcr8	6.77491e-29	0.128629	0.299	0.209	9.47538e-25
Arl3	6.84288e-29	0.255782	0.252	0.176	9.57045e-25
Akap11	7.03258e-29	0.312718	0.232	0.158	9.83577e-25
1600014C10Rik	7.08355e-29	0.113744	0.435	0.317	9.90705e-25
Mif4gd	7.12194e-29	0.119587	0.362	0.263	9.96075e-25
Sphk2	7.77888e-29	0.181177	0.315	0.225	1.08795e-24
Tcerg1	8.94063e-29	0.117534	0.443	0.337	1.25044e-24
Kdm3b	1.03363e-28	0.326798	0.251	0.173	1.44563e-24
Cerk	1.08911e-28	0.128418	0.382	0.279	1.52323e-24
Api5	1.16346e-28	0.13964	0.521	0.406	1.62722e-24
Ifi27l2a	1.1642e-28	0.19462	0.925	0.835	1.62824e-24
Mrpl21	1.47608e-28	0.20085	0.401	0.301	2.06445e-24
Pabpn1l	1.60845e-28	1.53379	0.03	0.009	2.24957e-24
Gatad2b	1.67956e-28	0.126525	0.55	0.431	2.34903e-24
Abcf1	1.72191e-28	0.111138	0.474	0.361	2.40826e-24
Pilrb2	1.7241e-28	0.414577	0.15	0.09	2.41132e-24
Slc25a20	1.75932e-28	0.281086	0.292	0.205	2.46059e-24
Pno1	1.96439e-28	0.306925	0.238	0.162	2.74739e-24
Arf3	2.09561e-28	0.143554	0.639	0.504	2.93092e-24
Lrp12	2.31188e-28	0.169225	0.233	0.158	3.23339e-24
Pfdn6	2.59698e-28	0.175573	0.424	0.325	3.63214e-24
G430095P16Rik	2.68374e-28	1.40019	0.038	0.014	3.75348e-24
Ndufb7	2.86609e-28	0.109831	0.768	0.633	4.00851e-24
Sf3b5	2.87233e-28	0.123716	0.641	0.504	4.01724e-24
Aqr	2.9706e-28	0.168821	0.352	0.257	4.15468e-24
Trmt1	3.12885e-28	0.39264	0.208	0.139	4.376e-24
Gpr33	3.1638e-28	1.53047	0.035	0.012	4.42488e-24
Atp13a3	3.46701e-28	0.135692	0.517	0.404	4.84897e-24
Armc7	3.56486e-28	0.426184	0.158	0.097	4.98581e-24
Tns4	4.51474e-28	0.548319	0.104	0.057	6.31432e-24
Coro7	4.56577e-28	0.147498	0.332	0.236	6.38569e-24
Wdr83os	4.91759e-28	0.154927	0.536	0.418	6.87775e-24
Eef1e1	4.97536e-28	0.119776	0.284	0.199	6.95855e-24
Kif9	6.2289e-28	0.812565	0.062	0.028	8.71175e-24
Slc9a7	6.6722e-28	0.866343	0.06	0.027	9.33174e-24
Ints4	6.76226e-28	0.542213	0.133	0.079	9.4577e-24
Trim14	6.94009e-28	0.315568	0.153	0.093	9.7064e-24
Hsh2d	7.52644e-28	0.241409	0.151	0.091	1.05265e-23
Ydjc	7.95573e-28	1.05435	0.053	0.022	1.11269e-23
Prpf40a	8.11497e-28	0.122154	0.707	0.579	1.13496e-23
Tbc1d16	8.9369e-28	1.22429	0.058	0.026	1.24991e-23
Abhd17b	9.3041e-28	0.267843	0.314	0.229	1.30127e-23
Cyb561d1	9.4101e-28	0.394342	0.131	0.076	1.3161e-23
Thyn1	1.03724e-27	0.330946	0.222	0.15	1.45068e-23
Slc30a5	1.18338e-27	0.271998	0.339	0.251	1.65508e-23
Mpdu1	1.18352e-27	0.18712	0.384	0.284	1.65527e-23
Cd4	1.27527e-27	0.515653	0.05	0.021	1.78359e-23
Ubac2	1.29098e-27	0.16586	0.294	0.209	1.80557e-23
Uggt1	1.31021e-27	0.249152	0.45	0.344	1.83246e-23
Rarg	1.37858e-27	0.360732	0.235	0.161	1.92808e-23
Mast3	1.3789e-27	0.257877	0.175	0.111	1.92854e-23
Zfp622	1.46031e-27	0.133375	0.328	0.237	2.04239e-23
Chm	1.46268e-27	0.299183	0.246	0.171	2.0457e-23
2006-03-01	1.57864e-27	0.219563	0.358	0.267	2.20788e-23
Sptssa	1.87987e-27	0.142565	0.433	0.327	2.62918e-23
Fcrls	1.97276e-27	0.278081	0.146	0.087	2.7591e-23
Kdm6a	2.4759e-27	0.11896	0.405	0.302	3.4628e-23
Gars	2.51688e-27	0.183521	0.365	0.274	3.52011e-23
Lrrc42	2.54347e-27	0.276901	0.189	0.124	3.5573e-23
Nrd1	2.57516e-27	0.148677	0.463	0.358	3.60162e-23
Rela	2.61002e-27	0.107224	0.481	0.367	3.65038e-23
Tomm7	2.67518e-27	0.112954	0.784	0.657	3.74151e-23
Nsmce1	2.70192e-27	0.150997	0.329	0.24	3.77891e-23
Exosc8	2.77411e-27	0.274844	0.274	0.195	3.87987e-23
Sp100	2.9315e-27	0.171472	0.905	0.82	4.1e-23
Commd6	3.04254e-27	0.131158	0.383	0.289	4.2553e-23
Smad4	3.27204e-27	0.194776	0.459	0.357	4.57628e-23
Apobr	3.38665e-27	0.22357	0.308	0.218	4.73657e-23
Aup1	3.75766e-27	0.193584	0.538	0.424	5.25546e-23
Eml3	3.86861e-27	0.365912	0.168	0.107	5.41063e-23
Tgif2	3.89585e-27	0.794953	0.061	0.028	5.44873e-23
5430427O19Rik	4.05548e-27	0.174535	0.276	0.189	5.67199e-23
Kctd20	4.15012e-27	0.209466	0.364	0.27	5.80436e-23
Twistnb	4.35373e-27	0.138405	0.392	0.296	6.08912e-23
Sh3pxd2b	4.83398e-27	0.238976	0.371	0.275	6.76081e-23
Psmc2	5.20534e-27	0.150189	0.448	0.342	7.28019e-23
Ebp	5.33039e-27	0.227368	0.408	0.308	7.45508e-23
Cmas	5.85372e-27	0.11693	0.347	0.255	8.18701e-23
Atg101	7.66029e-27	0.11675	0.309	0.22	1.07137e-22
Eif4a1	7.98058e-27	0.138108	0.929	0.829	1.11616e-22
Ino80	8.07178e-27	0.23968	0.316	0.232	1.12892e-22
Gtf2a2	8.54313e-27	0.189555	0.35	0.262	1.19484e-22
Cacul1	8.71012e-27	0.106729	0.357	0.26	1.2182e-22
Lrch4	9.07125e-27	0.587274	0.089	0.047	1.2687e-22
G6pc3	9.32981e-27	0.532813	0.154	0.097	1.30487e-22
Emp3	9.59268e-27	0.187416	0.853	0.748	1.34163e-22
F2rl2	1.00057e-26	0.396547	0.095	0.051	1.3994e-22
Psma5	1.07339e-26	0.129873	0.625	0.51	1.50125e-22
Ccdc9	1.12946e-26	0.250627	0.281	0.2	1.57966e-22
Galnt3	1.14096e-26	0.455494	0.049	0.021	1.59574e-22
Slc4a11	1.26599e-26	1.24665	0.038	0.014	1.77061e-22
Lsm7	1.38198e-26	0.158733	0.386	0.292	1.93283e-22
Narf	1.45625e-26	0.280836	0.217	0.147	2.03672e-22
Brms1	1.64175e-26	0.202278	0.256	0.177	2.29615e-22
Creb1	2.2147e-26	0.1432	0.408	0.31	3.09748e-22
Gm12185	2.31617e-26	0.315905	0.166	0.105	3.2394e-22
Atxn7l3	2.34567e-26	0.2324	0.337	0.25	3.28065e-22
Ilf3	3.16186e-26	0.207767	0.478	0.376	4.42218e-22
Orai2	3.16564e-26	0.203113	0.17	0.108	4.42747e-22
Dync1li2	3.25296e-26	0.211387	0.309	0.228	4.54959e-22
Tma7	3.69368e-26	0.111372	0.802	0.68	5.16598e-22
Supv3l1	3.70096e-26	0.552343	0.102	0.057	5.17616e-22
Lman2	3.87607e-26	0.158538	0.666	0.539	5.42107e-22
Nek7	3.94604e-26	0.18041	0.455	0.356	5.51894e-22
Stoml2	4.21922e-26	0.219268	0.296	0.218	5.901e-22
Cpsf3	4.75389e-26	0.208185	0.28	0.202	6.64879e-22
Keap1	4.84226e-26	0.164638	0.545	0.434	6.77238e-22
Tra2a	4.86142e-26	0.101113	0.794	0.668	6.79919e-22
Tstd3	4.99924e-26	0.166084	0.211	0.141	6.99194e-22
Rheb	5.06019e-26	0.14642	0.519	0.409	7.07718e-22
Mpv17l2	5.11614e-26	0.33983	0.236	0.164	7.15543e-22
Parvg	5.81028e-26	0.381835	0.126	0.073	8.12625e-22
BC037034	6.18241e-26	0.165852	0.268	0.186	8.64672e-22
Sike1	6.19385e-26	0.232233	0.344	0.256	8.66272e-22
Ormdl2	6.33909e-26	0.18761	0.311	0.226	8.86585e-22
Nfkbil1	6.60715e-26	0.210433	0.15	0.093	9.24076e-22
Flad1	6.82777e-26	0.450541	0.16	0.101	9.54932e-22
Gtpbp1	6.90827e-26	0.125522	0.189	0.123	9.66191e-22
Top1	7.1108e-26	0.154774	0.745	0.625	9.94516e-22
Banf1	7.62376e-26	0.136515	0.464	0.358	1.06626e-21
Rmnd5b	7.97516e-26	0.347933	0.164	0.105	1.11541e-21
Ticam2	8.22136e-26	0.377661	0.119	0.069	1.14984e-21
Tgtp2	8.36069e-26	0.498033	0.167	0.107	1.16933e-21
Pdlim1	8.7626e-26	0.277303	0.395	0.3	1.22554e-21
Vps28	8.78642e-26	0.141347	0.475	0.37	1.22887e-21
Urm1	9.29586e-26	0.192566	0.275	0.196	1.30012e-21
Pold1	1.0426e-25	0.448475	0.116	0.068	1.45817e-21
Luc7l	1.0901e-25	0.100779	0.377	0.283	1.52462e-21
Pram1	1.21421e-25	1.07899	0.041	0.016	1.6982e-21
Plpbp	1.24614e-25	0.122813	0.36	0.268	1.74285e-21
Rbm42	1.44672e-25	0.102869	0.521	0.408	2.02338e-21
Klf8	1.55682e-25	0.83709	0.046	0.019	2.17736e-21
2007-09-01	1.59876e-25	0.118024	0.805	0.668	2.23602e-21
Mysm1	1.6541e-25	0.131134	0.332	0.246	2.31343e-21
Npm3	1.69466e-25	0.109357	0.372	0.277	2.37016e-21
Akap8	1.76191e-25	0.106741	0.307	0.222	2.46421e-21
Bicral	2.00523e-25	0.326022	0.218	0.148	2.80451e-21
Fbrs	2.07027e-25	0.145951	0.308	0.223	2.89548e-21
Pde4b	2.43971e-25	0.238426	0.22	0.149	3.41217e-21
Bcar3	2.71991e-25	0.109409	0.113	0.065	3.80407e-21
Thoc2	3.01044e-25	0.125824	0.528	0.414	4.21041e-21
Alkbh7	3.15105e-25	0.409773	0.171	0.113	4.40705e-21
Gm10612	3.6346e-25	2.44252	0.013	0.003	5.08335e-21
Abraxas2	4.0418e-25	0.197354	0.34	0.252	5.65286e-21
Hmg20b	4.46511e-25	0.213299	0.301	0.221	6.2449e-21
Rbfa	4.50191e-25	0.230879	0.315	0.234	6.29637e-21
9430038I01Rik	4.73755e-25	0.412426	0.176	0.115	6.62594e-21
Ypel5	4.74762e-25	0.125858	0.402	0.305	6.64003e-21
Nubp2	5.11905e-25	0.200222	0.299	0.217	7.1595e-21
Suclg1	5.25076e-25	0.128974	0.413	0.312	7.34371e-21
Cpsf4	6.08532e-25	0.283239	0.174	0.112	8.51093e-21
Mbd6	6.48795e-25	0.21953	0.254	0.179	9.07405e-21
Arhgap23	7.4818e-25	0.714642	0.164	0.109	1.0464e-20
Haus8	7.71988e-25	0.1874	0.307	0.223	1.0797e-20
Lekr1	7.97713e-25	1.10399	0.069	0.034	1.11568e-20
Surf1	7.97726e-25	0.195783	0.243	0.17	1.1157e-20
Exo5	8.30123e-25	0.657302	0.112	0.066	1.16101e-20
Parp14	9.04977e-25	0.11076	0.805	0.686	1.2657e-20
Hypk	9.16946e-25	0.108409	0.388	0.294	1.28244e-20
Fam91a1	1.0797e-24	0.103744	0.397	0.301	1.51006e-20
Tmem51	1.35288e-24	0.125763	0.326	0.234	1.89214e-20
Erlin2	1.45678e-24	0.409495	0.259	0.188	2.03745e-20
Cd38	1.63635e-24	0.332514	0.091	0.05	2.2886e-20
Dcxr	1.75296e-24	0.274316	0.18	0.119	2.45169e-20
Tspan17	1.79257e-24	0.492589	0.156	0.1	2.50709e-20
Akirin1	1.80515e-24	0.130332	0.46	0.357	2.52468e-20
B9d2	1.81991e-24	0.248542	0.212	0.144	2.54533e-20
Zfp810	1.91257e-24	0.632563	0.085	0.046	2.67491e-20
Cmtm8	1.91461e-24	1.2292	0.023	0.007	2.67777e-20
Akap9	2.14277e-24	0.116832	0.377	0.285	2.99687e-20
Parl	2.16627e-24	0.110295	0.339	0.251	3.02975e-20
Socs3	2.20001e-24	0.25095	0.417	0.325	3.07694e-20
Mefv	2.26429e-24	0.119178	0.25	0.169	3.16683e-20
Gm13012	2.29893e-24	0.639748	0.057	0.027	3.21529e-20
Klhdc4	2.34902e-24	0.166717	0.244	0.172	3.28534e-20
Dock4	2.35604e-24	0.582112	0.213	0.15	3.29516e-20
Aplnr	2.39233e-24	0.550596	0.1	0.056	3.34592e-20
Ehmt1	2.55578e-24	0.239928	0.287	0.209	3.57452e-20
Dcps	2.68421e-24	0.220086	0.194	0.131	3.75414e-20
Snrnp200	2.71788e-24	0.129321	0.399	0.304	3.80123e-20
Gm11110	3.05887e-24	0.602985	0.042	0.017	4.27814e-20
Eps15l1	3.27746e-24	0.198337	0.306	0.226	4.58386e-20
Acsl4	3.39172e-24	0.129958	0.44	0.34	4.74366e-20
Slfn8	3.47014e-24	0.15872	0.697	0.584	4.85333e-20
H2-T23	3.57901e-24	0.148206	0.916	0.835	5.0056e-20
Crtc2	3.70746e-24	0.204623	0.279	0.202	5.18525e-20
Recql5	4.01541e-24	0.598464	0.107	0.063	5.61595e-20
Spty2d1	4.11087e-24	0.185298	0.514	0.415	5.74946e-20
Nono	4.79757e-24	0.130339	0.695	0.572	6.70989e-20
Zfp638	4.90039e-24	0.14828	0.538	0.433	6.85369e-20
Foxp1	5.28406e-24	0.105703	0.69	0.566	7.39028e-20
Faap100	5.88361e-24	0.269842	0.192	0.13	8.22881e-20
Arrdc2	6.50249e-24	0.694373	0.076	0.04	9.09438e-20
Acp5	7.41162e-24	0.436717	0.133	0.081	1.03659e-19
Farsb	7.67222e-24	0.288864	0.228	0.16	1.07304e-19
BC005624	7.67719e-24	0.14276	0.425	0.329	1.07373e-19
Trim7	8.81244e-24	0.565313	0.058	0.027	1.23251e-19
Kif5b	9.18692e-24	0.11034	0.772	0.644	1.28488e-19
Nlrx1	9.49305e-24	0.430699	0.119	0.071	1.3277e-19
Ndufb10	9.91022e-24	0.142622	0.608	0.492	1.38604e-19
Stk32c	1.02527e-23	0.650054	0.084	0.046	1.43394e-19
Ccnt2	1.08531e-23	0.130569	0.522	0.413	1.51791e-19
Ubp1	1.1608e-23	0.104122	0.375	0.282	1.6235e-19
Mier2	1.16624e-23	0.600336	0.126	0.078	1.6311e-19
Myl12b	1.21745e-23	0.107051	0.799	0.683	1.70273e-19
Hmga1	1.28618e-23	0.415653	0.119	0.071	1.79886e-19
Alpk2	1.33968e-23	1.8589	0.027	0.009	1.87368e-19
Gab2	1.35735e-23	0.269884	0.218	0.151	1.89839e-19
Senp2	1.36591e-23	0.102317	0.465	0.36	1.91036e-19
Aldh16a1	1.5953e-23	0.364356	0.187	0.125	2.23118e-19
Grpel1	1.7332e-23	0.194538	0.356	0.27	2.42405e-19
Nol12	1.73503e-23	0.119991	0.324	0.241	2.42661e-19
Acsl5	1.85023e-23	0.157998	0.463	0.363	2.58773e-19
Nlrp1b	1.8932e-23	0.744529	0.075	0.039	2.64783e-19
Dgat2	1.93106e-23	0.574444	0.059	0.028	2.70078e-19
Klk8	2.08446e-23	0.305928	0.03	0.011	2.91533e-19
Ppif	2.25781e-23	0.289014	0.16	0.104	3.15777e-19
Yeats4	2.30836e-23	0.173388	0.33	0.249	3.22848e-19
Ssna1	2.5468e-23	0.155744	0.347	0.261	3.56195e-19
Rragc	2.56721e-23	0.11512	0.479	0.378	3.59049e-19
[truncated: 1,083 more rows]

## Sheet: C05
	p_val	avg_log2FC	pct.1	pct.2	p_val_adj
Fcrls	0	5.11824	0.916	0.043	0
Retnla	0	5.68812	0.924	0.061	0
Ear2	0	4.70324	0.888	0.052	0
Mgl2	0	3.31067	0.799	0.061	0
Clec4b1	0	3.18032	0.854	0.117	0
Mrc1	0	2.3077	0.929	0.21	0
Aldh1a2	0	4.33205	0.741	0.037	0
Cd200r1	0	2.96549	0.8	0.12	0
Lyz1	0	6.08926	0.715	0.037	0
Plxnd1	0	2.64448	0.89	0.214	0
Pltp	0	2.26362	0.938	0.268	0
Jup	0	2.91054	0.773	0.113	0
Cd81	0	2.31671	0.87	0.219	0
Kcnn4	0	2.60146	0.795	0.147	0
H2-Eb1	0	1.38891	0.983	0.34	0
Socs6	0	2.49932	0.863	0.229	0
Cd226	0	3.12787	0.681	0.06	0
H2-Aa	0	1.30832	0.99	0.372	0
Cfp	0	2.59077	0.961	0.343	0
Cd24a	0	2.69719	0.72	0.104	0
Batf3	0	2.35259	0.82	0.205	0
H2-DMb2	0	3.15994	0.69	0.075	0
H2-Ab1	0	1.64676	0.985	0.371	0
Adam8	0	2.38688	0.856	0.243	0
Lpl	0	3.44873	0.975	0.362	0
Dok2	0	2.09283	0.934	0.325	0
Unc119	0	2.48435	0.802	0.193	0
Prelid2	0	3.32293	0.675	0.066	0
Shtn1	0	1.90804	0.784	0.175	0
Clec4a2	0	1.74261	0.919	0.314	0
Pla2g7	0	2.36262	0.774	0.169	0
H2-DMb1	0	1.83323	0.934	0.335	0
Fn1	0	2.08877	0.931	0.333	0
Blnk	0	2.15528	0.733	0.137	0
Fcgr3	0	1.80099	0.872	0.293	0
Parvb	0	1.95401	0.744	0.172	0
Ank	0	2.40606	0.701	0.131	0
H2-DMa	0	2.26772	0.955	0.388	0
Rras2	0	1.59816	0.77	0.209	0
Pilra	0	2.2224	0.702	0.141	0
Cebpe	0	4.70095	0.584	0.025	0
Cysltr1	0	1.63584	0.836	0.279	0
Fgfr1	0	1.38638	0.761	0.207	0
Adssl1	0	1.7974	0.774	0.22	0
Tbxas1	0	1.81651	0.754	0.202	0
Gfra2	0	3.79763	0.601	0.049	0
Hopx	0	1.85454	0.738	0.188	0
Mt1	0	0.787491	0.87	0.322	0
Nrp2	0	2.40195	0.632	0.089	0
Ms4a8a	0	1.87549	0.727	0.184	0
Ccr1	0	1.14341	0.753	0.215	0
Lyz2	0	1.61755	0.99	0.453	0
Slc48a1	0	2.02367	0.707	0.172	0
Tnip3	0	2.26224	0.666	0.133	0
Ahcyl2	0	1.68335	0.828	0.297	0
Ltb4r1	0	2.2984	0.674	0.144	0
Adam15	0	1.73664	0.854	0.326	0
Ccl6	0	2.9467	0.993	0.465	0
F13a1	0	1.91325	0.693	0.166	0
Olfm1	0	1.41627	0.882	0.357	0
Cd84	0	1.09924	0.892	0.369	0
Mcub	0	2.2489	0.944	0.422	0
Ryr1	0	2.74485	0.599	0.079	0
Dab2	0	1.45083	0.832	0.315	0
Crat	0	2.35363	0.622	0.116	0
Tmem154	0	2.78535	0.574	0.068	0
Slamf9	0	0.633553	0.876	0.371	0
2011-09-01	0	1.58116	0.894	0.389	0
Lrmp	0	1.2907	0.721	0.22	0
Mtss1	0	0.817119	0.82	0.32	0
Oxct1	0	1.45754	0.843	0.344	0
Plxdc2	0	1.12661	0.658	0.161	0
Pepd	0	1.47523	0.793	0.3	0
Hmox1	0	1.2927	0.877	0.384	0
Ccl9	0	2.15895	0.995	0.502	0
Prkar2a	0	1.59876	0.725	0.233	0
Rem1	0	4.65955	0.513	0.024	0
Dhrs3	0	1.37037	0.741	0.253	0
Eps8	0	1.20758	0.895	0.411	0
Fcgr2b	0	1.02244	0.904	0.424	0
Chn2	0	2.61462	0.546	0.068	0
Daglb	0	1.68632	0.775	0.299	0
Alox5	0	3.66013	0.504	0.031	0
Cerk	0	1.19656	0.731	0.261	0
Atp1a3	0	2.40093	0.567	0.098	0
Homer1	0	1.31241	0.668	0.2	0
Rab11fip1	0	1.45631	0.637	0.169	0
Alcam	0	1.04778	0.765	0.298	0
Plaur	0	1.50954	0.758	0.293	0
Itgam	0	1.28927	0.962	0.498	0
Mrps6	0	1.7654	0.611	0.147	0
Cd2	0	1.50265	0.547	0.084	0
Slc16a3	0	1.45337	0.733	0.27	0
Nfam1	0	0.98151	0.826	0.363	0
Csf2rb	0	1.06397	0.792	0.33	0
Csf1r	0	0.714482	0.803	0.341	0
Hr	0	4.1436	0.486	0.028	0
Egr2	0	1.4588	0.669	0.212	0
Vat1	0	1.28952	0.697	0.24	0
Pon2	0	1.44602	0.693	0.238	0
Ptgir	0	2.57008	0.524	0.07	0
Ubash3b	0	1.02805	0.787	0.335	0
Prr5l	0	1.24185	0.651	0.202	0
Colgalt1	0	1.53462	0.926	0.478	0
Tnfrsf21	0	1.52401	0.601	0.153	0
Idh1	0	1.35068	0.691	0.244	0
Rnf141	0	1.19744	0.66	0.214	0
Armc8	0	1.38189	0.683	0.237	0
Phlda1	0	1.31445	0.699	0.254	0
Arhgef6	0	1.1908	0.66	0.216	0
Tmem189	0	1.10472	0.86	0.416	0
Arrb1	0	1.51681	0.612	0.17	0
Ptpre	0	0.964986	0.847	0.406	0
Cd74	0	1.24394	0.99	0.549	0
Bhlhe40	0	0.670217	0.74	0.3	0
Pld3	0	1.58487	0.715	0.275	0
Pttg1ip	0	1.21532	0.786	0.349	0
Qpct	0	1.43021	0.674	0.237	0
Gm2a	0	1.58761	0.956	0.519	0
Sh3kbp1	0	1.13288	0.825	0.389	0
Cd36	0	1.35984	0.565	0.129	0
Pgd	0	1.23769	0.836	0.402	0
Dapk1	0	1.08205	0.637	0.204	0
Tm6sf1	0	0.830524	0.847	0.415	0
Pik3r6	0	1.69518	0.565	0.133	0
F10	0	2.18599	0.523	0.092	0
Tec	0	1.23058	0.614	0.183	0
Zfp703	0	1.10172	0.751	0.32	0
2009-09-01	0	1.26166	0.917	0.488	0
Ndfip1	0	1.16765	0.668	0.239	0
Bcl2a1b	0	0.32254	0.671	0.243	0
Myof	0	1.04404	0.806	0.379	0
Syk	0	0.847426	0.845	0.418	0
Ptpn7	0	0.795131	0.674	0.249	0
Map4k1	0	1.50127	0.573	0.148	0
Vdac1	0	0.899235	0.809	0.385	0
Gltp	0	1.33456	0.925	0.502	0
Vdr	0	3.04532	0.471	0.048	0
Bcl2a1a	0	1.06973	0.554	0.132	0
Plin3	0	1.29382	0.743	0.321	0
Alox5ap	0	1.02279	0.977	0.56	0
Ptgs1	0	1.89676	0.531	0.115	0
Cmtm3	0	1.09187	0.769	0.353	0
Ppp3r1	0	0.990802	0.784	0.369	0
Siva1	0	0.979896	0.682	0.267	0
Tep1	0	0.890963	0.818	0.403	0
Palld	0	1.76631	0.555	0.141	0
Furin	0	1.12584	0.759	0.346	0
Csf2ra	0	0.974645	0.896	0.483	0
Me2	0	1.20925	0.653	0.242	0
Glrx	0	0.870764	0.743	0.332	0
Lipa	0	1.44488	0.743	0.332	0
Pdlim1	0	1.04293	0.695	0.284	0
Fam162a	0	1.13087	0.672	0.263	0
Kctd12	0	1.44341	0.945	0.536	0
Ciita	0	0.617143	0.582	0.174	0
Got1	0	0.926038	0.744	0.336	0
Txn2	0	0.984785	0.834	0.427	0
Aplp2	0	1.14373	0.914	0.51	0
Pros1	0	0.90711	0.651	0.248	0
Slamf8	0	1.52407	0.612	0.21	0
Mpp6	0	1.08887	0.698	0.296	0
B4galt6	0	1.24469	0.589	0.187	0
Nans	0	0.946877	0.669	0.269	0
Tspan32	0	1.52371	0.489	0.09	0
Itpk1	0	1.09009	0.595	0.196	0
Itgax	0	1.78293	0.532	0.137	0
0610012G03Rik	0	1.11329	0.647	0.252	0
Prcp	0	1.08279	0.92	0.527	0
Rin3	0	0.876128	0.613	0.221	0
Lifr	0	1.36406	0.607	0.216	0
Gda	0	1.2443	0.957	0.566	0
Sgms1	0	1.13925	0.663	0.273	0
Cyp4f18	0	1.06263	0.592	0.202	0
Asap1	0	0.993343	0.73	0.341	0
Creg1	0	1.06732	0.844	0.456	0
Ccl24	0	4.92144	0.407	0.02	0
Naaa	0	0.968748	0.949	0.562	0
Lactb	0	0.724233	0.616	0.23	0
St3gal5	0	0.938133	0.61	0.226	0
Lemd2	0	1.07794	0.673	0.29	0
Il1rl1	0	0.869715	0.44	0.058	0
Lrp12	0	1.18326	0.524	0.142	0
Man2a2	0	1.15151	0.566	0.184	0
Sdf2l1	0	1.08315	0.666	0.285	0
Ramp1	0	1.73751	0.476	0.095	0
Rnasel	0	1.05137	0.588	0.21	0
Irf4	0	1.59519	0.526	0.148	0
Tubb2a	0	1.15569	0.735	0.357	0
Mfhas1	0	1.35082	0.543	0.167	0
Bcl2a1d	0	0.541311	0.558	0.183	0
Lap3	0	1.25411	0.591	0.216	0
Comtd1	0	1.6652	0.474	0.101	0
Chmp2b	0	1.07843	0.601	0.228	0
Plpp2	0	1.87791	0.453	0.082	0
Cd14	0	1.006	0.534	0.163	0
Npepl1	0	1.03208	0.583	0.214	0
Capg	0	1.41017	0.942	0.573	0
Dcstamp	0	5.15813	0.379	0.011	0
Slc13a3	0	3.76285	0.387	0.02	0
Pycard	0	1.40071	0.884	0.52	0
Slc2a6	0	1.61564	0.461	0.098	0
Atpif1	0	1.01094	0.898	0.536	0
Traf5	0	1.4121	0.493	0.132	0
Btbd17	0	5.20525	0.37	0.009	0
Tspan5	0	1.54149	0.489	0.129	0
Utp18	0	1.18512	0.527	0.168	0
Rab11fip5	0	1.44886	0.513	0.155	0
Rgs18	0	1.71994	0.462	0.107	0
Sqor	0	1.16283	0.519	0.164	0
Rasgrp1	0	0.744005	0.513	0.159	0
Mvd	0	2.26407	0.421	0.069	0
Synpo	0	2.44931	0.405	0.056	0
Nme1	0	1.00068	0.932	0.584	0
Net1	0	0.903122	0.459	0.113	0
Dolpp1	0	1.78801	0.445	0.099	0
Vdac2	0	1.23223	0.923	0.578	0
Pilrb2	0	1.73781	0.42	0.076	0
Tpi1	0	0.994612	0.914	0.571	0
Eno1	0	1.04022	0.886	0.543	0
Hcar2	0	1.05598	0.437	0.094	0
F7	0	3.57496	0.375	0.032	0
Ucp2	0	0.883434	0.964	0.622	0
Relt	0	1.0444	0.5	0.158	0
Slc9a4	0	4.85428	0.352	0.011	0
Ankrd37	0	2.30809	0.42	0.079	0
Rab3d	0	1.28272	0.499	0.159	0
Espn	0	2.41886	0.364	0.025	0
Pgk1	0	0.920905	0.939	0.601	0
Kcnab2	0	0.850035	0.487	0.149	0
Fgd6	0	1.33111	0.435	0.097	0
Sh2d1b1	0	0.953669	0.451	0.115	0
Mdh2	0	0.894453	0.859	0.525	0
Bcam	0	4.64016	0.342	0.009	0
F2rl2	0	2.55857	0.369	0.036	0
Borcs6	0	1.11617	0.484	0.152	0
Cd300lg	0	1.92817	0.399	0.068	0
Arhgap10	0	0.929187	0.498	0.167	0
Hist1h2bc	0	1.52465	0.47	0.139	0
Stxbp6	0	1.04314	0.488	0.161	0
Mras	0	2.4559	0.385	0.059	0
Sh3tc1	0	1.4189	0.431	0.107	0
Zyx	0	1.23104	0.95	0.626	0
Hfe	0	1.1919	0.474	0.152	0
Gpi1	0	1.29608	0.92	0.599	0
Kif19a	0	3.26134	0.344	0.023	0
Ndufa6	0	0.990103	0.92	0.601	0
Myo1e	0	1.51696	0.414	0.095	0
Pgam1	0	1.15743	0.925	0.61	0
Dbi	0	1.0401	0.94	0.625	0
Skint3	0	1.59783	0.394	0.08	0
Arhgap39	0	1.00976	0.422	0.109	0
Stk32c	0	2.7432	0.343	0.031	0
Gas2l3	0	1.07873	0.406	0.097	0
Cass4	0	1.5294	0.392	0.083	0
Mag	0	3.99115	0.321	0.013	0
Myo7a	0	1.58722	0.375	0.067	0
Abcg3	0	1.96836	0.361	0.055	0
Rbpj	0	1.05655	0.97	0.664	0
Smdt1	0	1.10662	0.916	0.611	0
Arhgdib	0	0.964525	0.968	0.663	0
Mthfd1	0	2.57983	0.369	0.065	0
Pilrb1	0	1.26458	0.39	0.087	0
Fam118b	0	1.55389	0.397	0.095	0
Psat1	0	1.35326	0.408	0.106	0
Tkt	0	0.903916	0.929	0.628	0
Litaf	0	0.879759	0.918	0.619	0
Flvcr1	0	1.02997	0.424	0.125	0
Akr1c13	0	1.99675	0.346	0.047	0
Acss1	0	1.38538	0.376	0.08	0
Erp29	0	0.971481	0.93	0.636	0
Ephx1	0	2.08267	0.375	0.082	0
Pianp	0	2.65139	0.326	0.034	0
Cacna1d	0	2.79682	0.322	0.032	0
Kank3	0	2.38048	0.33	0.04	0
Tmem64	0	0.934656	0.379	0.09	0
Gapt	0	1.29443	0.39	0.102	0
Klhl6	0	0.922094	0.376	0.089	0
Syn1	0	2.9937	0.312	0.025	0
Slc41a3	0	1.3313	0.407	0.121	0
Kcnq1	0	5.84246	0.29	0.004	0
Cish	0	1.15639	0.399	0.115	0
Kitl	0	1.85087	0.351	0.068	0
Aldoa-ENSMUSG00000030695	0	0.929864	0.936	0.654	0
Sdc1	0	2.40765	0.325	0.044	0
9430038I01Rik	0	1.19349	0.383	0.105	0
Ptger2	0	2.43583	0.312	0.035	0
Cxcl2	0	1.22596	0.398	0.123	0
Cluh	0	1.20418	0.387	0.112	0
Kcnk13	0	2.71884	0.306	0.031	0
Psma4	0	0.951958	0.914	0.641	0
Cgnl1	0	2.39885	0.318	0.048	0
Cd52	0	0.889285	0.979	0.711	0
Cotl1	0	1.61635	0.982	0.716	0
Tarm1	0	1.60885	0.314	0.049	0
Rxra	0	1.31137	0.37	0.106	0
Gatm	0	1.21645	0.354	0.093	0
Matk	0	2.27125	0.293	0.038	0
Dhrs9	0	1.92901	0.314	0.061	0
Sema4b	0	1.75307	0.31	0.057	0
9530059O14Rik	0	5.13782	0.258	0.005	0
Galnt9	0	3.18958	0.27	0.018	0
Appl2	0	1.14524	0.33	0.084	0
Ctsd	0	1.69307	0.984	0.741	0
Tns4	0	1.85912	0.29	0.047	0
Rps27l	0	0.68356	0.956	0.714	0
Tenm4	0	5.17459	0.246	0.006	0
Rps6kc1	0	1.63459	0.312	0.074	0
Upb1	0	3.02522	0.264	0.029	0
Piwil2	0	2.57756	0.263	0.029	0
Cd200r3	0	3.73916	0.247	0.013	0
Ctsz	0	1.01243	0.989	0.759	0
Gm41307	0	4.2951	0.239	0.01	0
1700006J14Rik	0	4.04568	0.237	0.009	0
Acsl3	0	1.62942	0.288	0.063	0
Cox5a	0	1.06209	0.963	0.739	0
Nes	0	3.06813	0.256	0.033	0
Fam20c	0	1.79735	0.28	0.058	0
Capn5	0	1.61635	0.289	0.067	0
Eif5a	0	0.929709	0.957	0.741	0
4930512J16Rik	0	4.55927	0.219	0.006	0
P2ry1	0	3.06825	0.23	0.018	0
Fam78b	0	2.48589	0.242	0.03	0
Ldha	0	0.881335	0.971	0.759	0
Il27ra	0	1.42221	0.252	0.041	0
Bcar3	0	1.29563	0.267	0.057	0
Irgc1	0	4.2952	0.215	0.007	0
Paqr7	0	1.39129	0.255	0.049	0
Gfi1b	0	4.04554	0.215	0.009	0
Lmo1	0	1.95686	0.249	0.044	0
Ppargc1b	0	2.41359	0.23	0.029	0
Mmp12	0	3.84319	0.214	0.013	0
Dusp23	0	1.70583	0.257	0.057	0
Tagln2	0	0.90459	0.984	0.784	0
Gbp2b	0	2.36081	0.238	0.039	0
Gm49368	0	1.31369	0.237	0.042	0
Psma7	0	0.802646	0.963	0.768	0
S100a10	0	1.08391	0.982	0.805	0
Otof	0	3.83528	0.184	0.008	0
Pkm	0	0.827569	0.961	0.785	0
Ybx1	0	0.879312	0.97	0.795	0
Sh3bgrl3	0	1.04912	0.985	0.81	0
Ndnf	0	2.20385	0.201	0.027	0
Plxna4os1	0	1.89894	0.206	0.032	0
Asb4	0	4.69678	0.176	0.005	0
Gpx1	0	1.09203	0.998	0.828	0
Ak8	0	3.21076	0.181	0.013	0
Mdga1	0	2.91364	0.185	0.017	0
Nos1ap	0	1.97169	0.185	0.024	0
Gapdh	0	0.794766	0.956	0.796	0
Bank1	0	2.24504	0.173	0.015	0
Spink2	0	3.90641	0.163	0.008	0
Rps6ka2	0	1.98295	0.178	0.025	0
Cyba	0	0.895992	0.99	0.839	0
Adra2a	0	4.4807	0.158	0.007	0
Atp5e	0	0.689821	0.966	0.817	0
Adora3	0	2.0678	0.175	0.026	0
Crip1	0	1.65797	0.999	0.851	0
Spaca9	0	2.17217	0.171	0.026	0
Clec2g	0	2.93178	0.154	0.011	0
Arf5	0	0.686497	0.98	0.838	0
Plxna4	0	3.42477	0.152	0.01	0
Capzb	0	0.749947	0.986	0.849	0
Prr15	0	3.40848	0.148	0.011	0
Anxa2	0	0.881072	0.988	0.853	0
Rnf152	0	2.92525	0.146	0.012	0
Omp	0	3.52497	0.14	0.007	0
Scn2b	0	3.72874	0.137	0.007	0
Stac2	0	3.47855	0.136	0.009	0
Rnase2a	0	5.81174	0.128	0.002	0
Chrna5	0	4.39637	0.129	0.005	0
Cd163	0	3.00178	0.132	0.011	0
Bdh1	0	2.15904	0.131	0.011	0
Cacna1f	0	2.5182	0.132	0.015	0
Gm30978	0	4.12301	0.12	0.006	0
Psap	0	1.15766	1	0.887	0
Car6	0	1.90806	0.112	0.01	0
F5	0	2.46984	0.112	0.011	0
Ksr2	0	4.28345	0.097	0.002	0
Mamdc2	0	2.7693	0.1	0.007	0
Dntt	0	3.50966	0.096	0.004	0
Ldlrad1	0	4.8829	0.087	0.001	0
Tchh	0	4.18685	0.078	0.003	0
9530036M11Rik	0	5.87418	0.075	0.001	0
Myl6	0	0.908612	0.993	0.928	0
9830107B12Rik	0	3.58826	0.064	0.003	0
Pfn1	0	0.64614	0.999	0.955	0
Rps27a	0	0.625891	0.996	0.956	0
Tmsb4x	0	1.11382	0.998	0.967	0
Actg1	0	0.748835	1	0.981	0
Actb	0	0.524812	1	0.995	0
Rac1	5.87899e-308	0.70353	0.957	0.773	8.22236e-304
Smim5	6.33041e-308	1.56309	0.18	0.029	8.85371e-304
Snx9	1.25762e-307	0.972682	0.69	0.295	1.75891e-303
Entpd1	2.38485e-306	0.901072	0.581	0.214	3.33546e-302
Trpm4	2.80216e-305	1.48821	0.259	0.057	3.9191e-301
6430548M08Rik	6.65297e-305	1.03681	0.407	0.123	9.30485e-301
Ap1b1	8.56444e-305	0.885306	0.672	0.277	1.19782e-300
Notch1	1.51572e-304	0.713076	0.645	0.241	2.11989e-300
Thsd4	3.65087e-304	2.50892	0.14	0.018	5.10611e-300
Qdpr	4.3076e-302	0.913877	0.504	0.174	6.02461e-298
Lsr	9.81195e-302	1.04069	0.462	0.147	1.3723e-297
Srgn	3.99675e-301	0.851735	0.975	0.724	5.58986e-297
Vcl	5.05726e-301	1.09993	0.597	0.24	7.07309e-297
Hibadh	1.36531e-299	0.966454	0.595	0.234	1.90952e-295
Meaf6	2.24481e-299	1.02302	0.472	0.157	3.13959e-295
Id2	2.49979e-299	0.599744	0.87	0.464	3.4962e-295
Sec11c	3.40776e-299	0.917169	0.798	0.41	4.7661e-295
Ppp1r14b	4.03006e-299	0.692244	0.836	0.419	5.63644e-295
Tes	1.97594e-298	0.460495	0.647	0.242	2.76355e-294
Twf2	2.25557e-298	0.889433	0.855	0.457	3.15464e-294
Ctsc	8.07579e-298	0.758704	0.976	0.596	1.12948e-293
Xlr	1.02342e-297	2.5611	0.124	0.015	1.43135e-293
Abcc1	1.21574e-297	0.992356	0.494	0.171	1.70034e-293
Ptprs	1.31719e-297	1.11138	0.494	0.174	1.84222e-293
Mmp19	2.22294e-297	1.8192	0.508	0.193	3.10901e-293
Ncf1	2.90918e-297	0.831727	0.838	0.411	4.06878e-293
Ncs1	7.18782e-297	2.25769	0.151	0.022	1.00529e-292
Plcb1	1.79656e-296	1.62587	0.258	0.059	2.51267e-292
Lmna	2.76333e-296	0.80048	0.86	0.449	3.86479e-292
Rpusd4	2.8611e-296	1.1134	0.363	0.102	4.00153e-292
Nudt19	3.10047e-296	1.08618	0.41	0.127	4.33631e-292
Pqlc1	4.26753e-296	0.98727	0.61	0.235	5.96857e-292
Dock1	5.10754e-296	1.07817	0.437	0.14	7.14341e-292
Rps6ka3	3.09616e-294	0.911948	0.841	0.446	4.33029e-290
Socs2	3.63528e-294	0.367205	0.402	0.122	5.08431e-290
Fam117b	5.38988e-294	0.931523	0.549	0.199	7.53828e-290
Myo5a	1.25491e-293	0.774719	0.62	0.237	1.75512e-289
Laptm5	1.90785e-293	0.664765	1	0.766	2.66832e-289
Pid1	5.39236e-293	0.67394	0.894	0.477	7.54175e-289
Slc41a2	2.00198e-292	1.37057	0.283	0.069	2.79998e-288
4933417E11Rik	2.27695e-292	3.99251	0.058	0.002	3.18454e-288
Clec10a	3.17313e-292	0.830322	0.552	0.198	4.43794e-288
Atp1b3	3.5012e-292	0.896234	0.93	0.622	4.89677e-288
Glrx3	5.78836e-291	0.817125	0.757	0.358	8.09561e-287
Higd1a	7.29827e-291	0.61008	0.812	0.447	1.02074e-286
C1qbp	1.49427e-290	0.825632	0.635	0.261	2.08989e-286
Hexa	2.10919e-288	0.849612	0.894	0.547	2.94991e-284
C1qb	2.40342e-288	1.23731	0.588	0.238	3.36143e-284
Bend4	2.83596e-287	1.40577	0.223	0.046	3.96638e-283
Tspan14	3.7297e-287	0.76916	0.584	0.218	5.21635e-283
S100a1	9.82136e-287	0.622172	0.454	0.15	1.37361e-282
Spcs3	7.03875e-286	0.980539	0.704	0.317	9.8444e-282
Evl	3.80207e-285	0.81067	0.779	0.38	5.31757e-281
Flna	3.76423e-284	0.88532	0.914	0.66	5.26465e-280
Pfkl	2.11149e-283	0.599265	0.539	0.2	2.95314e-279
Pgp	3.99204e-283	1.03776	0.492	0.178	5.58326e-279
Fam168a	6.32507e-283	0.981942	0.637	0.273	8.84624e-279
Thyn1	7.99192e-283	1.00904	0.43	0.14	1.11775e-278
Tmem238	2.05535e-281	1.2976	0.319	0.087	2.87462e-277
Ceacam1	3.89783e-281	1.08102	0.287	0.071	5.4515e-277
Arpc1b	4.19381e-281	0.639864	0.969	0.83	5.86546e-277
Slc5a3	1.38411e-280	1.04322	0.448	0.152	1.93581e-276
Dnmt3a	3.06467e-280	0.850864	0.689	0.306	4.28625e-276
Aldh3b1	1.12208e-279	0.876139	0.612	0.242	1.56934e-275
Aldh9a1	1.4427e-279	0.996412	0.489	0.172	2.01776e-275
Slc25a5	9.09572e-279	0.676013	0.93	0.692	1.27213e-274
Calm1	9.1381e-279	0.443304	0.993	0.925	1.27805e-274
Kdm4a	1.41959e-278	1.04781	0.522	0.197	1.98543e-274
Hist1h1c	4.59315e-278	1.28565	0.361	0.11	6.42397e-274
Uqcc2	1.13404e-277	0.850813	0.822	0.449	1.58606e-273
Dstn	2.3893e-277	0.835565	0.882	0.506	3.34167e-273
Cdk2ap2	1.34557e-276	0.781518	0.841	0.458	1.88191e-272
Timm8a1	1.55477e-276	1.02979	0.395	0.125	2.1745e-272
Dmac1	3.62674e-275	0.850595	0.691	0.313	5.07235e-271
Tnip2	4.39957e-274	1.09472	0.431	0.143	6.15324e-270
Bfsp1	1.13232e-273	2.01357	0.146	0.022	1.58367e-269
Cenpa	3.61207e-273	0.651397	0.358	0.103	5.05185e-269
AI467606	7.44493e-273	0.884441	0.532	0.193	1.04125e-268
Adam10	9.36978e-273	0.922918	0.768	0.388	1.31046e-268
Zdhhc9	3.07248e-272	0.920327	0.491	0.175	4.29717e-268
Prelid1	4.21261e-272	0.847786	0.853	0.562	5.89176e-268
Abca9	1.47509e-270	1.29491	0.395	0.129	2.06306e-266
Piezo1	2.4801e-269	0.857763	0.658	0.282	3.46867e-265
Sidt2	2.67127e-269	0.887855	0.733	0.356	3.73604e-265
Dna2	2.87712e-269	0.904465	0.462	0.157	4.02394e-265
Evi5	5.87962e-269	1.00924	0.475	0.17	8.22324e-265
Uqcr10	1.59166e-268	0.633526	0.88	0.557	2.22609e-264
Gpr85	1.20709e-267	1.94871	0.154	0.025	1.68823e-263
Itgb2	1.92442e-267	0.803897	0.909	0.552	2.6915e-263
Nhp2	2.45938e-267	0.812129	0.666	0.295	3.43969e-263
Areg	3.27945e-267	1.75527	0.118	0.015	4.58664e-263
Acot7	5.27234e-267	0.742835	0.51	0.184	7.3739e-263
Tifab	8.50051e-267	0.784704	0.629	0.252	1.18888e-262
Slc2a1	2.47059e-266	1.07005	0.481	0.179	3.45536e-262
Ak4	6.06257e-266	2.0457	0.157	0.026	8.47911e-262
Egln1	3.38176e-265	0.89827	0.62	0.264	4.72973e-261
Wfdc17	1.43357e-264	1.04292	0.909	0.47	2.00498e-260
Lta4h	7.01524e-264	0.778201	0.599	0.25	9.81151e-260
AU022793	8.81779e-264	1.67621	0.128	0.017	1.23326e-259
Tpt1	5.23207e-263	0.377587	0.999	0.986	7.31758e-259
Cct5	6.64083e-263	0.752788	0.858	0.516	9.28786e-259
Tmem170b	1.15899e-262	0.786066	0.447	0.15	1.62096e-258
Rhobtb1	1.86039e-262	1.33248	0.213	0.045	2.60194e-258
Cox6b1	6.73612e-262	0.660332	0.943	0.742	9.42113e-258
Cfl1	6.8349e-262	0.522241	0.991	0.922	9.5593e-258
Fry	2.07613e-261	0.730097	0.371	0.111	2.90368e-257
Endog	2.88171e-261	1.35551	0.245	0.058	4.03037e-257
Plekho1	6.33733e-261	0.749067	0.877	0.487	8.86339e-257
Pvt1	8.63338e-261	1.24145	0.241	0.057	1.20746e-256
Pim3	9.11432e-261	1.06755	0.368	0.115	1.27473e-256
Tmem50a	1.4324e-260	0.717052	0.959	0.714	2.00336e-256
Ap2m1	3.90353e-260	0.885912	0.861	0.532	5.45948e-256
Ppp1r21	4.35804e-260	0.834954	0.646	0.274	6.09516e-256
Inf2	1.55508e-259	0.902389	0.356	0.106	2.17494e-255
Acpp	9.22498e-259	1.92033	0.084	0.007	1.29021e-254
Sdhd	9.23978e-259	0.814318	0.808	0.449	1.29228e-254
Fbl	1.88546e-258	0.788313	0.754	0.373	2.63701e-254
Arpc5	3.32143e-258	0.595094	0.985	0.828	4.64535e-254
Nufip1	4.49254e-258	0.933968	0.474	0.17	6.28327e-254
Epha10	1.44421e-257	5.85877	0.036	0	2.01987e-253
Dip2b	3.74045e-257	0.638062	0.552	0.211	5.2314e-253
Ptpa	7.52593e-257	0.862337	0.744	0.36	1.05258e-252
Selenoi	1.13924e-256	0.791397	0.411	0.137	1.59334e-252
Tmem141	1.70465e-256	1.38146	0.281	0.075	2.38412e-252
Stk39	5.25587e-256	0.874015	0.506	0.193	7.35087e-252
Hepacam2	6.80014e-255	2.78697	0.114	0.014	9.51067e-251
Atp6v0d1	3.64772e-254	0.77887	0.852	0.499	5.1017e-250
Atp5g1	3.83981e-254	0.723407	0.847	0.517	5.37036e-250
Vamp4	4.6324e-254	0.828988	0.535	0.207	6.47887e-250
Snx15	6.73483e-254	0.801597	0.378	0.119	9.41933e-250
Galnt10	5.83468e-253	0.950042	0.404	0.133	8.16038e-249
Add3	1.52248e-251	0.76009	0.774	0.376	2.12934e-247
Mtm1	5.51684e-250	0.738868	0.523	0.196	7.71585e-246
Mrpl20	8.12938e-250	0.806702	0.793	0.434	1.13698e-245
Acly	1.6545e-248	0.905575	0.799	0.428	2.31399e-244
Ccdc88a	2.30967e-248	0.749307	0.786	0.406	3.23031e-244
Ccdc22	3.95553e-248	0.99028	0.368	0.117	5.5322e-244
Mif	4.4181e-248	0.621009	0.883	0.572	6.17916e-244
Slc27a3	7.34431e-248	1.23133	0.218	0.05	1.02717e-243
Rilp	8.77378e-248	1.83358	0.128	0.018	1.2271e-243
Nln	2.45982e-247	0.987656	0.385	0.125	3.4403e-243
Slc36a4	2.61571e-247	1.26143	0.302	0.087	3.65833e-243
St6gal1	3.50434e-247	1.15528	0.271	0.071	4.90117e-243
Hk2	3.67969e-247	0.952898	0.584	0.25	5.14641e-243
Slc36a1	8.74411e-247	0.930375	0.44	0.155	1.22295e-242
5031439G07Rik	1.34179e-246	0.679141	0.85	0.464	1.87662e-242
3300005D01Rik	8.6204e-246	1.9345	0.118	0.016	1.20565e-241
Pitpna	1.71601e-245	0.651464	0.952	0.722	2.40001e-241
Cebpa	6.81277e-245	0.693506	0.54	0.207	9.52834e-241
Plxna1	3.79388e-244	0.942367	0.444	0.158	5.30612e-240
Gpr35	4.91548e-244	0.7796	0.61	0.254	6.87478e-240
Chchd4	8.73367e-244	0.741822	0.357	0.112	1.22149e-239
Pgm2	1.07783e-243	0.872857	0.439	0.162	1.50745e-239
Camk2g	1.34785e-243	0.782477	0.555	0.225	1.8851e-239
Vopp1	1.87711e-243	0.622903	0.418	0.142	2.62533e-239
Ubald1	3.3014e-243	0.699563	0.498	0.186	4.61733e-239
Atic	9.14577e-243	0.782008	0.555	0.226	1.27913e-238
Serpinb1a	5.80143e-242	1.07603	0.303	0.088	8.11388e-238
Tmc6	5.86733e-242	0.892722	0.366	0.117	8.20605e-238
Rassf4	1.72467e-241	0.658948	0.861	0.447	2.41212e-237
App	2.15908e-241	0.716168	0.938	0.616	3.01969e-237
Enoph1	2.31403e-241	1.23449	0.321	0.096	3.23641e-237
Ss18l2	2.36532e-241	0.525918	0.39	0.13	3.30814e-237
Grk5	4.59215e-241	0.943104	0.384	0.127	6.42257e-237
4930458B22Rik	8.00325e-241	2.64305	0.079	0.007	1.11934e-236
Gm7694	8.01921e-241	2.18701	0.103	0.012	1.12157e-236
Ubtd1	1.1165e-239	0.979276	0.403	0.137	1.56154e-235
Cd300lb	1.39244e-239	0.554159	0.483	0.17	1.94747e-235
Synj2	3.5522e-239	1.07136	0.291	0.081	4.96811e-235
Orai1	9.17816e-239	0.785205	0.748	0.366	1.28366e-234
Mrps25	1.46269e-238	0.645133	0.549	0.219	2.04571e-234
Rnf13	2.04266e-238	0.739294	0.724	0.345	2.85686e-234
Adora2b	2.38687e-237	1.12281	0.421	0.15	3.33828e-233
Ifitm6	3.74797e-237	0.562086	0.732	0.34	5.24191e-233
Baiap2	7.17617e-237	0.791796	0.496	0.189	1.00366e-232
Hpcal1	8.12667e-237	0.720536	0.83	0.451	1.1366e-232
Mpv17l2	2.59943e-236	0.852153	0.433	0.155	3.63557e-232
Prdx3	1.3746e-235	0.768582	0.535	0.215	1.92251e-231
Snrnp25	1.45088e-235	1.01929	0.354	0.114	2.0292e-231
Neurl2	1.5248e-235	1.58352	0.159	0.029	2.13259e-231
Bak1	1.08637e-234	0.769057	0.817	0.464	1.51939e-230
Lima1	7.75512e-234	0.264708	0.675	0.273	1.08463e-229
Coro1c	8.81409e-234	0.789031	0.768	0.416	1.23274e-229
Mrpl54	3.99652e-233	0.770331	0.743	0.389	5.58953e-229
Blvra	4.70864e-233	0.832689	0.615	0.271	6.58551e-229
Bola2	1.02534e-232	0.731158	0.772	0.405	1.43404e-228
Abhd17c	1.75481e-232	0.99631	0.342	0.108	2.45427e-228
Fam217b	1.79607e-232	1.72639	0.181	0.037	2.51198e-228
Mbtd1	2.07615e-232	0.696174	0.698	0.33	2.9037e-228
Nit2	3.38976e-232	1.10818	0.306	0.091	4.74092e-228
H2afj	5.34302e-231	0.685444	0.867	0.546	7.47274e-227
Ltc4s	6.71555e-231	1.46477	0.215	0.051	9.39237e-227
Pdcd2l	8.79062e-231	0.944152	0.437	0.157	1.22946e-226
Atxn3	1.03692e-230	0.806333	0.394	0.133	1.45023e-226
A530064D06Rik	1.10955e-230	0.67359	0.464	0.168	1.55182e-226
Mrpl42	1.42871e-230	0.682231	0.675	0.316	1.99819e-226
Slc25a24	2.11257e-230	0.793631	0.649	0.297	2.95464e-226
Apex1	2.40073e-230	0.86863	0.389	0.132	3.35766e-226
Tspan3	1.03696e-229	0.382302	0.553	0.22	1.45029e-225
Trappc6a	1.58597e-229	0.744431	0.481	0.184	2.21813e-225
Pi4ka	7.45632e-229	0.755169	0.503	0.198	1.04284e-224
Gpr68	1.13687e-228	0.746551	0.206	0.046	1.59002e-224
Steap3	2.90942e-228	0.68154	0.482	0.179	4.06912e-224
Slc39a11	1.1856e-227	1.27407	0.296	0.087	1.65818e-223
Btk	3.29162e-227	0.64976	0.579	0.229	4.60366e-223
Cib1	6.70283e-227	0.7584	0.669	0.314	9.37457e-223
Ccdc115	7.57573e-227	0.626546	0.592	0.246	1.05954e-222
Uqcrfs1	9.93931e-227	0.765237	0.757	0.414	1.39011e-222
St6galnac6	3.14898e-226	0.869937	0.403	0.143	4.40416e-222
Tiam1	4.74568e-226	0.716243	0.7	0.326	6.63731e-222
Rrp12	1.3859e-225	1.08735	0.239	0.061	1.93832e-221
Nudt16	2.13149e-225	1.09988	0.296	0.087	2.98111e-221
Bin1	2.95482e-224	0.756806	0.628	0.28	4.13261e-220
Cpt1a	8.46197e-224	0.68613	0.61	0.266	1.18349e-219
Mcur1	1.19193e-223	0.736172	0.608	0.266	1.66703e-219
Parl	1.23364e-223	0.7183	0.569	0.239	1.72537e-219
Asap2	2.34446e-223	1.28612	0.248	0.066	3.27896e-219
Polr1a	3.06363e-223	0.772669	0.411	0.146	4.2848e-219
Lamtor4	3.52986e-223	0.781173	0.799	0.458	4.93686e-219
Rps17	3.7454e-223	0.502088	0.955	0.804	5.23832e-219
Lxn	1.95228e-222	0.937704	0.343	0.111	2.73047e-218
Pa2g4	2.74202e-222	0.64308	0.623	0.275	3.83499e-218
Rab35	4.18837e-222	0.786687	0.652	0.307	5.85786e-218
Hspe1	5.86057e-222	0.537604	0.926	0.683	8.1966e-218
Atp6v0a1	1.25504e-221	0.662981	0.569	0.237	1.7553e-217
Wdr1	1.50722e-221	0.639267	0.927	0.7	2.108e-217
Mctp1	1.51711e-221	0.838391	0.289	0.082	2.12183e-217
Serpinb8	2.13808e-221	0.851033	0.373	0.125	2.99032e-217
Ndufb8	2.3811e-221	0.697148	0.838	0.527	3.3302e-217
Mir9-3hg	4.04846e-220	5.0976	0.036	0.001	5.66218e-216
Inpp5f	4.22774e-220	0.828554	0.431	0.156	5.91291e-216
Ech1	5.4112e-220	0.759432	0.569	0.25	7.56811e-216
Arhgap6	5.65434e-219	1.30988	0.276	0.081	7.90816e-215
Bmt2	7.17787e-219	0.746776	0.649	0.3	1.0039e-214
Map2k3	8.66007e-219	0.7143	0.719	0.362	1.2112e-214
Scamp1	8.70587e-219	0.958967	0.384	0.134	1.2176e-214
Pdia4	1.62354e-218	0.714608	0.715	0.34	2.27068e-214
Amfr	1.74059e-218	0.731618	0.724	0.366	2.43439e-214
Snx25	1.76237e-218	1.2293	0.239	0.064	2.46485e-214
Etfb	2.45632e-218	0.697076	0.752	0.4	3.43541e-214
Rhoh	5.59565e-218	0.401321	0.559	0.222	7.82608e-214
Hras	1.70127e-217	0.742039	0.582	0.254	2.37939e-213
Tstd3	2.0469e-217	0.893837	0.383	0.133	2.86279e-213
Ecm1	2.91536e-217	0.559119	0.688	0.317	4.07742e-213
Zfp318	5.38209e-217	1.00062	0.332	0.108	7.52739e-213
Glrx5	1.03602e-216	0.616051	0.603	0.266	1.44897e-212
Slc45a4	1.53624e-216	0.891125	0.394	0.14	2.14859e-212
Fam219a	1.56596e-216	1.009	0.29	0.086	2.19015e-212
Zdhhc14	4.57444e-216	1.78611	0.144	0.026	6.39781e-212
H13	4.59007e-216	0.71614	0.866	0.521	6.41967e-212
Snap29	9.96759e-216	0.735835	0.531	0.218	1.39407e-211
Hes2	1.75144e-214	4.63735	0.038	0.001	2.44957e-210
Ftl1	2.24108e-214	0.522629	0.994	0.932	3.13437e-210
Alox15	3.70581e-214	4.06232	0.032	0.001	5.18295e-210
Hsp90ab1	5.11053e-214	0.435233	0.993	0.951	7.14759e-210
Nfatc2	7.37148e-214	0.601486	0.508	0.199	1.03098e-209
Pno1	1.05163e-213	0.752303	0.418	0.153	1.47081e-209
Ksr1	1.15589e-213	1.10358	0.258	0.073	1.61662e-209
Raph1	1.84199e-213	0.781955	0.657	0.316	2.5762e-209
AC163354.1	2.65471e-213	0.544416	0.21	0.05	3.71288e-209
Far1	9.00878e-213	0.730437	0.795	0.428	1.25997e-208
Atp5a1	4.22535e-212	0.584284	0.934	0.752	5.90957e-208
Fkbp1a	4.46466e-212	0.58261	0.864	0.514	6.24427e-208
Cd1d1	7.69257e-212	1.21694	0.175	0.038	1.07588e-207
Uba6	1.33727e-211	0.729982	0.541	0.231	1.87031e-207
4930455G09Rik	6.79359e-211	0.86968	0.314	0.098	9.50152e-207
Mthfd1l	2.51337e-210	0.649798	0.264	0.075	3.5152e-206
Mrpl55	2.71676e-210	0.733541	0.442	0.167	3.79966e-206
Vwf	1.02606e-209	1.91472	0.11	0.016	1.43505e-205
Acsl4	1.92329e-209	0.761379	0.682	0.328	2.68992e-205
Pfkp	2.71042e-209	0.683153	0.863	0.568	3.79079e-205
Mrto4	3.90869e-209	0.776224	0.444	0.172	5.46669e-205
Snx8	4.49767e-209	0.696091	0.498	0.197	6.29044e-205
Adcy9	1.42955e-208	1.72087	0.184	0.042	1.99937e-204
Hsp90b1	1.60151e-208	0.56913	0.976	0.817	2.23987e-204
Minos1	2.83494e-208	0.627491	0.894	0.596	3.96495e-204
Ndufv3	1.00614e-207	0.565667	0.777	0.432	1.40718e-203
Tnfaip8	6.09895e-207	0.495119	0.73	0.345	8.53e-203
Necap2	1.78468e-206	0.656806	0.772	0.404	2.49606e-202
Cav2	3.80671e-206	0.719262	0.271	0.078	5.32407e-202
Arhgap18	3.8441e-206	0.625969	0.649	0.299	5.37635e-202
Prkd3	2.01455e-205	0.704523	0.68	0.334	2.81755e-201
Cd302	4.19905e-205	0.43713	0.595	0.249	5.87279e-201
Sem1	4.31599e-205	0.466472	0.978	0.867	6.03634e-201
Smap2	5.6651e-205	0.6774	0.697	0.347	7.9232e-201
Pop5	1.30318e-204	0.707737	0.455	0.178	1.82263e-200
Tgfb1	1.37342e-204	0.607252	0.863	0.496	1.92087e-200
Tiam2	1.61221e-204	1.0425	0.123	0.02	2.25484e-200
Ctdnep1	1.77145e-204	0.707	0.734	0.386	2.47755e-200
D6Wsu163e	3.26074e-204	0.868626	0.31	0.099	4.56046e-200
Clta	4.67252e-204	0.56784	0.943	0.736	6.53499e-200
Luzp1	1.02706e-203	0.665934	0.542	0.231	1.43644e-199
Aco1	2.38277e-203	0.810925	0.403	0.15	3.33254e-199
Ndufc1	2.87043e-203	0.61261	0.813	0.476	4.01458e-199
Rps6ka4	5.76394e-203	0.749226	0.549	0.24	8.06145e-199
Rplp2	6.25894e-203	0.376151	0.992	0.961	8.75376e-199
Tssk6	9.90682e-203	2.33607	0.073	0.007	1.38557e-198
Mrps28	1.05981e-202	0.769859	0.466	0.189	1.48225e-198
Aqp9	1.95332e-202	1.32864	0.108	0.016	2.73191e-198
Siah2	3.85836e-202	0.658501	0.459	0.175	5.39631e-198
Gm4610	8.18994e-202	2.34304	0.068	0.006	1.14545e-197
Pla2g15	9.81072e-202	0.767609	0.439	0.168	1.37213e-197
Gsto1	1.07679e-201	0.686725	0.392	0.142	1.506e-197
Wars	3.44544e-201	0.702077	0.54	0.233	4.8188e-197
Cd37	4.29098e-201	0.401303	0.558	0.231	6.00137e-197
Dock7	5.25352e-201	0.607274	0.575	0.249	7.34758e-197
Ndufa13	1.73966e-200	0.633136	0.886	0.641	2.43309e-196
Guca1a	5.13082e-200	0.718468	0.321	0.104	7.17596e-196
Hmgcl	5.65425e-200	0.747815	0.606	0.279	7.90804e-196
Inpp4a	6.86193e-200	0.691132	0.496	0.2	9.59709e-196
St3gal3	1.78348e-199	1.43926	0.204	0.052	2.49437e-195
Ehd1	3.79158e-199	0.605327	0.763	0.395	5.30291e-195
Bnip3	6.06709e-199	0.427307	0.445	0.177	8.48544e-195
Sla	6.81561e-199	0.374463	0.613	0.26	9.53232e-195
Atp6v0d2	4.90082e-198	2.35719	0.075	0.008	6.85428e-194
Csf2rb2	4.99082e-198	0.579727	0.336	0.111	6.98016e-194
Grap	1.12985e-197	0.496024	0.23	0.061	1.5802e-193
Uggt1	1.74489e-197	0.69576	0.67	0.334	2.44041e-193
Akt1	4.48035e-197	0.600361	0.776	0.432	6.26622e-193
Diaph1	5.05153e-197	0.611067	0.915	0.67	7.06508e-193
Nt5c	5.69409e-197	0.746259	0.718	0.387	7.96375e-193
Grpel1	1.26727e-196	0.708672	0.574	0.259	1.77241e-192
Rpl14	1.56514e-196	0.522296	0.957	0.8	2.189e-192
Rpl32	2.23628e-196	0.408323	0.98	0.903	3.12767e-192
Gpr155	2.62277e-196	1.04812	0.202	0.05	3.6682e-192
1110008F13Rik	3.0456e-196	0.662464	0.843	0.559	4.25957e-192
Cox8a	6.63941e-196	0.552636	0.936	0.776	9.28587e-192
Tdg	7.68834e-196	0.615156	0.432	0.165	1.07529e-191
Cox4i1	1.01182e-195	0.453637	0.979	0.883	1.41513e-191
Fam198b	1.03566e-195	0.283306	0.273	0.083	1.44848e-191
Akr1b3	1.31478e-195	0.597056	0.736	0.375	1.83885e-191
St3gal4	1.67319e-195	0.781479	0.604	0.286	2.34013e-191
Ywhaz	2.64504e-195	0.532448	0.969	0.816	3.69936e-191
Car5b	2.68071e-195	0.750474	0.244	0.068	3.74924e-191
Diras2	3.41013e-195	4.32154	0.039	0.002	4.76941e-191
Slc35f6	4.59596e-195	0.705513	0.469	0.189	6.42791e-191
Amigo2	4.83322e-195	3.08851	0.068	0.007	6.75974e-191
Usp14	7.91047e-195	0.635501	0.567	0.252	1.10636e-190
Myo9a	9.74598e-195	0.74244	0.581	0.264	1.36307e-190
Tomm5	1.01849e-194	0.623163	0.751	0.403	1.42445e-190
Hspb7	1.25748e-194	3.5569	0.034	0.001	1.75871e-190
Lgals3	1.83302e-194	0.623676	0.99	0.728	2.56366e-190
Mindy1	5.30341e-194	0.851643	0.418	0.162	7.41736e-190
Atp6v0e	5.56311e-194	0.578235	0.938	0.718	7.78057e-190
Nudcd2	7.01739e-194	0.619632	0.514	0.216	9.81452e-190
Cd200r4	2.10389e-193	0.97334	0.353	0.125	2.9425e-189
Rnaseh2a	1.0123e-192	0.677156	0.349	0.121	1.41581e-188
Cyth4	1.64475e-192	0.593848	0.916	0.539	2.30034e-188
Comt	3.79583e-192	0.715126	0.678	0.35	5.30885e-188
Gramd4	5.38658e-192	0.535276	0.572	0.25	7.53368e-188
Lrrfip2	3.88158e-191	0.639166	0.629	0.299	5.42878e-187
Mrpl12	6.29603e-191	0.413205	0.58	0.26	8.80563e-187
Fam69a	2.04933e-190	0.766864	0.425	0.165	2.8662e-186
Dnajc15	3.20657e-190	0.554323	0.761	0.406	4.48472e-186
Guk1	8.3146e-190	0.736654	0.505	0.219	1.16288e-185
Dpagt1	3.05414e-189	0.851137	0.386	0.145	4.27153e-185
Rpl13	5.64758e-189	0.439424	0.991	0.944	7.8987e-185
Gipc1	1.17537e-188	0.738648	0.355	0.127	1.64387e-184
Aph1b	3.67977e-188	1.33302	0.198	0.051	5.14653e-184
Mkl2	5.35849e-188	0.796518	0.305	0.101	7.49438e-184
Sdc3	1.79945e-187	0.551552	0.986	0.688	2.51672e-183
Eif3b	2.39368e-187	0.55171	0.761	0.411	3.3478e-183
Mgat4b	2.46022e-187	0.604711	0.439	0.175	3.44086e-183
Vamp8	5.24178e-187	0.53931	0.952	0.723	7.33116e-183
Acadm	8.81927e-187	0.57662	0.492	0.206	1.23346e-182
Mrps15	8.96916e-187	0.634083	0.62	0.298	1.25443e-182
Vav2	1.14326e-186	0.892153	0.35	0.125	1.59896e-182
Gm14548	1.43377e-186	0.775282	0.269	0.081	2.00527e-182
Atp5j2	1.88853e-186	0.578769	0.913	0.683	2.6413e-182
Pigx	3.69863e-186	0.816406	0.558	0.259	5.17291e-182
Lsp1	4.63044e-186	0.504731	0.952	0.768	6.47614e-182
Rpl28	1.72731e-185	0.434475	0.984	0.901	2.41582e-181
Gm21188	2.36062e-185	0.456348	0.626	0.281	3.30157e-181
Dhcr24	5.59762e-185	1.3529	0.225	0.064	7.82883e-181
Sash3	1.04096e-184	0.489809	0.535	0.222	1.45588e-180
Coq7	1.59694e-184	0.855072	0.235	0.068	2.23348e-180
Ttc1	1.85429e-184	0.576995	0.506	0.217	2.5934e-180
Ak2	4.15381e-184	0.552742	0.706	0.364	5.80952e-180
Tns1	4.83614e-184	0.478088	0.446	0.174	6.76383e-180
Tusc3	5.15444e-184	0.680875	0.426	0.169	7.20899e-180
Atp5b	6.87839e-184	0.4816	0.918	0.723	9.62012e-180
Ppia	8.46825e-184	0.298956	0.982	0.915	1.18437e-179
Agpat5	1.00792e-183	0.610664	0.459	0.187	1.40968e-179
Rgs10	1.03203e-183	0.332754	0.658	0.305	1.4434e-179
Card19	1.18865e-183	0.436848	0.705	0.353	1.66245e-179
Gar1	2.51457e-183	0.660491	0.36	0.133	3.51688e-179
Alkbh2	1.44662e-182	0.995914	0.186	0.046	2.02324e-178
Abracl	1.53668e-182	0.611113	0.895	0.65	2.14921e-178
Prdx5	2.02902e-182	0.587237	0.904	0.624	2.83778e-178
Siglecf	2.04372e-182	3.00257	0.075	0.009	2.85835e-178
Exosc5	2.12895e-182	0.5652	0.46	0.188	2.97755e-178
Rrp9	4.59841e-182	0.762074	0.298	0.098	6.43134e-178
Lsm12	4.94523e-182	0.604182	0.74	0.395	6.9164e-178
Uqcr11	7.55887e-182	0.479183	0.867	0.557	1.05718e-177
Cnn2	8.89304e-182	0.455079	0.837	0.498	1.24378e-177
Prelid3b	9.9614e-182	0.547196	0.621	0.297	1.3932e-177
2006-03-01	1.04524e-181	0.663771	0.564	0.257	1.46187e-177
Glrx2	2.01041e-181	0.677735	0.59	0.276	2.81176e-177
Lcmt1	2.41302e-181	0.727457	0.396	0.153	3.37485e-177
Ncf2	4.73448e-181	0.42814	0.891	0.482	6.62164e-177
Manba	5.0861e-181	0.710925	0.436	0.175	7.11342e-177
Atp5g3	6.6104e-181	0.543776	0.922	0.674	9.24531e-177
Lat2	1.29244e-180	0.406754	0.763	0.37	1.8076e-176
Lamtor2	1.82799e-180	0.614426	0.767	0.438	2.55663e-176
Ptafr	2.06933e-180	0.177665	0.848	0.426	2.89416e-176
Rack1	4.16446e-180	0.382312	0.99	0.919	5.82441e-176
Yeats4	7.32876e-180	0.640308	0.539	0.239	1.025e-175
Rps8	7.52438e-180	0.377267	0.992	0.955	1.05236e-175
Nab2	9.57745e-180	0.636497	0.438	0.178	1.3395e-175
Banf1	1.03005e-179	0.598494	0.686	0.347	1.44063e-175
Anp32b	1.87563e-179	0.545251	0.919	0.669	2.62325e-175
Rex1bd	2.87065e-179	0.563955	0.762	0.423	4.01489e-175
Cbfa2t3	3.0138e-179	0.107572	0.676	0.305	4.2151e-175
Rp2	6.56593e-179	0.5808	0.678	0.334	9.18311e-175
Pdk1	1.19981e-178	0.597529	0.325	0.114	1.67805e-174
Fuca1	2.8101e-178	0.61079	0.729	0.398	3.93021e-174
Glud1	3.26838e-178	0.608883	0.918	0.69	4.57116e-174
Vcp	4.89372e-178	0.571314	0.927	0.671	6.84435e-174
Chchd3	7.66306e-178	0.513647	0.501	0.218	1.07176e-173
Vps9d1	7.71461e-178	0.729172	0.392	0.151	1.07897e-173
Hip1	9.3451e-178	0.525887	0.659	0.322	1.30701e-173
2410015M20Rik	1.29229e-177	0.591002	0.692	0.358	1.8074e-173
Ap1s1	2.65837e-177	0.563317	0.658	0.326	3.71799e-173
1700061G19Rik	2.84273e-177	2.67248	0.063	0.006	3.97584e-173
Wdr91	4.02357e-177	0.868903	0.288	0.095	5.62736e-173
Spsb4	4.76847e-177	1.69348	0.111	0.019	6.66918e-173
Cnn3	5.27199e-177	0.483163	0.461	0.188	7.3734e-173
Mob3b	2.40162e-176	0.803048	0.267	0.084	3.35891e-172
Mertk	3.24399e-176	0.870416	0.281	0.092	4.53704e-172
Rnf166	4.59302e-176	0.496724	0.547	0.241	6.4238e-172
Hint1	8.66771e-176	0.487345	0.914	0.686	1.21227e-171
Ryk	1.01698e-175	0.501722	0.351	0.126	1.42235e-171
Ranbp1	1.62035e-175	0.47419	0.817	0.483	2.26623e-171
Tspo	9.29074e-175	0.428827	0.976	0.828	1.2994e-170
Ipo11	7.21727e-174	0.759706	0.307	0.107	1.00941e-169
Prkcd	7.5807e-174	0.557549	0.938	0.611	1.06024e-169
Snrpa1	8.90071e-174	0.583748	0.531	0.239	1.24485e-169
Ssr4	1.18366e-173	0.642932	0.826	0.503	1.65547e-169
Gna15	1.35636e-173	0.755306	0.206	0.056	1.89701e-169
Slc52a3	3.3733e-173	1.63226	0.136	0.028	4.7179e-169
Slc38a9	6.54922e-173	0.597967	0.441	0.181	9.15974e-169
Cacna1b	1.32276e-172	2.40986	0.076	0.009	1.85002e-168
Srxn1	1.62627e-172	0.91926	0.319	0.114	2.2745e-168
Kifc3	2.33483e-172	0.909232	0.185	0.047	3.26549e-168
Cox7b	5.07561e-172	0.432865	0.854	0.578	7.09875e-168
Capn2	8.85648e-172	0.606181	0.823	0.505	1.23867e-167
Arhgdia	1.38431e-171	0.464954	0.964	0.802	1.9361e-167
Lmbrd1	1.86789e-171	0.575016	0.637	0.311	2.61242e-167
Dusp3	1.9225e-171	0.509941	0.77	0.412	2.68881e-167
Mrps36	3.03908e-171	0.451643	0.534	0.237	4.25046e-167
Fcna	4.5019e-171	3.0369	0.08	0.011	6.29636e-167
Rell1	6.23015e-171	0.27524	0.59	0.267	8.71349e-167
Atg3	8.28342e-171	0.584377	0.785	0.447	1.15852e-166
Ndufa12	1.31081e-170	0.510719	0.679	0.355	1.8333e-166
Actr1a	1.7003e-170	0.65324	0.6	0.286	2.37804e-166
Gmfg	1.84777e-170	0.519961	0.81	0.441	2.58429e-166
Cox6a1	2.42183e-170	0.51228	0.942	0.711	3.38717e-166
Arhgap26	2.59516e-170	0.467307	0.525	0.226	3.62959e-166
Ndufb5	3.70486e-170	0.540158	0.802	0.476	5.18162e-166
Pacs2	7.02192e-170	0.547418	0.628	0.303	9.82086e-166
Tmcc1	8.03228e-170	0.623227	0.666	0.345	1.12339e-165
Cdk2ap1	1.54738e-169	0.508126	0.489	0.211	2.16417e-165
Mrpl34	2.29506e-169	0.585962	0.51	0.225	3.20987e-165
G6pdx	9.0639e-169	0.594273	0.459	0.193	1.26768e-164
Btbd1	1.64258e-168	0.566232	0.568	0.265	2.29731e-164
Elovl5	2.0188e-168	0.624751	0.565	0.268	2.82349e-164
Rpl10a	3.47375e-168	0.457864	0.961	0.8	4.85839e-164
Cdkn2aipnl	4.08547e-168	0.392216	0.337	0.121	5.71394e-164
Gm30074	1.20727e-167	2.60737	0.064	0.007	1.68849e-163
Lman2l	1.269e-167	0.554714	0.434	0.177	1.77482e-163
Dnase2a	1.56835e-167	0.464802	0.622	0.296	2.19349e-163
Atp5k	2.09514e-167	0.534784	0.879	0.598	2.93026e-163
Tubb6	2.49535e-167	0.539364	0.697	0.356	3.49e-163
Map3k11	4.42324e-167	0.548613	0.542	0.242	6.18635e-163
Uqcrq	4.54312e-167	0.433205	0.912	0.689	6.354e-163
Uhmk1	7.69382e-167	0.433914	0.651	0.313	1.07606e-162
Lyl1	1.4575e-166	0.558769	0.358	0.132	2.03846e-162
Slc25a13	2.0655e-166	0.568629	0.22	0.064	2.8888e-162
Denr	3.54882e-166	0.501217	0.709	0.376	4.96338e-162
Emp3	3.69199e-166	0.471116	0.96	0.744	5.16361e-162
Ubl4a	4.06768e-166	0.589729	0.465	0.199	5.68906e-162
Anapc15	5.74226e-166	0.615957	0.384	0.15	8.03112e-162
Rpn1	7.95166e-166	0.564535	0.848	0.489	1.11212e-161
Plekhb2	8.63807e-166	0.489894	0.741	0.386	1.20812e-161
Mrpl17	9.03498e-166	0.567739	0.638	0.322	1.26363e-161
Batf	9.11305e-166	0.548737	0.351	0.128	1.27455e-161
Eif1ax	9.74469e-166	0.523055	0.682	0.356	1.36289e-161
Sema6b	2.35208e-165	1.20332	0.171	0.043	3.28962e-161
2310009B15Rik	5.18604e-165	0.730092	0.38	0.15	7.25319e-161
Pip4k2a	8.40096e-165	0.540123	0.845	0.504	1.17496e-160
Svil	1.25691e-164	0.601358	0.59	0.28	1.75791e-160
Rps25	1.79219e-164	0.433375	0.964	0.866	2.50656e-160
Zfp706	2.40158e-164	0.528243	0.761	0.428	3.35885e-160
Sema4a	2.55514e-164	0.43587	0.713	0.343	3.57362e-160
Bean1	2.82335e-164	4.69798	0.03	0.001	3.94873e-160
Pqlc3	4.75383e-164	0.492699	0.59	0.269	6.6487e-160
Ndufb6	4.96434e-164	0.494464	0.774	0.447	6.94312e-160
Sri	9.251e-164	0.536678	0.8	0.482	1.29384e-159
Timm13	1.5732e-163	0.516099	0.847	0.538	2.20028e-159
Tmem37	2.22552e-163	0.983152	0.195	0.053	3.11261e-159
Atp6v1e1	2.66072e-163	0.534286	0.854	0.558	3.72128e-159
Fermt3	2.8163e-163	0.508757	0.834	0.455	3.93888e-159
Wfs1	4.60047e-163	1.74711	0.188	0.052	6.43421e-159
Kcnk3	5.66558e-163	3.12807	0.039	0.002	7.92388e-159
Arpc2	8.55992e-163	0.420278	0.989	0.887	1.19719e-158
Atp5l	1.16175e-162	0.422387	0.959	0.834	1.62483e-158
1500011K16Rik	1.54932e-162	0.571744	0.438	0.185	2.16688e-158
Hdac9	1.96105e-162	0.808313	0.257	0.084	2.74273e-158
Ptgr1	9.05545e-162	1.12196	0.246	0.079	1.26649e-157
Bola3	1.66113e-161	0.397521	0.494	0.219	2.32325e-157
Ndufa8	3.31598e-161	0.556065	0.749	0.431	4.63773e-157
Gm36161	4.88086e-161	0.468597	0.458	0.188	6.82637e-157
Rnft1	7.25201e-161	0.565134	0.443	0.188	1.01427e-156
9130401M01Rik	7.89081e-161	0.622726	0.437	0.185	1.10361e-156
Sfxn3	9.95594e-161	0.532867	0.577	0.271	1.39244e-156
Acads	1.65412e-160	0.616367	0.378	0.15	2.31345e-156
D8Ertd738e	1.75236e-160	0.536837	0.864	0.592	2.45085e-156
Ube2e1	1.76785e-160	0.50767	0.718	0.381	2.47252e-156
Rps29	2.47422e-160	0.319069	0.996	0.964	3.46044e-156
Avpi1	5.71907e-160	0.376474	0.397	0.16	7.99869e-156
Pdcd5	7.2831e-160	0.495385	0.781	0.449	1.01861e-155
Mrpl51	8.87289e-160	0.364641	0.661	0.331	1.24096e-155
Ankrd13b	1.14847e-159	2.09454	0.106	0.019	1.60626e-155
Bcap29	1.55308e-159	0.583808	0.428	0.178	2.17214e-155
Leprot	1.89734e-159	0.606677	0.723	0.387	2.65362e-155
Mitf	3.94984e-159	0.161381	0.462	0.196	5.52425e-155
Lsm4	6.8025e-159	0.48546	0.747	0.405	9.51397e-155
Eif3l	7.2407e-159	0.454451	0.703	0.371	1.01268e-154
Ubxn6	8.88833e-159	0.457268	0.474	0.205	1.24312e-154
Lilra6	1.24637e-158	0.553325	0.429	0.178	1.74317e-154
Dnajb14	2.01173e-158	0.508647	0.584	0.279	2.81361e-154
Rpl41	4.44466e-158	0.308858	0.995	0.974	6.2163e-154
Pmp22	1.01611e-157	0.589729	0.391	0.157	1.42113e-153
Pip5k1c	1.02718e-157	0.542715	0.542	0.249	1.43661e-153
Neu1	2.38516e-157	0.464903	0.576	0.27	3.33589e-153
Ostf1	2.89002e-157	0.460064	0.93	0.696	4.04198e-153
Slk	4.87673e-157	0.542745	0.822	0.493	6.82059e-153
Ndufs8	7.06041e-157	0.54219	0.589	0.288	9.87469e-153
Plcg2	9.00854e-157	0.417406	0.662	0.313	1.25993e-152
Atg7	1.1328e-156	0.445376	0.39	0.154	1.58433e-152
Irf5	2.5714e-156	0.458459	0.853	0.479	3.59636e-152
Etv5	3.91263e-156	0.638554	0.294	0.105	5.47221e-152
Arf3	4.13956e-156	0.590243	0.813	0.497	5.78959e-152
Nlrx1	4.90578e-156	0.725317	0.221	0.067	6.86123e-152
Pgm1	5.27822e-156	0.645126	0.33	0.124	7.38212e-152
Celf4	5.54955e-156	1.25922	0.196	0.057	7.7616e-152
Slc7a2	6.97127e-156	2.01226	0.074	0.01	9.75001e-152
Polr2h	7.34028e-156	0.548446	0.401	0.166	1.02661e-151
Cd209d	1.2282e-155	1.31769	0.096	0.016	1.71776e-151
Hint2	1.73012e-155	0.630162	0.465	0.204	2.41975e-151
Nim1k	1.79766e-155	1.79381	0.095	0.016	2.5142e-151
Pebp1	5.60137e-155	0.36248	0.792	0.441	7.83408e-151
Cdca8	5.71479e-155	0.41166	0.166	0.042	7.99271e-151
Msmo1	7.21961e-155	0.59106	0.394	0.161	1.00974e-150
Rarg	1.07977e-154	0.679377	0.381	0.154	1.51016e-150
Nkiras2	1.2779e-154	0.505478	0.551	0.255	1.78727e-150
Bri3bp	1.31196e-154	0.628801	0.408	0.169	1.83491e-150
Vsir	2.67741e-154	0.531251	0.772	0.437	3.74463e-150
Phb2	3.19333e-154	0.486335	0.702	0.393	4.46619e-150
Ado	3.42247e-154	0.643138	0.397	0.163	4.78667e-150
Stxbp2	7.54818e-154	0.437665	0.59	0.274	1.05569e-149
Efhd2	7.75836e-154	0.464015	0.979	0.771	1.08508e-149
Hlcs	7.85213e-154	0.628077	0.337	0.128	1.0982e-149
Znhit1	1.11819e-153	0.48537	0.717	0.391	1.5639e-149
Rab1b	1.81269e-153	0.588346	0.621	0.32	2.53522e-149
Rpl35a	2.45024e-153	0.308874	0.992	0.963	3.42691e-149
Igsf6	2.4764e-153	0.216775	0.455	0.188	3.46349e-149
Susd3	2.98074e-153	0.424142	0.32	0.115	4.16887e-149
Gtf3c6	4.71253e-153	0.446278	0.559	0.266	6.59095e-149
Rps5	7.86056e-153	0.372502	0.984	0.904	1.09938e-148
5830432E09Rik	9.91649e-153	1.00353	0.14	0.032	1.38692e-148
Tmem168	1.01181e-152	0.493481	0.606	0.297	1.41512e-148
Ndufa9	1.42288e-152	0.434933	0.576	0.277	1.99004e-148
Cd5l	3.53159e-152	1.89788	0.115	0.023	4.93929e-148
Tspan17	3.82025e-152	0.76155	0.273	0.095	5.343e-148
Ap2a2	6.21169e-152	0.569971	0.789	0.455	8.68767e-148
Riok3	7.54889e-152	0.520567	0.78	0.451	1.05579e-147
Sass6	8.77474e-152	0.362314	0.41	0.166	1.22724e-147
Anxa4	9.87273e-152	0.456621	0.838	0.51	1.3808e-147
Tbc1d22a	2.19322e-151	0.60703	0.35	0.135	3.06744e-147
Coa5	3.83843e-151	0.531767	0.763	0.451	5.36843e-147
P4hb	4.87102e-151	0.537629	0.893	0.589	6.81261e-147
Eef1e1	7.51537e-151	0.491767	0.446	0.192	1.0511e-146
Eef1g	7.59007e-151	0.471056	0.933	0.745	1.06155e-146
Tdrkh	1.54457e-150	1.15682	0.128	0.028	2.16024e-146
Spr	2.28174e-150	0.54422	0.419	0.179	3.19124e-146
Ndufb10	4.45664e-150	0.522547	0.796	0.484	6.23305e-146
Pold4	4.65726e-150	0.768725	0.483	0.227	6.51365e-146
Hk1	7.39263e-150	0.44774	0.511	0.239	1.03393e-145
Hk3	8.71561e-150	0.309263	0.49	0.213	1.21897e-145
Fes	1.23973e-149	0.474456	0.68	0.353	1.73389e-145
Dnajc2	2.72434e-149	0.355441	0.699	0.365	3.81026e-145
Taok3	5.82589e-149	0.520272	0.861	0.589	8.14809e-145
Cox6c	6.84888e-149	0.429383	0.944	0.767	9.57884e-145
Cct8	7.46756e-149	0.472285	0.879	0.595	1.04441e-144
Myo18a	1.07251e-148	0.537348	0.383	0.155	1.50002e-144
Atp5d	1.16918e-148	0.462158	0.853	0.604	1.63521e-144
Ube2m	1.54241e-148	0.4883	0.717	0.397	2.15721e-144
Rnf7	2.17839e-148	0.495356	0.718	0.393	3.04669e-144
Fem1c	2.37136e-148	0.415217	0.643	0.325	3.31659e-144
Smyd5	3.42385e-148	0.952022	0.216	0.068	4.78859e-144
Psmd6	3.50805e-148	0.539883	0.669	0.356	4.90637e-144
Usf2	4.01898e-148	0.463127	0.777	0.448	5.62095e-144
Mrps18b	5.22808e-148	0.518132	0.363	0.146	7.312e-144
Faim	5.66798e-148	0.434928	0.46	0.201	7.92723e-144
Eif4ebp1	5.92658e-148	0.529667	0.624	0.324	8.28892e-144
Sms	6.06019e-148	0.369206	0.499	0.221	8.47578e-144
Abhd12	6.7158e-148	0.401551	0.652	0.332	9.39272e-144
Dtymk	1.13775e-147	0.418894	0.44	0.191	1.59125e-143
2001-03-01	1.26901e-147	0.347414	0.552	0.247	1.77483e-143
Nudt3	1.34961e-147	0.367082	0.61	0.299	1.88756e-143
Atp6v1b2	1.65639e-147	0.450089	0.908	0.617	2.31662e-143
Lgi3	2.17084e-147	1.1184	0.164	0.043	3.03614e-143
Ipo13	2.36559e-147	0.746151	0.272	0.096	3.30851e-143
Hspa9	2.54586e-147	0.326627	0.812	0.467	3.56064e-143
Timm8b	2.64004e-147	0.362732	0.575	0.284	3.69237e-143
Ero1l	2.98495e-147	0.458069	0.503	0.239	4.17475e-143
Ripk2	3.37019e-147	0.434566	0.362	0.142	4.71355e-143
Ppp2r5c	4.45001e-147	0.501518	0.844	0.547	6.22378e-143
Gnpda1	6.86001e-147	0.349382	0.683	0.344	9.59441e-143
Fxyd5	8.2488e-147	0.489853	0.968	0.77	1.15368e-142
Xpnpep1	1.54126e-146	0.47944	0.451	0.198	2.1556e-142
Reep4	1.62546e-146	0.669203	0.305	0.113	2.27337e-142
Rexo2	3.75745e-146	0.494676	0.729	0.405	5.25517e-142
Gnl1	4.41434e-146	0.437569	0.522	0.245	6.1739e-142
Clybl	1.09331e-145	1.15105	0.144	0.035	1.52911e-141
Dubr	1.34442e-145	0.625404	0.295	0.109	1.88031e-141
Bsg	1.58964e-145	0.436319	0.897	0.622	2.22327e-141
Mamld1	1.99313e-145	2.18883	0.093	0.016	2.78759e-141
Rangap1	2.4518e-145	0.254999	0.508	0.229	3.42908e-141
Atp6v0b	3.02355e-145	0.450455	0.93	0.686	4.22874e-141
Ptpn1	6.38001e-145	0.438817	0.875	0.565	8.92309e-141
Hilpda	6.71565e-145	0.930608	0.253	0.091	9.39251e-141
Ndufv2	9.88689e-145	0.410819	0.695	0.378	1.38278e-140
Rpsa	1.56509e-144	0.343172	0.997	0.955	2.18894e-140
Slc11a1	1.87644e-144	0.291102	0.525	0.235	2.6244e-140
Dpys	2.32031e-144	2.78487	0.044	0.004	3.24519e-140
Cep83	2.59949e-144	0.48179	0.476	0.218	3.63565e-140
Ak3	2.82376e-144	0.521411	0.378	0.156	3.94931e-140
Hsd17b10	3.75062e-144	0.528292	0.424	0.183	5.24562e-140
Usp5	3.86063e-144	0.49365	0.399	0.168	5.39948e-140
Emc1	4.06246e-144	0.474367	0.535	0.253	5.68176e-140
Nubp1	4.56024e-144	0.473086	0.471	0.21	6.37795e-140
Mfsd14b	6.06498e-144	0.565225	0.634	0.332	8.48248e-140
Mrpl43	7.36283e-144	0.48349	0.55	0.266	1.02976e-139
Rpl6	9.10374e-144	0.328297	0.979	0.916	1.27325e-139
Glipr2	9.9928e-144	0.377406	0.745	0.437	1.39759e-139
Nfil3	1.82811e-143	0.48932	0.487	0.225	2.55679e-139
Rsl24d1	3.48377e-143	0.477031	0.536	0.258	4.8724e-139
Hif1a	3.87669e-143	0.474444	0.869	0.561	5.42194e-139
Nckap1l	4.89905e-143	0.44923	0.782	0.419	6.85182e-139
Sepsecs	5.02154e-143	0.718434	0.241	0.082	7.02312e-139
Uqcrb	7.3627e-143	0.473548	0.844	0.577	1.02975e-138
Plpbp	7.94835e-143	0.491032	0.539	0.26	1.11166e-138
Tgfbi	7.95814e-143	0.103088	0.941	0.523	1.11303e-138
Ell	7.98331e-143	0.641364	0.278	0.1	1.11655e-138
Gars	1.74203e-142	0.403205	0.549	0.265	2.43641e-138
Adcy7	2.23649e-142	0.406803	0.722	0.393	3.12796e-138
Nudt2	2.26641e-142	0.78167	0.263	0.094	3.1698e-138
Hars	3.04194e-142	0.504442	0.537	0.258	4.25445e-138
Atp5g2	3.61236e-142	0.411437	0.938	0.721	5.05225e-138
Llph	3.73375e-142	0.419364	0.814	0.499	5.22202e-138
Snx10	4.83148e-142	0.401282	0.785	0.457	6.75731e-138
Ccng1	6.10489e-142	0.461741	0.672	0.358	8.53829e-138
1600010M07Rik	8.76929e-142	0.663358	0.199	0.06	1.22647e-137
Klc4	9.61335e-142	0.979359	0.159	0.042	1.34452e-137
Igf2r	1.19219e-141	0.575696	0.478	0.221	1.66739e-137
1810058I24Rik	1.29333e-141	0.435059	0.709	0.396	1.80886e-137
2010107E04Rik	1.83441e-141	0.35405	0.916	0.685	2.5656e-137
Ccnd1	2.03786e-141	0.224664	0.736	0.401	2.85015e-137
Bcat2	2.611e-141	0.567496	0.366	0.151	3.65174e-137
Gnaq	3.04151e-141	0.43628	0.642	0.33	4.25386e-137
Hs6st1	4.08811e-141	0.556814	0.369	0.151	5.71764e-137
Sgsm3	8.62803e-141	1.42046	0.139	0.034	1.20672e-136
Nsl1	1.15067e-140	1.52404	0.121	0.027	1.60933e-136
Sec61b	1.21347e-140	0.503269	0.939	0.745	1.69716e-136
Tmem256	1.3262e-140	0.49122	0.736	0.419	1.85482e-136
Nlrp1b	1.65278e-140	1.16669	0.145	0.036	2.31158e-136
Cdv3	2.32546e-140	0.410988	0.767	0.43	3.25239e-136
Dynlt3	2.49802e-140	0.516922	0.469	0.215	3.49373e-136
Vezt	2.67654e-140	0.667956	0.272	0.098	3.7434e-136
Rab29	2.91916e-140	0.56915	0.386	0.161	4.08273e-136
6430531B16Rik	3.4314e-140	2.2436	0.068	0.009	4.79915e-136
Romo1	4.24691e-140	0.452818	0.77	0.45	5.93973e-136
Rpl23a	4.34338e-140	0.33885	0.98	0.897	6.07465e-136
G6pc3	4.63992e-140	0.758464	0.261	0.093	6.48939e-136
Arpc4	6.68249e-140	0.488269	0.917	0.657	9.34614e-136
Btf3	7.56364e-140	0.38722	0.959	0.85	1.05785e-135
Lrrc58	1.1053e-139	0.446948	0.722	0.391	1.54587e-135
Tbcb	2.06323e-139	0.470878	0.831	0.53	2.88564e-135
Fam160b2	2.15324e-139	0.51567	0.33	0.128	3.01152e-135
Tmem97	2.29128e-139	0.988806	0.23	0.077	3.20459e-135
Tex15	2.32026e-139	2.23865	0.058	0.007	3.24512e-135
Mrpl23	2.40319e-139	0.450574	0.693	0.376	3.36111e-135
Phf10	2.42477e-139	0.46925	0.438	0.192	3.39129e-135
Dap	2.64447e-139	0.42919	0.673	0.351	3.69855e-135
Emc6	2.95726e-139	0.407886	0.599	0.299	4.13602e-135
Cd209f	3.28594e-139	3.65745	0.04	0.003	4.59572e-135
BC028528	3.58074e-139	0.398791	0.637	0.321	5.00803e-135
Clns1a	5.53752e-139	0.42907	0.442	0.196	7.74477e-135
Igsf9	7.67255e-139	0.312599	0.276	0.098	1.07308e-134
Ap1ar	1.32655e-138	0.442967	0.403	0.173	1.85531e-134
Setd3	1.33886e-138	0.414685	0.603	0.3	1.87252e-134
Vps13c	1.43893e-138	0.480558	0.458	0.207	2.01248e-134
Rap2a	3.96903e-138	0.570613	0.588	0.302	5.55109e-134
P2ry10b	4.69936e-138	0.183571	0.478	0.212	6.57252e-134
Wdr18	7.02595e-138	0.401152	0.364	0.149	9.8265e-134
Atp5o-ENSMUSG00000022956	7.6311e-138	0.341717	0.861	0.598	1.06729e-133
Cyc1	9.89383e-138	0.308034	0.639	0.334	1.38375e-133
Nceh1	1.47317e-137	0.175781	0.487	0.217	2.06037e-133
2002-03-01	2.73138e-137	0.521027	0.735	0.423	3.82011e-133
Acbd6	4.14163e-137	0.378356	0.405	0.174	5.79249e-133
Agpat4	1.63278e-136	0.431137	0.54	0.261	2.28361e-132
Rragc	2.93692e-136	0.431124	0.679	0.369	4.10757e-132
Rpl35	3.20595e-136	0.384299	0.951	0.819	4.48385e-132
Ndufa11	4.22668e-136	0.477664	0.804	0.49	5.91144e-132
mt-Nd1	6.44956e-136	0.42594	0.989	0.921	9.02035e-132
Lmo2	7.043e-136	0.449806	0.654	0.341	9.85035e-132
Myo1g	7.97563e-136	0.216005	0.707	0.369	1.11547e-131
Mrps21	1.34537e-135	0.538056	0.744	0.438	1.88164e-131
Erlin2	2.24955e-135	0.632213	0.41	0.181	3.14623e-131
Sh3glb2	2.50435e-135	0.502977	0.326	0.13	3.50259e-131
Anapc11	2.64186e-135	0.457722	0.651	0.341	3.69491e-131
Ralb	3.35057e-135	0.408756	0.748	0.418	4.6861e-131
Stard8	3.65107e-135	0.811087	0.305	0.119	5.10638e-131
Myrf	4.22777e-135	2.42785	0.053	0.006	5.91296e-131
Srp9	4.52247e-135	0.450079	0.889	0.605	6.32513e-131
Dscr3	4.68837e-135	0.3938	0.469	0.215	6.55715e-131
Trappc4	5.07944e-135	0.470758	0.723	0.407	7.1041e-131
Pfdn1	5.32698e-135	0.42596	0.583	0.295	7.45031e-131
Naa38	8.79724e-135	0.54517	0.528	0.257	1.23038e-130
Glg1	1.22741e-134	0.465576	0.783	0.463	1.71665e-130
Heatr3	1.24367e-134	0.73724	0.284	0.109	1.7394e-130
Tmem229a	1.44625e-134	1.20902	0.165	0.047	2.02273e-130
Tomm40	1.90574e-134	0.418508	0.433	0.194	2.66537e-130
Ldlr	1.90825e-134	0.453909	0.59	0.304	2.66888e-130
Zbtb42	2.05588e-134	0.759901	0.198	0.061	2.87536e-130
Commd10	2.25139e-134	0.537296	0.316	0.125	3.14879e-130
Vapb	2.95577e-134	0.464159	0.695	0.373	4.13393e-130
Taf10	3.459e-134	0.509363	0.809	0.523	4.83775e-130
Bag3	4.05849e-134	0.491187	0.549	0.271	5.6762e-130
Rpl36a	5.39388e-134	0.406822	0.942	0.772	7.54389e-130
Ids	8.14344e-134	0.530724	0.601	0.306	1.13894e-129
Tmco3	1.23338e-133	0.684329	0.333	0.136	1.725e-129
Rpl26	1.55092e-133	0.322185	0.976	0.913	2.16911e-129
Hspd1	1.65381e-133	0.294831	0.835	0.533	2.31302e-129
Cmas	1.65926e-133	0.262691	0.522	0.247	2.32065e-129
Cyb5r4	1.72507e-133	0.399521	0.661	0.346	2.41268e-129
Pkig	3.96532e-133	0.423821	0.563	0.276	5.5459e-129
Stx7	4.11168e-133	0.435171	0.815	0.496	5.75059e-129
Eef1akmt1	4.65561e-133	0.480093	0.399	0.176	6.51134e-129
Erh	5.76762e-133	0.379376	0.5	0.236	8.06659e-129
Itpripl2	7.31905e-133	0.419945	0.646	0.339	1.02364e-128
Sco2	1.03544e-132	0.81511	0.244	0.086	1.44816e-128
Rpl19	1.13488e-132	0.300161	0.987	0.946	1.58724e-128
Gys1	1.2824e-132	0.780477	0.232	0.081	1.79356e-128
Api5	1.56055e-132	0.44759	0.72	0.397	2.18258e-128
Rps6	3.91537e-132	0.365245	0.971	0.888	5.47604e-128
Rpl36	4.25679e-132	0.291303	0.979	0.913	5.95355e-128
Tbc1d13	7.28461e-132	0.382412	0.536	0.259	1.01882e-127
Rps4x	8.03884e-132	0.335382	0.982	0.921	1.12431e-127
Atp1a1	9.31536e-132	0.451558	0.917	0.673	1.30285e-127
Timm10	1.06672e-131	0.404866	0.38	0.163	1.49191e-127
Eif3i	1.25397e-131	0.498845	0.744	0.439	1.75381e-127
Prdx2	1.34054e-131	0.467976	0.86	0.572	1.87488e-127
C130050O18Rik	2.52611e-131	0.698697	0.154	0.041	3.53302e-127
Pop4	2.57183e-131	0.508855	0.33	0.134	3.59697e-127
Ctbp2	3.94429e-131	0.451552	0.383	0.164	5.51648e-127
Gm13431	5.11615e-131	3.07218	0.039	0.003	7.15544e-127
Nop16	7.54968e-131	0.671079	0.295	0.114	1.0559e-126
Aifm2	8.29952e-131	0.843741	0.229	0.079	1.16077e-126
Creld2	8.99994e-131	0.469365	0.478	0.225	1.25873e-126
Gpalpp1	9.01113e-131	0.472013	0.477	0.226	1.2603e-126
Gm10076	9.35035e-131	0.405674	0.95	0.798	1.30774e-126
Myl12a	1.53881e-130	0.442346	0.906	0.724	2.15218e-126
Mrpl15	1.865e-130	0.348732	0.539	0.265	2.60839e-126
Echs1	2.37042e-130	0.364448	0.474	0.22	3.31527e-126
E2f1	2.73962e-130	0.537308	0.304	0.119	3.83163e-126
Atp6ap2	2.97175e-130	0.460461	0.827	0.522	4.15629e-126
Cdc42se2	3.67062e-130	0.436102	0.722	0.401	5.13372e-126
Slc7a8	3.68313e-130	0.187394	0.613	0.293	5.15123e-126
Slc9a6	4.38099e-130	0.765943	0.272	0.103	6.12726e-126
Mier2	4.60561e-130	0.802276	0.219	0.074	6.44141e-126
Slc4a7	5.04311e-130	0.408342	0.402	0.176	7.05329e-126
Serf2	6.06471e-130	0.333123	0.976	0.892	8.4821e-126
Rps26	9.40431e-130	0.273691	0.985	0.951	1.31529e-125
F3	1.16177e-129	1.35683	0.112	0.025	1.62485e-125
Fam98c	1.2836e-129	0.523279	0.35	0.144	1.79525e-125
Spata6	1.54944e-129	0.40051	0.445	0.203	2.16705e-125
Cybb	4.48273e-129	0.172524	0.943	0.524	6.26955e-125
Ppih	5.59913e-129	0.675016	0.26	0.096	7.83094e-125
Mrpl36	5.75245e-129	0.439032	0.578	0.296	8.04537e-125
Sh3pxd2b	5.76556e-129	0.345816	0.551	0.267	8.06371e-125
Arl2	6.95169e-129	0.591429	0.264	0.098	9.72264e-125
Tbc1d10b	7.79666e-129	0.302541	0.594	0.296	1.09044e-124
Elmo2	8.13983e-129	0.411548	0.68	0.37	1.13844e-124
Rpf2	1.15494e-128	0.38677	0.438	0.197	1.6153e-124
Pgls	2.03361e-128	0.432353	0.799	0.477	2.84421e-124
Cd80	3.54295e-128	0.114933	0.387	0.164	4.95516e-124
[truncated: 1,862 more rows]

## Sheet: C06
	p_val	avg_log2FC	pct.1	pct.2	p_val_adj
[truncated: 5,339 more rows]

## Sheet: C07
	p_val	avg_log2FC	pct.1	pct.2	p_val_adj
[truncated: 5,216 more rows]

[truncated: 6 more sheets: C08, C09, C10, C11, C12, C13]
